# Supplementary material for: Ranking the whole MEDLINE database according to a large training set using text indexing
Source: BMC Bioinformatics. 2005 Mar 24;6:75. doi: 10.1186/1471-2105-6-75 (PMC1274266; doi:10.1186/1471-2105-6-75)
Supplement: Additional File 1 — Stem Cell referencesList in plain text format (stemcellpapers.txt) of 81,416 PubMed Identifiers (PMIDs) linked to abstracts in MEDLINE that have one or more MeSH terms which are members of the set of terms related to stem cell. [file 1471-2105-6-75-S1.txt]

2548988
11780389
12912923
11374435
3937834
6424714
9350286
6298645
10805721
12041730
9806777
1381294
7282279
6833361
10362816
12757069
11904070
11374465
11391659
6970165
11094448
10428505
7839005
8565827
6640612
9300755
11342295
144708
12761869
11357938
7034171
10904103
1295731
7029165
2669819
2830264
11856371
6092394
10718371
9521628
7882137
10657945
9521914
12192462
2649153
3944197
9345229
988659
3746345
2366583
8750189
8018715
2716366
6386823
8708535
2676997
9462692
8732249
2397589
2189101
10225758
7630399
3246138
9794416
11751315
9843462
11605173
2768276
8655605
10976533
7060078
12412383
11961575
10924278
8504248
1323613
1826585
12618239
2565625
10978679
2884031
1589589
1652444
11101510
11526432
1653172
11156945
2330336
9712805
2260082
9148947
1053261
12173047
11125181
12859987
6757094
9410909
1000825
11078712
11030352
9245788
7647594
3093483
3133658
10902768
9516444
12699561
11702688
2149853
10801847
11907817
9733921
6469270
9541137
11691878
7531185
12482987
11846956
9236793
11704793
12457609
8413216
7369730
7568232
11964242
8649859
3884636
3513868
212137
6616760
12167771
7683388
2492048
2738444
3898206
11960552
10583561
8489511
12814247
1718799
1429096
3031202
3887415
9672841
7683290
9921651
371973
9689914
8385959
9342946
2317489
2331684
11414701
11257001
2841549
10419498
11032844
10845856
6209596
3169264
2536916
12925604
9091302
6330979
12747012
10609788
8439311
1418947
12491213
11463602
7178838
12384145
12070035
7881109
12399537
2981791
7884281
12527253
1950374
8905168
1714381
12205672
7798626
1842355
3058798
9930451
6320900
9303344
12498422
11298737
2413451
12798792
11030445
500837
12479875
10755625
12846789
11448103
9633728
9108475
12185517
3257264
6585926
6547728
12615143
6784936
164474
3968428
7397769
1627799
8627133
3863451
6339048
2843048
8967753
339939
3161472
9388489
6701466
9323798
8101231
10074905
11698303
9716492
9600916
2449751
1890403
7835912
7549891
12064913
11408570
8020585
3935882
9638332
2145179
12798290
11592383
11448634
8226104
11298601
9676195
3876558
2067845
167690
7910611
509499
2984676
8756667
1851099
7822417
1380457
12702902
12211312
10519592
12958146
9736373
11668643
12133458
2523936
11243381
8314005
3500513
6418208
8602854
8638671
2558887
7750796
2363934
2468771
8184899
7621509
7498365
7817380
212749
10341886
10875144
11959814
2460533
11575960
7971249
6836582
8457216
8234481
2295798
9359423
11283851
7880797
10729386
8167153
8356081
2707385
9180392
196610
9853964
1830388
8298196
9174254
7935794
1031560
12048325
2654552
7214348
7796463
9661197
721900
8097724
2515652
1572291
9195777
11884599
45730
12637370
2300071
3384846
10232602
9188790
2760684
8112602
177979
1993066
3090275
7845068
8262254
9424086
8967894
1374138
7736867
18185
10725494
7623252
9468298
11769127
9791820
3334741
7463876
12114214
3827833
6209040
6830872
560734
9369961
1564940
8090226
2765664
523191
12297530
10609609
2784938
10510450
223990
6811127
7612293
11446731
6094962
12895444
6101067
7715629
12967246
89
10906198
3131834
2547616
2823936
3338216
10081710
11978005
403147
3918584
2716769
11882659
9454899
2728003
10473116
8657118
10837018
10036973
2133893
2121728
9591327
3818609
9676580
9281366
3290900
7668899
8405177
3128200
9168795
6603877
11691881
8731395
1295727
313705
11410494
8582080
10420151
7735678
12481409
7678476
3667712
12710968
10424302
12168776
11082400
11426462
8102976
1515088
6251911
9438908
11756405
2956272
2525873
10818678
10811112
10749158
449250
7830796
12935427
1549106
407147
165506
6273913
8367484
2486284
10051163
12360368
11280376
12683724
9570007
981808
6871290
8686751
8145461
9061691
8798568
9973464
2552266
12672819
8018536
3862926
11499540
7829225
2114411
6357700
11779564
12486172
8679453
6661507
2054482
3917374
10457074
6421277
8588711
7812618
11091500
12122013
2268276
12099716
11757583
12028834
2671718
12630574
1720038
11318979
1784119
6366790
1911312
301142
8995512
11802319
479294
12920301
10776947
2746005
7438051
7584110
1730128
3244017
10467159
4024151
9769170
7723406
11837252
9490644
6417538
12667946
7893992
10481579
12531457
74407
9989494
7877078
2786245
7783609
9335338
8678915
7761326
2909384
10435641
3208288
8817391
2408229
8275551
1653783
10894359
14555989
10603357
7680648
3018763
6164591
12897154
10995442
10073675
1477889
9038345
7820532
1457684
7683216
7648632
6879728
7635059
11447773
2093904
1808198
2783326
9923732
8373640
2511554
1573251
12697675
9003051
7763086
12783428
2118486
3785271
6574472
10065947
9788594
9774338
7141449
9438249
10961872
9517919
11438922
1715518
7895679
1541640
1336082
2697582
2864349
2012761
4055826
10368346
1140562
11197525
7795643
9168047
212239
11012150
10910290
8142609
10679795
7685520
9923933
7370019
7202584
1391937
8874188
8925665
3475314
11555793
11017874
1726531
3934267
11538619
3398992
3335226
2982901
8770008
8184009
2464604
3282937
3901774
3488680
12692612
6997064
8863624
2776903
11994411
11600435
11401392
11840292
2597122
9558485
749337
8664163
6338107
8790885
270507
6121824
9306058
3825832
6822547
6273822
9323098
6950430
7486011
8086006
12021785
12069329
12437653
3876944
8384753
7661690
8526417
3930245
6987945
1713724
12574417
2849979
7720189
7691636
12485816
12023758
1645251
3365244
12440610
3080434
11798504
11916379
3848336
7959732
6437430
9012537
7838259
11748589
12357106
10542195
3423235
8980896
6094222
6317691
3801079
10805797
9062802
1810966
10623573
8567123
7723201
384105
12189565
7510957
6245140
9233635
11576171
3654758
9795211
9445503
10995547
6095311
3330997
9753193
9073461
6639006
11918707
10843129
12640752
9871403
10666416
10951362
7684557
1898659
9276392
8806430
7084677
8034746
2579571
11313886
10024246
415428
12527093
8995363
7678734
8804021
10521449
2226352
302031
8756441
8662300
12612874
3921650
12810678
12417647
12054852
9623486
8681781
12202176
3119581
9007315
1511500
2794151
3230048
8752850
6249591
6331658
114964
9262233
166991
12433831
7747819
12398800
11260635
7535374
2634681
12185458
8980696
562370
9081624
11359673
10592366
8679248
2496057
11447589
11879641
227809
3165091
12606313
9308543
7462335
12402179
3493317
11160284
9006322
8012867
398981
8772224
84034
3805756
3877699
9310870
2081956
8497125
1823614
2506643
48356
9095475
3003757
10231513
3136776
7768881
6190663
8770949
172062
2921157
11326082
10911367
7538356
7239697
8951459
6541273
6099133
12743569
3589863
10830735
11856547
2328528
9102304
12746319
11480246
2432708
9667782
9394381
7565654
9297578
1487506
8901207
8579563
6581862
9486541
8364414
7080037
10480934
6969234
2539130
6272862
1591379
2421292
7206599
12389746
9373363
11531421
11391201
10967541
10049329
12562922
11068184
6467204
8788419
12379319
7122110
2654013
1315678
11827454
8623917
8670273
8672965
9472693
7388823
6380854
7737374
6333449
6917873
7869456
1803040
12427839
10098709
3953673
7787740
10415041
7635044
11168090
9788301
6167511
7157775
1664674
12566244
9061767
125153
8099992
9253174
10859168
6249503
7475301
3500260
1492611
8220120
7067038
2465826
1115218
11287201
8598635
11197488
2891460
12406190
3682002
9384707
2465178
8546027
10339895
1902674
122446
6875459
12366860
9858693
408274
521312
12479608
9694949
11836786
10594514
7390535
7920214
7920229
8502742
11195002
2039486
6245228
9821885
10434404
3834522
9815144
12203732
10096062
1446899
3389315
10883002
3349163
11559439
3745983
7688811
9385775
11580072
7873931
6700875
2632222
12176725
6155021
8737607
2277075
3556422
1098412
3518830
9614237
1721737
472115
8214617
2989365
8068548
10328940
6576727
11092534
7912889
10584931
2166711
7664836
8745328
7917010
6205280
10607913
7620080
1674752
9922749
8082718
8773515
8462658
1260052
9389663
9682137
9566267
10760524
11382748
8524827
7735606
10021496
6288326
11716537
10444522
11274764
3921554
10751442
10557097
8504932
3595809
12596865
6453178
7982978
9457052
2516411
10886137
10640776
11706944
3551884
11681845
11359935
9406284
12209119
3011468
10899008
2691759
2222247
10656807
8100258
1334086
9690624
8579903
3972019
11707903
2641354
3317831
9989776
9214310
2310903
3989823
12446616
8381006
1651721
12452665
1511613
12626101
8666807
2556901
3486328
8672290
4065223
6251456
11169992
11799110
2783398
3288649
9682985
8495107
11279244
8319217
11493733
12040463
3444424
3939058
3106361
6412458
7921973
7550343
12655151
1369162
12630701
11782948
1628705
10757335
2183836
3098742
6202215
1439077
9869298
8462158
6614006
11448999
11424189
11969292
11312605
8163568
6704164
7856729
12847684
6432598
9388780
2199208
8813141
2834689
9039353
9753686
12017378
7217868
3018294
9355832
9278631
2843183
3858838
9458809
9430637
6748012
11570908
7442473
3205908
3885751
12611268
6546720
11560413
9047170
2014519
11054748
12135476
11260655
8100551
7609906
10099821
12854913
6436635
10993957
2920946
7189218
10547281
7688809
7433534
6155956
10773681
12224439
8440330
3859871
8989571
9743331
6172846
10700228
8930691
7935982
6294662
6861901
2784143
9139122
2507639
1554413
3347352
7206712
3871398
11891202
7693099
10729914
2092016
9586770
8033804
2634344
3480349
8440149
14501873
6167652
2829199
10515572
11008012
6747671
12498049
2668581
41450
9703452
749802
7817893
866172
7388904
2731517
6793616
3628955
11725830
7105019
12189688
11433407
9618172
3289984
8386835
551275
11076747
11603802
8614322
10713400
12162816
2430923
8567940
1991876
2067010
10409173
10965052
10445755
7959683
8338072
2116421
7610771
8968614
8690046
8194887
8858488
6741365
1171585
8196922
8798155
3276869
11731461
3349126
3355581
7795885
12482894
12701160
7226521
9221949
8923266
10766877
8824803
10688818
6831383
10527637
8319827
1567170
7935404
12629045
11804790
9931191
7930686
1505579
6292503
1494655
9524571
11335151
2492458
1737066
9111997
12612986
6845722
8866861
8538247
6989895
12869011
3258442
1560040
4027948
11077445
3427826
8674414
10714581
10683328
1472469
3261250
10195571
10887478
10806447
7040423
2420783
10366284
10352161
11102904
6090186
1415555
11668603
9352744
11091495
12617522
2627987
6200562
1709897
3017336
12149206
6172513
9699828
8300197
7577648
86475
9501858
9735361
7789279
7527667
3909270
12738840
3261208
2167847
10450570
2996616
7666996
7118254
9917343
6941821
7607083
6727392
1534365
2537956
10993645
9302647
12637154
11891837
9705074
10566589
2982735
10920980
8111835
109194
11845322
6817542
11052988
9402302
8081557
9741785
6413506
10047466
1879617
10861865
8288109
3780318
189730
8463848
7757057
1662929
7682517
8545096
9834218
119480
11494121
12702644
12029146
11850706
9753067
8030273
4065378
10996829
10372426
9079032
6708534
8902210
11694325
3474394
12728037
2418790
9889868
7685488
9077477
41875
10383490
10196753
8844456
2157160
3947368
9572355
6871256
2548480
9493833
10958931
14513041
62000
3805393
11788397
1949036
12242719
1660802
12727442
9183442
9655629
1919869
9722607
10985386
8438159
7528592
8670111
11860446
1315173
2449944
1375160
868962
6498091
6512832
7669690
10102017
11027552
10773662
3883279
10380979
9973081
2463861
17164
6298345
1532584
6307764
7679551
371815
8075634
9668082
7890600
8987825
11276363
2398075
569744
12940568
118106
993672
3889143
6747525
1403988
11566577
7892279
1831188
8946842
7639054
7534607
9883986
11553348
12067256
10575539
10580053
10319994
312618
11708986
10530804
9562610
3960332
10658030
8241568
6232989
10203333
12371277
8217793
2704881
7776237
1455562
3955919
10925301
7815077
12787072
9206037
8869689
1645055
11007058
12706120
6241482
1170946
2480109
7495557
1648584
8782259
11255752
8026626
8743579
2170216
10804205
994559
9763574
11603050
11316265
3159329
3298176
6420177
11076678
7550606
11809377
8218931
6206464
9146914
1000471
8683994
10508743
7920217
11855860
10383727
8689477
6629698
10878553
6254666
8440026
2785415
9194039
3948175
8600680
2295120
3902263
12030113
11907258
12135702
6655491
11602246
1329873
12797950
7524905
9045419
9551857
6704399
10050239
1316457
6186166
10941927
9797045
7601305
630595
3505764
8901198
9192874
2064860
11029624
2194127
4058446
3033828
11132916
11084656
1404156
3190509
9628761
12017340
7954852
6580062
7536492
10929464
8500580
3124844
8304469
227796
10953322
6195253
8948571
3141514
1287434
12843257
11733704
3539174
12480130
10716337
1712697
8227153
8641170
10805805
3749472
7431038
2008528
11413075
7367828
4027163
9335450
10810039
9403064
11094170
10681523
6197209
6749167
10864483
7681008
180913
9504857
1689854
9074423
1991842
6319515
11787824
8322418
8835868
2438288
1333924
1276148
11474575
3139105
4064118
3290648
10967046
6733802
7556272
3549736
12754802
2055293
10559756
3474039
6610183
3734680
7826670
2467645
9152856
10441576
7786638
2838956
12669240
3855433
2021924
4004857
10520995
1763895
8710801
6777095
850847
7473001
229419
3000539
9566750
1742333
11726276
1282811
1667381
2982367
12397374
9742309
12203137
11991748
8476854
198966
9726038
11249200
3516714
8707417
7738366
9666121
10681385
3402162
10785292
2825971
12351174
2404227
10604247
162859
9596650
3169137
11245617
10613184
11939592
9073028
6208669
7741797
12441128
8681784
7851827
4376810
8195449
7893757
7169094
10518542
10948156
3709422
1908788
3354196
8486764
1307941
8494878
6158304
8519998
6439001
215359
3519367
12412014
11895858
11660629
12032388
11763200
8640793
7889658
7524834
10413086
11250057
10640859
6436168
8822519
1309236
10360836
12526768
7951880
10709664
2025428
8064465
8440345
8575060
7563628
3745803
7957119
11983094
11683413
2615468
8735138
7001482
9465000
3398786
9001361
7539462
8690052
2360788
2592298
8665527
8575333
9404658
7029526
6212169
7409833
8552676
6518136
10575225
1320911
2847637
8152482
8912641
10632017
2759798
2438445
11345196
11477730
12087470
10973555
2554864
11304607
10446957
8840179
2985240
10898720
8024561
12504086
7593257
10101228
2904381
9624622
9553102
11920184
1704132
2435468
11461195
3724065
9621431
11526848
9681233
7885475
12701183
8515922
10482980
11167811
8746788
12647807
10925360
6197467
10930313
10863961
3792302
182074
2836727
9389683
7684511
6442264
11056292
6114872
3098026
657577
8450040
10514243
2099239
13130479
2919724
10094092
3472017
12651934
1280123
558992
9707326
8257690
8193711
7834506
11530810
1940439
11316719
2546969
3173968
7888219
8299740
6854258
1028326
10953032
6325450
6971879
1981078
3710614
7545574
9642135
9029153
9512041
2344714
7748784
2884040
9714187
2601570
7524745
9694512
12412799
10529402
12682090
3966463
11564860
6404622
1377049
2169347
7496171
1505460
2707486
1618851
1708947
2923184
10370372
8941636
7559215
6278069
12533251
10349515
11489932
2985628
12382958
11879532
10850461
11019839
8822760
9570754
1850246
6722777
1122848
1913639
10508694
12105988
6693779
6995606
9519789
1986233
3032460
10612462
3545495
7608004
11264160
496912
9332381
11678609
8937609
12234794
6889519
11349964
7516873
11286614
2404991
9760019
2232705
8318910
8006050
6246129
7357536
11996162
12542540
6832171
11793228
7526610
7537118
12176207
11861323
10667329
471940
11881152
3283161
2413861
3700038
8211781
2889595
9726936
9520114
9368000
7538114
12454406
12574821
10864949
2278886
12738512
2999561
12871855
2018833
10685395
1560044
11930684
10980595
11312552
2571370
803352
8832894
12757882
2881300
9051240
9843716
7657711
9794228
11283799
8078308
1528064
10528859
7641178
11940651
9171369
2830596
11133657
1318071
3085282
9191466
6313695
10529432
3135121
10812226
9339752
11311204
11881110
7794806
8440915
6691924
9524582
11840327
1647813
11900348
11884539
2043267
2552143
12611802
6542065
10705616
7849628
8223909
12105992
2716064
3332094
3099305
9756532
9476582
2313246
3024531
11495131
1384510
9682007
11741938
3561440
11071754
1516748
3524938
7604169
11937090
7193683
10619021
7101103
7332930
8077279
12111405
6653720
8833659
11445822
2453581
9660823
9196061
9298989
11348464
12648562
10982247
11998962
11156694
11950901
2708526
7560408
7654367
12500195
9405169
9006077
3315725
11556541
2091005
205259
3427145
11445798
1690737
1149313
10664409
2957848
6365554
8695813
11435700
2993919
11500373
10419682
10340935
11254940
11237742
11897869
1170661
8446631
10393702
2782845
8558097
3487360
1893952
10593409
1481841
10412936
8366088
23352
412621
383725
9714897
7858176
2091420
7474647
10541929
1506619
8393078
6972648
8838504
1730748
7643878
3958456
7743924
7732192
10496322
8721289
9581844
1895299
8601425
9255742
3858834
12053124
11039666
12397029
2477046
10632631
9804179
10477264
6852819
10021349
9242502
9160866
9284108
12649349
1654334
12427520
11259398
7569032
3829836
12228230
9292298
8746174
11489915
11728922
7527332
10631775
9805104
7598282
10942602
142466
11882796
7585067
8108114
3166388
9334356
9163321
7807525
3203373
6270001
12470828
2331474
6468889
7579442
2910866
2644985
7544754
6289091
3593573
11430446
8522589
8062415
9312122
10491335
2731653
8857747
8297793
6943573
10688823
11896770
2323674
11782319
98244
12145154
12729907
3330829
12444255
12451905
7540146
6315383
8413410
6462605
8152585
9469430
170727
11060349
9616290
1426419
3499546
6132605
9734657
8021256
2583111
758210
6965835
1286883
6523531
8246500
6415905
9343108
9368175
12507935
11869560
3020830
10066796
7665230
11016804
3034518
9512518
1411950
10403250
9281339
3392022
8525758
10214960
193789
8655871
9121774
2777922
11745960
7985051
6162897
2042445
2522499
6307210
12202005
12069109
10831123
7678028
9365116
9171826
10551331
10404997
7533865
2770720
6268402
6444779
10880109
9271432
12196341
3971362
7605749
11438738
3412120
183819
10454534
11546741
8311251
9355839
11378275
11206131
2824921
3033510
3016231
9655929
2786589
3583618
9748261
140460
9375992
8813115
12069808
12349953
9530191
2737299
10213072
8223997
7030479
9923970
11071778
2409184
9269760
6286727
6720141
11213342
9043089
7578421
12234764
741351
1434047
2165152
3126841
6373542
10702792
7045144
11824563
8581562
11459784
12664320
7458403
7060665
6274985
9507513
8343011
3009958
12628891
3838284
11389962
9081257
1363543
12402285
12368202
11085893
7897402
8935928
1371118
2194305
2999439
7864092
9658180
9279815
7752582
3001331
2415367
11124133
7619526
10797853
7541460
11209814
12682078
3399261
8830300
6273766
976387
6641793
2678728
2910352
12176726
3092412
10843743
11401402
12745244
7084569
9727349
3513946
9331083
12637352
12652599
10064167
11518279
8865273
2123464
8491779
1511496
3499459
12364563
12479793
2171112
8330861
8051338
11260599
9425002
11221849
12435406
11255172
2941512
6210206
529839
1777601
2479645
11706091
8424792
2835720
8293576
6162847
12692851
6323487
12072433
3096756
10512201
9146675
2829238
11456350
8707837
12121703
11599921
3316406
3278745
10431042
165724
11012217
3988370
9876177
10457010
11032418
9605105
8776415
7568763
2149808
10487290
10328526
581343
12028025
1308815
3737874
2811068
8390519
6826196
12060671
11883160
8704204
12142019
3774412
9388065
12076290
11474230
10628338
9950764
12695294
12559526
6957882
8875980
9328134
8299713
3952815
8275029
2848715
11356826
3288839
12571249
2731640
7348461
6606982
2935398
7683924
2987212
12234795
12637564
10600887
772316
2338257
11023866
9556668
6852823
7053513
3167207
11377092
616061
2759013
2810799
4065377
6202447
7133604
10951370
4006267
9546339
224989
3081263
12631578
10866979
7067687
12449812
3987759
12373331
11407471
8168842
2114243
3000772
7208694
9434729
12355176
2515255
8732437
1318945
7012450
1319410
999867
385152
8263969
2354812
7638196
2917698
6292833
2133317
12514213
7794790
11564284
9831714
9834181
9527359
11606058
387711
9150391
7105006
12403933
10547349
11454524
11164464
8431444
2097012
3308216
3159377
4048654
9127071
3780887
12854630
10812247
7949392
9201294
6129652
9151324
1313604
12552106
1740437
10217622
8348148
12376555
6253574
7773126
8626456
12489258
10910771
6976827
3415942
10418732
1384681
12376410
220324
10392710
11929971
8002888
12488085
7327314
10232587
10036884
7648514
7507855
6175403
11404092
8439409
12865815
11948689
1281599
6352292
7214353
597269
10720132
1491693
9218867
720451
10553321
10866823
7462339
9826671
12952893
7958916
12569014
9778149
6226733
2950617
1378697
9090784
9717978
9637684
9895326
9878802
12551967
12232783
12234099
11668604
12941609
12887696
10519053
8704201
7961791
9729279
9436976
10848708
1098377
2176533
1421161
12421973
12708477
2697246
1688538
9710804
9219677
11720483
1857988
10728370
9504940
2936050
11023508
10783131
12020424
11989332
9045926
8187845
12824758
9925639
11054079
6481285
3371460
11169512
10645768
1941087
816061
181399
8354665
6329314
12218305
6615218
2160983
12423651
12557008
12022346
6831446
2788173
1353003
11578861
9664041
8613721
2992878
3205866
11777269
9639362
10410398
7925488
11182738
9254666
2539706
2790923
12658940
6223840
8997266
12467745
315788
10721864
1512168
12065746
2840668
6265770
9501236
9565099
1760106
7651473
9543245
11473641
1295743
6594286
7836856
2341941
7962103
2612698
8325243
9427807
8002531
7487139
10948066
10390188
9747449
6284749
6329186
6818133
12899698
7744787
6328747
11023870
1295466
7789187
3014327
12065411
1847337
9525741
12730998
11744765
12142273
12205679
11574514
1698907
9869534
8693064
11181582
12457616
7388165
2549481
12925705
10224119
9241788
11856353
3970915
11891291
1717721
10366422
2025251
11877034
10030106
11024146
2484299
505581
12477712
11968761
12957092
7106747
122166
9395506
1363523
7578400
2150334
3478009
6740767
2925522
355563
10224122
4069757
32715
11883184
1089440
11025230
3166525
11085918
2492242
1871776
12520158
7693661
12203864
9810470
3035220
7741653
3989793
6643422
11376132
3986757
8942016
6517864
3900135
9011783
11064244
8864759
11687477
11920728
11407862
7591272
12411981
2170400
1082902
8964755
3209586
12518800
10765502
6196361
6096703
9726423
11108952
8920721
11282306
3795942
8744734
1312943
6889782
2987379
2023218
381080
2561914
2952186
9603237
1318029
2721661
3226159
11035016
1610562
11369060
9134567
12418923
6895305
6263934
1967122
3490885
7691246
6296266
2021706
2503894
1865767
1711312
1084704
1054840
873915
1905143
2917187
3763830
10991833
2553459
4075529
2459217
12629181
856711
1713512
1690212
8904020
1690947
523195
3802218
2240243
3099624
1551798
6299779
7619831
6403035
1677464
12546081
2825174
12626535
3740961
6526643
7141419
10366800
9769149
8740598
6093947
11351127
12885851
12621467
7016982
9817597
11168555
3170904
10876855
12198320
9287493
12556560
7706256
6436820
1723621
3969076
10068511
12930889
12400375
10094830
1617677
6981620
12200634
1662218
10772813
1132160
9250160
3836082
12901878
11265223
2411441
12409475
8569087
7880359
8481235
12198174
11748146
2973075
6871222
3142763
3944194
10199972
11012149
3181341
10473125
10400182
11134532
7736597
12652646
3607152
12014580
12235164
6576355
2844218
2304460
1845797
12505243
2143724
12239348
8402685
1008316
6724132
6362923
1919969
6294104
2420280
11595517
7722432
11862714
1152546
4029506
7982828
11252990
10951119
1867388
8426579
10803521
2883756
2829412
9437792
6166307
3494557
8292662
3354840
2193293
12591725
1280484
198378
1357059
2303405
1023851
9545182
1913847
3956598
11571646
9357993
10965996
12208509
8516560
3009767
11344338
2256940
2550929
11698126
9117347
7738068
3909005
2392637
166922
9171322
12456725
9626507
9236218
3511078
9699677
1313895
2820797
12734939
10753528
12193738
11373281
11923211
11221381
9334313
11771701
7852194
3767322
9755066
3970859
2987306
3456833
11746714
11039013
6370687
2558481
3042688
1280112
437920
10626801
29729
196977
9234732
11087271
1525834
8201190
1708093
2555644
9596410
8270643
3465379
3011050
10569243
8544873
838284
10783846
1838898
2462944
9659399
9572395
7996125
6391945
11238917
7295949
10445505
12763141
1286773
9415410
7821389
3136795
1171264
11758807
7529529
1722016
2430174
9414386
547885
6190731
1966287
7263719
2191039
3785158
7616765
1310471
8980609
1804389
3877731
1097473
12710933
10489342
11493559
7572029
7066184
10444403
11739792
231900
10929205
223690
3495551
7693856
8887326
9073171
2822058
11555794
7527624
3015127
7364971
2436988
11481283
11371640
11249120
2612497
12154121
12359131
12789266
11358848
8187643
11360231
7836842
6257734
11389485
12679037
6605891
11542519
6702467
1666117
1758062
1148029
3294569
12808106
2768347
11546745
8946028
3971369
2157643
12029288
8927695
140355
11375398
3731130
2633375
9929560
9877272
12181431
10227990
3259236
6136972
10805809
2492833
11684650
2498805
3523145
2736095
6721226
6799206
3190522
7688732
11341765
2298824
7299109
2252618
1729271
8678573
11264190
1381625
12740088
12219318
7284545
12953267
3440445
11741535
2164144
3383428
2982524
2788168
3002429
1874734
11417849
10412803
6217415
8913281
7803276
8547216
10524227
1918406
9118489
6203878
1635815
8828653
6701016
8134540
11159541
9122904
3816141
10449348
8886015
11688558
8998409
3587254
11152390
8171419
8768640
10466610
8985637
11401199
2065103
2469558
6735772
8575345
11377263
10817877
11181017
9260043
2651230
7533123
12016355
10807424
1829487
6984280
92030
9602633
9576084
10835630
11098434
6253581
1490198
2745559
12165131
11370772
3224367
11961669
9731744
12701177
11301858
7947384
1372465
11448792
10709260
214018
12372817
8071869
8341137
11883604
1717939
3905018
8075595
8271687
9414289
9065026
12771155
12515724
12381519
7326899
3314316
7157081
8837770
1071909
481945
12650066
7929991
9037036
8643993
7592798
12662967
1809880
7037622
8067783
7672775
8866220
7684723
11276748
2198661
3708754
12724942
3474083
7919101
12475988
10457778
8577747
7807583
1517885
9080655
11008368
12204340
6989533
10206274
12642586
8889219
12855672
1640347
534483
3293841
11285366
8001151
3490943
2447383
6227809
9226631
9057714
9550223
12444548
11220676
2184902
11951046
7682700
11217575
3060827
11182524
2288904
10964842
8829649
12505991
10328961
3155686
11394502
7989131
11093765
9682787
12746790
12816295
11231054
6479448
6490626
12630702
6281373
8875027
9149884
3336359
6622650
8626631
1368975
6174257
1701096
3144706
10934472
12789342
10818698
11975851
11062467
11684320
7325128
8844340
9553710
12036977
10688783
824803
8055865
8994241
9766800
3455716
444560
201058
6950747
3957912
8382740
10391072
9012848
9610889
12569303
10969740
476774
9525624
12444937
8312358
11494355
2364058
2651811
2078336
10598825
11967188
7645756
3350217
8166631
2632241
2176876
11884474
3422537
9562524
2744882
3843005
957379
7998918
2273956
3607885
8701035
1314872
9707616
9464943
996792
10398529
9974161
11357469
7306036
1812583
3494626
11753613
10417515
8024604
1531140
1970963
1717321
1334962
2097004
9081203
6968533
12070266
3012871
8861744
8891370
12737810
3754462
380687
10750567
12630940
11274375
8521376
10925306
167108
1061077
3040831
12039958
10092212
12594236
11598011
1505971
12177305
904650
9712551
12413766
8503842
9440704
9606193
12419948
2536037
1638685
9702655
8680562
7195906
12540557
8276645
215106
6312301
10359780
12112363
8202544
9259985
7601256
7750657
8673064
4037805
2384297
12841299
12814397
10588885
9085219
10722572
3317410
11320088
2560315
12842913
7396846
10225973
9193841
10906447
3489416
11891435
10354402
3395647
8500654
7850916
3169149
12798793
6413776
10912924
1907204
10502113
1765004
11790666
9184672
8663436
11062258
482937
11443547
6164678
3265060
10965794
1559964
9358226
10820262
6434687
6764801
3374508
166945
4053036
12759881
6302427
6873107
9554595
8973554
8537914
10546656
1781737
9746363
10801778
3332175
6790844
8165539
9934556
12065180
1443157
2359968
2175027
11680692
8598449
9712022
12847332
172253
7734732
117962
2755279
11720364
12208092
9879689
12204275
8512484
3553077
6894403
3501286
3814515
9244222
12611588
1826563
11470288
2939873
311291
3292271
6208472
7416983
11918428
7606786
12837463
2417577
2107987
9283621
2513230
9806772
11578592
2880416
8660864
11239169
170030
3931396
6189838
7574457
1822110
12749819
8582278
8223254
10923962
1701346
9894105
837560
7236725
11150327
1326740
12904468
11090049
3864933
9635613
6319497
7704950
11912056
2470757
8889847
11851350
6589987
11876854
3127698
9191902
7677762
10917156
1382698
3866125
2568888
7727771
188848
3812484
2139718
2634446
12173744
11323409
8359030
8833550
7700639
2140887
6538259
9651493
12379867
10226782
9323801
9678624
9554850
11016956
9089494
3997079
9458348
2900469
8752663
3339094
11689959
7358394
12217318
207342
8635027
315804
6357780
2524504
6811162
7539726
1847931
2386839
2433405
8934233
12798567
8456808
9790529
2028404
10388664
11081662
6217929
3794386
656306
6480399
9163784
8951779
12202188
12928709
3043310
7710269
2861227
1765010
2983146
6143692
3569493
8565826
2941858
1701138
3430522
641065
9375842
1719421
1909622
2055282
11374056
9254894
3564152
9557931
2271780
934735
3847440
2573397
1419149
1719208
11549244
8581937
2164259
2018354
2222471
7410487
6583283
6733754
11497283
3751487
11673558
1442999
319005
6657170
11948101
6162104
857019
11389933
8904572
2577390
3769521
6212020
8473115
7510028
2303437
8546689
8021290
6831763
3338518
11996913
9178947
11045729
6987989
3454872
9558014
11746767
10427926
11391237
2766291
10665960
12522072
1178810
6320188
10497275
12029586
182208
9698397
2994394
8266566
2948599
9068944
8455463
12522004
11818538
7720070
12114532
10725722
1480033
3034342
8446767
9181054
558806
10999842
9407495
3975287
1922027
7519689
6617783
7118921
2777911
3780315
12603837
7994027
11071249
3402282
12751952
8477197
12016969
9397153
9150361
12737440
7519479
8377655
8326736
9169490
9097024
8238782
12372336
6377624
10084661
11110782
11850713
3949853
3934435
2739246
4029593
11774304
9389491
7635052
11283236
6992366
6872270
812485
7640407
1912140
2464956
6778205
10601838
8967754
2592301
3410155
2999165
536380
11721395
9106919
3010912
12907550
8424460
1573397
8453754
7020796
7160235
3026828
7767389
3874684
3240792
6717068
2026185
9359528
9298903
8709270
10025707
10436164
9380725
12127550
11146503
1590259
10605006
12453055
207288
4049267
9038840
9018111
2914578
10223708
10385398
3036907
8412326
2208374
11850189
31994
10757676
3568431
1377231
12682046
11259672
7334303
10458708
7985810
7648625
11546748
12107840
8769671
10222049
7693879
3837694
8694577
6758141
8877452
8809123
11776470
9163106
12778470
9673982
2528588
9169602
6607779
8950514
3967795
10377415
8018018
2969657
1355262
7961247
8069294
6321038
11165049
11158953
6420151
8254739
7762994
478058
12429210
12385757
10859163
7261409
1489725
11286507
8309424
1960420
12871704
9836791
8139014
6414079
7593596
1385365
9000584
12217326
10428067
11595405
8207025
9626495
1480134
9373715
2849940
12007736
9923605
8931118
10206147
7690290
7084700
9036923
3804493
10952969
3855391
3767984
1710622
6315933
8090713
11867737
6221189
3275543
7769015
1724417
9121768
11442330
8549675
12426679
11718095
1700075
12153157
10938134
2845998
10530718
7560404
10880442
3953624
11973807
11820952
9861012
8930393
6693431
10051917
8570142
10625541
8780747
6881990
10512819
622567
10980117
8694502
10402238
12385701
7520475
8407716
9407963
2485692
3283250
127802
10082583
10066382
11192907
9727066
1564941
4005856
7655860
6682378
11164102
7775603
12027231
9299158
1752433
7959744
3832702
8720964
8670208
11197166
9862564
6868075
12546811
2849081
3901039
9485080
10595302
1921158
3514635
8807465
6804590
326723
10659280
8914597
10699374
10553062
12819005
1392565
12057014
11754214
1540661
1850605
10993634
2374437
1686872
9027639
1459611
3275495
11394883
12165097
8675558
12615074
3495852
11248452
574155
8628751
1435766
2969889
7538195
3758354
7753835
1426084
11441914
8643571
2692594
1891511
9695102
10854232
8989912
2346227
2708454
77075
10939590
8861958
12593979
1981171
1709427
6436690
12675725
12451899
9091181
1875041
7479824
748751
3896465
9257692
11034371
9480918
7935334
11037583
2704979
1170022
7816545
8378525
11199968
11698188
3372781
8931290
1668169
3503900
7587715
8846005
9199765
12075992
11015457
9657925
29505
10856965
8243042
6332783
12208738
2736780
3872636
9650446
7689550
11309788
8449682
6513923
10985857
9334192
11372743
12517416
1689596
4033676
9398921
10617125
2253239
9657346
9376650
3107777
1429865
8683418
1370830
3975361
3050670
1702334
11904448
6101037
9632803
9372239
6714321
7126284
6334612
11897403
6446948
9502725
9518734
12213853
12489159
6692036
1748213
164031
3664790
2364589
1895875
8574161
7527785
10644746
2772142
10471991
7900991
10733496
9519833
12481857
7854543
1401082
6678855
487327
8541333
10657646
8309248
2298814
7978352
2733062
6847746
11251188
1582528
3883764
11795879
11458506
8725617
11992541
9837860
6176654
10397390
9693574
6205002
8756280
7533580
3737397
11074048
12426486
1167379
1348432
11834824
3311784
12111038
11875042
12111850
6438087
11396993
45922
7923915
2965211
12539046
9918803
10029545
6525432
8537164
10717385
8058733
2418827
8585849
3360059
6230395
10343391
3146318
11404369
3947326
9579824
1520628
10915795
9533794
11820322
9725697
9722726
12865334
11356718
7608327
2549501
11108984
7843065
9162074
2169586
2824082
3757415
6266560
10523633
12920208
1561530
11713761
2061950
1550262
9394974
6245174
9579404
10233852
1323569
2045677
494377
10880796
11396153
893530
2142513
7542666
10679150
9246199
12531427
2987025
12203945
10758322
6602422
9853822
8644707
12724127
3122744
10619020
7775533
6976023
2018640
12438696
12730498
1720388
9462771
12546817
10953351
11687887
1816861
10894897
2461732
3275680
6403227
1327797
7496174
2830979
4027378
632741
1909778
2984635
8371064
8338814
2347399
1358596
10712202
1935458
7226131
7419235
3011786
657845
9230307
12192005
2769548
6407260
9077462
6513576
9736736
3753981
2834611
8590850
3034945
2841586
10370135
8183267
6262380
1335227
6690740
6602667
9199674
9824166
8952882
9490728
12361761
14550899
11835368
11299241
9041699
12524498
2295455
9425906
11756747
3354554
12529382
8599994
9438587
3392425
6126365
11900887
1292634
12606941
3927847
11128989
2988854
8292822
11733853
7068771
2299802
7625547
803556
7534312
11746819
921739
11367514
7437479
10330233
3680262
7230806
9443786
7388169
7575485
1737056
7276172
9045427
9106079
9622697
12490172
9734599
11933212
8830761
1419145
8653353
2179389
9476120
12718873
12381762
10200959
12605020
8112827
8215414
9598383
10853826
2668028
1293907
8636241
2134885
1117879
568096
11576169
11991767
2828345
9786950
11546742
8817397
11731697
9250172
9201278
8025130
8743415
8601406
6090936
1833305
2002699
304075
11296270
11879550
3496135
9583366
3493395
7823977
2560638
12571253
12084849
10568722
10921905
6768291
8836130
7613500
9857053
9171244
9006973
1295445
1940433
218169
507996
12454919
12185287
10685576
2394739
9578717
10092590
7507665
407711
11353846
2836616
11340074
12750584
6760027
10821346
9038826
2984306
8163937
9461288
10233023
1618129
6256352
12207001
12574555
11642304
2479408
2763306
7994277
1702555
7762218
8131748
2261945
10704497
48252
8565847
7763736
7000201
7799210
12601144
1396882
10592389
6259441
8541561
1898910
1566969
11549120
10839932
6461368
316771
2243038
9473280
9054943
7666711
40394
2789411
12748186
7905740
10101128
8391545
9763648
4067359
7684727
10211772
9521854
10998640
446645
2560752
2454948
4018399
6279686
10866294
9820661
9733912
6164417
8650191
6282446
7729571
11499698
11642300
2268635
6601994
8891332
838777
3891170
9176636
12659495
9821171
12184792
8401256
12925150
12160609
1669699
11159939
7238947
9406992
2441733
10609800
6208169
7002231
6155666
10349845
9209487
3879452
7279790
8707974
11287419
11043425
2215359
11887012
10664402
11020329
7528222
3036498
3005223
7565706
3376617
3095101
6630300
735930
7522359
12378633
8127069
8972223
10222159
1679759
1088947
8325968
9006072
2095758
7196346
11563974
12031913
6573767
902701
9000536
1300987
6330252
8899184
12432564
12034051
6160247
12510861
2424982
7160447
7005907
2358110
51663
9323081
6982666
9105037
11818553
11532913
4135
7929627
11967199
11452636
12942125
2775550
7446668
2995828
8814069
9671272
6540246
1675156
6496944
8299739
11307157
11156368
8075820
8564066
10718476
9929564
7765468
6356533
12645692
8417963
2358126
9570514
9450168
12453409
12181113
7455401
7600975
11287199
3864784
9665827
2900159
9611653
10651092
176158
3735560
3701747
6543551
12555154
3478685
3851722
11814461
11329376
10218841
11821951
3348752
8647232
7610051
7606782
11830313
3270310
12754214
2814714
2068273
3596014
11448993
1552223
3735819
8187089
9927154
10571119
2335433
10969820
11487279
10760469
6687221
9209382
1660571
10072972
9310324
2903885
1703775
8646767
12798297
7138781
12086853
12857912
7786637
12671692
9066884
12485831
2334633
8631495
10561415
9801448
9539458
9540071
2412438
1090354
1322808
6216909
10947147
11588018
2554436
10679768
2621216
9012511
11087268
3212783
2824678
11785600
912092
9886373
3143597
9654010
7150746
9572733
8571549
9138197
11137621
1033035
9358753
8580733
11721953
10987076
6321514
2869186
3486132
312867
11714674
8306877
6166943
11158582
11494354
3015006
10089909
6472930
7539789
7823982
11448628
6418793
512579
9457548
732364
688328
9105052
7522114
7956828
6092669
9822167
1525014
3010074
7057793
12151506
2358670
9197240
3135954
8439282
8707789
10490954
2573524
12521303
2701643
3393152
10470656
1689008
924011
11003658
12379273
2303109
8075635
11069588
10025668
2910885
11233770
7986828
6379325
8709233
8509161
9918824
8928058
2605106
8866141
9286754
12242040
7699204
3028850
11798515
7742777
9759517
12075506
2550980
2526297
10082762
12225792
2085433
3742028
3335581
8459229
6220817
8524841
2189731
1089353
11784010
8765191
6986532
8592981
6299970
8988338
10485892
10352316
11538546
8670266
10509759
2472877
11168552
11739665
10490828
9182409
11784122
12724837
3464016
1054452
9281589
12939302
10984098
6460555
476148
3127072
8154924
9518521
12119182
198001
12169568
1299365
11056014
12322982
9389935
10720333
9808048
8386553
12793755
1409620
2857579
793627
11569737
404099
3360220
888701
9647183
12466949
2808228
1381240
8860236
10867795
12570982
1994003
6467612
9519369
3994313
3201004
9546284
11538514
2425850
8636642
3408674
11025445
3988371
7285936
8286836
3384823
7678507
1527683
9334270
8097318
11971980
8704699
2592299
1744173
3146622
11532399
7594967
1847512
2848106
6796771
7050171
7817782
11030351
6683114
9009101
10205988
12763018
2460416
2820776
9731532
3796714
9000049
6314835
11759007
6332533
8064008
6538793
3415477
6468657
407359
2788481
9817713
10632518
6831439
8464514
9151846
12625183
10857170
7796870
2037375
12711367
9893729
9263616
3357491
7680923
9120436
12457281
10515887
8748002
7635356
11092400
165598
7712475
6895160
8896675
7605578
8149907
12225991
3231725
10395106
9331270
1971763
2548861
6090250
10234808
10772707
12151001
2938607
12860972
1363734
12377622
6230124
9348290
11485822
11354274
1777090
11791180
1964124
3018208
11375938
12400007
448179
9073397
10586063
9545521
6407542
9595022
3126233
11713098
9115362
8792610
8112617
9489645
12805241
8431681
10501549
2909810
9536967
12509250
12421677
8108734
8617574
12892642
8421002
10512984
3457007
9052924
6950168
6426295
9888988
10715259
10403049
2864622
9148854
1489973
1673059
2894457
10419610
12135896
11472304
6785523
3294927
1442604
7436008
8843974
11296288
3211616
2821506
2995969
12120241
7922550
8520056
6093629
8356600
12041662
8394755
9003803
12014661
2876627
8824769
3474785
7806551
8653787
11510939
3794593
1939261
7974943
3105468
12542520
2846503
92571
11471066
3020083
8792157
1325182
10099833
6196205
9356389
6606727
12732271
7534501
2298341
2409079
10868931
2351338
6296283
417009
2306703
943215
9418864
9396024
7910233
9224669
9180282
12908968
1893972
2999496
8687428
7391554
10230460
9124736
2464757
7729410
7514249
9070325
9688295
11238884
10699947
1035204
8004930
7964617
12543106
10830850
12584727
2436745
7127878
7661206
11078814
2902157
9137928
9368112
12167247
2775195
9192515
8127070
163331
7951066
10498690
11287607
6612173
4071657
9632752
11097087
1698099
2154745
12425957
8519685
12859973
2174723
6315374
6575391
6953128
11092655
10086885
10196840
9058741
11314031
11677047
6644882
10785280
192504
3792301
6420064
10976985
2535704
11445842
10828492
496030
12764362
6513609
12514206
123925
3164158
10863976
11969257
11147211
7651392
12401527
12374898
7201637
9891304
2852128
12756184
7684500
7556534
1691638
12068632
8768567
9856459
9636174
9237492
3176180
12400712
2476282
10668097
8647625
3700324
10739676
7878635
10518210
9819706
7589150
6950750
7539881
8081877
2985306
8676076
11466208
11264711
10318859
11751610
10448712
8604398
6397572
17413
9052783
8630435
8324895
10576485
2249878
8454757
2204705
9465667
9151994
12393498
10769236
3040343
12093782
2546909
12768078
428477
10381899
7704573
8874184
1334146
2674112
9247083
12438734
2937920
2244857
3528179
8960314
648749
10620196
6301479
2635758
2431783
11099478
3710864
6630290
3807319
7598533
3259169
11310172
269391
2338287
2492243
11406275
9489863
11337203
8139259
1520645
12667953
12507582
7569045
9007233
10781435
6146442
3785208
8712977
4037809
10567048
7902433
7263760
11463624
6267917
1449706
11740217
93363
7872799
10233043
2196816
2460587
9695625
2121768
1448084
9128736
9749837
10951577
7815373
11445649
11484765
3006738
2166183
569738
8581996
9014138
2998711
9527399
10792732
9527563
10880752
7797494
9234962
6736136
9281458
12556490
71819
12548520
11466615
7537986
2004375
10212297
11484823
387921
4373475
8720441
10945243
7535245
11687520
7863646
3167100
8319603
9885239
919501
7526759
8003317
2482316
6546763
10942428
9451026
9255759
3262685
10883665
6284379
2228736
8806963
7649819
12142038
7834754
3093859
6970669
8765422
1298740
2971349
6178588
10947820
12187643
2579689
6948804
6944040
11971183
10649439
10777134
3888172
10458266
14505565
3684179
3114264
10363363
10065113
12223347
191822
3530840
7217214
1504829
8257785
7196094
9469438
10330503
2537876
1061701
1461995
8635484
3197725
9356241
7037814
8921583
10910769
7921990
10804179
12154406
9339950
11820595
10802345
98096
8639773
3093476
837918
10434059
8349730
6872157
7621867
6391869
2636093
9682219
2119255
9488432
8740661
6993800
7895674
9812897
11120808
2153925
2714984
7629029
8947538
2954459
2449369
6626598
1066590
2347356
3029140
9342039
12756357
9618523
8520507
7735330
1801931
10983472
2543398
3105248
6208154
8380466
399721
9494091
12730052
1424254
6300141
12441087
10457405
2185757
1872414
1792824
12405670
10229196
9879835
9197549
3875649
12714615
7506761
10850719
11453100
7504922
6692027
12741103
2253242
7240758
12489695
10761632
10894788
50465
12897057
9289390
9180298
2475838
3617499
10022119
9815848
12449387
2385294
9108449
2753084
7840606
8728617
3881043
12592420
7506523
1408462
7225571
12801287
1616905
11003839
1939373
6746763
9834129
3160640
6424670
8391388
3189890
3667720
1376730
1713079
9632693
9697047
12587914
11268110
8345224
1714620
12460064
12732137
7601456
7624311
12507293
3019975
2252578
12226664
8469730
8099783
1993070
10092230
12529999
10214871
8972489
454272
8936473
8624499
9668066
12746884
7330850
11703928
11331362
8671617
1327925
6896335
9134225
8063814
7540887
11723829
3002603
9154632
10036801
12161443
1919055
6534277
6205678
11449670
8072296
1597804
8853415
2355254
1377596
9224642
7545126
11493516
12925221
11844912
9880058
9315668
471188
6237928
7768182
11159488
2624375
9769425
7726850
1373204
3241008
10089915
1402000
3920227
7932716
2202907
1658245
11598955
9169854
7858486
3749456
11021381
8806190
6215058
11769678
6184373
11514986
7749465
2406614
12411515
7940757
2751721
3051247
3856223
7578031
2774658
12476393
3843748
6889601
12382669
7370430
12149782
12393697
10477448
6549655
11721053
662919
8662897
7841170
1658889
403037
11144281
1336696
8735948
2620166
6090042
8238957
2806400
10384403
11331377
8157650
12205690
571153
8077291
2953819
8568686
10792284
10888226
97010
1906908
1320379
3510682
7921994
3882481
7645216
11986229
3158395
8083968
1945284
9713698
9014212
6382136
10393122
8845306
7787254
11788865
1350131
8674430
12491778
2777918
10588826
7539727
6490525
91777
9192652
1536142
9601099
8068940
11339624
11145415
3827798
12652085
1418006
10933709
10201918
6601135
164764
6179938
8217598
9564854
11689739
3267510
3940190
126026
12379500
7283171
7526077
8228633
14501678
12736425
9071318
11444501
11038824
10544222
7278394
4025403
3655602
11229359
11429630
12844537
6358881
2236512
689124
7104488
8231961
6854215
8136521
12732266
610082
11934669
6386672
6251585
8691093
3871809
3926416
11689349
10826706
1650357
1373686
1493586
9344540
8058319
3224159
8893019
8652602
3742560
8831991
1996655
12075995
9855351
7101459
6183134
7933109
11105058
2912743
8763827
10366566
10349856
9927541
11754635
11208591
12657626
1977827
10514503
8816880
8725280
11511082
8580369
6275026
6330980
12601636
4043538
1826759
9074812
7192051
9504632
12820962
6402508
8626683
12912905
11896986
3324852
10227997
3368481
1650742
3833538
6603651
10212288
7925323
9888164
10833352
7850814
9696499
9496788
9837765
7875517
12243600
12112457
6406086
11493315
8465925
1321068
409140
10457011
7998946
7523153
9341203
2522321
9114014
10657906
8677737
7083164
11135366
12128226
8431919
2552276
12183360
7673340
12470613
1473147
7671627
8598040
1214827
9876174
12684471
6409440
7570189
6091051
1282827
12513686
1347642
7789311
9012378
12683575
11463990
2985070
6177785
891550
8233358
8477456
9211899
2635171
12578289
9826680
8991535
6969584
4042685
12642481
11175361
8095482
12915386
11740803
2839517
12381814
2174362
6232510
9222226
3782893
10469280
9817758
9756723
8692919
10801056
6490622
8954732
7666359
7601506
9713336
12070224
225338
3464795
10764159
9240573
12388070
8079730
12044969
12047246
7907995
1548347
8743941
2383075
11930219
7916255
7819073
12171730
6963001
12520002
4018907
6989863
11266382
12351667
6089725
6381383
3040410
3924641
11889575
11980179
3449369
10996399
2199469
8791529
11939580
8003867
2707480
7670596
1766870
11806992
7913070
7852547
10521875
668116
9348333
7613879
6941040
8178928
8837403
11164105
1419376
2172056
12678127
12564762
11301248
10482352
7775824
7914201
1594329
2338026
7857016
7446111
2890161
2083065
2328824
8675577
10891500
7449433
8432849
11247670
318917
2208088
3082188
8558395
2345313
1686833
12384994
11709949
10805381
8408110
217450
7139121
11146505
10753753
2440107
143775
12090471
3118105
7972053
11789405
1372892
2501036
12373346
9742949
7717046
9126738
2155930
3471084
12623808
9144711
1905771
4035001
6265899
10405775
8765328
3122348
6572378
10958672
10718153
7214354
2839839
10733338
6378928
11157562
9675195
12185456
12081783
12725525
12606582
9867252
8370968
2167181
3496955
8087531
10690909
8288441
8146277
11229603
9466669
8869686
2982223
1201592
2137934
8186445
3092742
9636193
12180964
10988328
10759420
8714519
8707897
8639799
11557063
1315688
721320
1847492
7882314
6724622
8349646
11660628
1705960
9920848
9437020
3499194
8907541
8596049
7529041
11391714
7396358
12943968
7951549
841577
9774361
9781307
1955737
2131039
6329745
7432487
3485588
10323769
2159525
8401257
6582298
59815
11694190
8530478
9015135
1168387
7583580
1148264
10449359
9379022
11807822
9625767
2122964
17092
11112327
7983003
11360298
12796566
1201585
7475299
7787807
2462380
11966538
7803491
12730842
11932575
2747578
6927989
12053177
166925
7641818
10535885
1781237
11719191
1988288
1655634
11389423
9811627
10426140
8834365
11529295
7543848
3631534
8978698
1768803
8978295
2082060
2342472
11472852
2226199
10454713
12145204
9330601
4064119
2919636
597102
165244
2786882
2078855
10428908
11453113
10748414
2547783
11423406
6548744
3442733
11849442
9465086
8852949
10890779
10837487
10711694
7764663
2492635
1924349
12161572
3093618
8593535
3383815
6785521
10096565
6239367
10934264
10679329
2751648
8748550
12419181
11469554
6461560
7118128
11964397
1598065
8339947
871462
3843579
6308618
8482286
12426566
9436937
12764022
11686611
11955448
8218723
207347
12098217
10648397
4083993
2126343
3667706
9723696
8492712
6100143
10217193
12194841
2598166
2777804
8348686
3029759
1317251
7664465
1923604
6172080
2304356
934734
1722504
1729191
2261879
1716516
7581517
709885
393435
8243317
11532397
9798701
8724133
10670648
7946428
2478018
7749117
9575304
11573206
6425826
9551183
11250675
3936603
2250096
11237462
8461459
7896899
12588436
1382839
2222480
12545159
3048444
830895
479288
11849137
8664568
8408292
3179949
3655160
7072720
11595386
1562549
7751646
7487980
3276558
6972718
3813975
3498434
12373308
353616
9461893
1419976
12110274
2098293
112238
12171150
6940229
7947272
12537964
11029498
1906544
2516451
3939541
7856727
12882920
12689938
12353229
7151898
12132588
11161278
9607607
11429701
10344704
10749732
7721484
7479951
205673
10191064
8680714
12576332
3937419
1836009
12446620
11689954
12966224
163369
3830174
7117423
7867894
12090904
11291866
7623774
8620483
1371079
9182826
10435029
12376107
3174042
11121217
2646307
9428627
2131956
3095317
9504823
477867
9100225
11538317
11682324
1706744
9554981
9142983
8547610
1579070
9209271
1634256
10092087
2577398
11087820
8033136
8395651
7871719
8095026
2029732
10475272
2715298
9860045
9650596
3466722
111453
3995063
10828015
12423682
3855305
6157361
1776389
9548718
6211579
6838805
2727610
3600026
9430782
11317519
2154195
11494285
1709252
9875766
10535318
12516475
14505810
10695828
1697841
1904874
9231797
11594797
895211
7373717
1184004
10214870
9111053
12149570
8167933
6692989
9426253
9149910
6334480
6789886
9286609
6415484
786391
6267317
1991548
7924073
11039012
3835038
85457
1752875
6639960
11774316
2397564
9410364
1634340
7510991
163375
7115758
11442840
7975214
7762406
8310006
3580812
10694572
1560213
6580470
7787238
10800834
3361969
14507869
716880
7459616
1550122
6652180
8605326
11862626
12564769
10748519
11571291
8404530
12555146
12008951
6422140
12880065
8060024
563953
12363289
2065254
11313867
12434674
1602845
12519014
7364438
3258340
9103232
509542
11704862
2554298
12754995
2936827
8817394
2507185
12543068
2258711
11421852
8352240
6317040
2359298
1767369
1306737
7117726
9665858
2318992
1997161
6611861
1654985
164022
2453491
3103713
12162896
9410844
9040050
2602227
12697715
497115
12051713
2158476
11773422
1564535
6324810
2639786
12406876
9623696
12444111
1893971
10207841
1574254
10348346
708705
12663458
12738887
6862797
8176261
3486435
7248150
9271119
8835293
11262239
6685542
9444951
11703282
9371727
421241
9065071
1366595
6251271
11319861
12085601
3232013
3800977
12177784
6286237
11255751
9589392
12489156
8519599
2836952
10092016
3000204
8322419
10404277
3304434
7944195
11918083
2574363
8614838
1846803
10943841
2456402
10989936
1662215
2536194
11807667
6986208
11356704
7856346
6726848
6487273
825113
12145410
6479152
2527367
12418561
10413600
8947517
8359621
9766662
8568918
500579
2869529
7659677
9822996
2966925
7613625
6693491
1329652
3607882
3839884
9665637
8755577
12356735
9489627
2295075
8724534
620459
9766813
10484504
2005888
9256170
6088656
8605357
9719416
9054635
7927899
9787169
11127822
171206
12754251
492173
12811832
8227697
727316
11250119
9377071
11997223
12470836
11194894
7525329
8273573
11845328
10821274
194709
10402237
7994183
7868444
6955553
2273297
2710030
3087998
3977832
11641376
291391
11677114
9224213
12190869
11484140
7550607
1510240
7304607
117700
12625803
8208534
3569826
12805379
12755109
12407093
3133480
11236717
163379
12444547
2777815
1701687
1721512
3034659
2210912
8388074
10724555
11151575
10648909
7333708
10727019
6547762
6143623
11156425
1629253
11251123
6161369
12023260
7534593
8439453
12239233
7605997
7909573
11959428
7561097
2354867
457749
7873405
1492101
3584242
7259439
3144433
3526601
3692313
12735284
12537403
2498808
1543915
3737
3469656
6544777
10713475
2466091
2565355
7924991
12816053
88900
7566465
9382800
915483
14501781
11039766
12729255
10338346
525261
1920017
1743431
12429835
12538517
10666396
3682815
8506365
3884512
11753517
2157776
7599156
12819487
8052065
1657815
3494078
1702713
11677786
662483
11874484
1516472
1313428
1447308
11374871
11710936
11152111
2579184
147558
11058035
9655761
9409458
11718688
8980610
11875067
7516431
6297438
2062451
10579901
8413317
1693393
1844229
1824254
12234768
11355979
7958926
1703795
10220145
8670263
214784
11153658
1691666
1859450
7743929
2965297
10405351
3874843
2985496
12171727
12868003
9789056
3181346
11840288
2760060
6288258
11929832
10446267
7545174
3877910
7649369
12949792
11739568
1224387
11744225
11369200
7662509
3186935
2834444
12101435
2981232
1663451
12049769
7535143
7536687
11201279
9568166
6325448
11277170
3510921
12614258
11112697
11460744
2993569
6798046
2493381
10213389
11058094
14525921
12508321
2993865
7844167
8785505
8543946
7521390
3758236
12906036
2800671
12746806
11897875
10658787
2153533
10448710
12621484
6820441
11201436
6490728
489015
10460968
9917858
8183833
8066125
55091
7513966
10992201
8235591
8007984
10540207
11220708
7836950
8371412
7730977
1880537
1665773
11849228
7768948
10757812
8024324
9050783
12485435
6166723
2170098
12444206
11133851
14510946
8408046
12507076
7471158
3320578
10195426
2122050
11718956
1649088
6411475
8445745
186953
12393523
9069284
12429244
12682627
1738590
2836617
2168973
9041167
11046134
8781443
3968426
2569252
1545869
8149920
856118
7356518
8675636
10887920
11161477
8271661
12207936
3034199
9467417
7524405
6224491
6989063
1036114
9294717
8441421
2416789
8895319
11523819
20320
9134100
3262657
9348215
3932654
1793045
11407982
7691400
373580
8894438
12740085
3678317
10097101
9374633
8370313
12138276
1460324
9443455
12798597
3927846
1676321
12509809
3182971
1497093
3040064
1831501
11739403
10592391
8847643
10634319
608188
11257456
10729709
991436
10835499
1540185
8799165
7912555
9436792
8834064
10997328
11698597
8339781
11516564
3471520
7743821
2262047
11374439
1628327
3107802
8817058
9826786
9242501
2420536
149757
2715182
10926656
10646848
10692491
6220151
8935927
11845964
3528175
8576944
11429692
2156115
1996418
12921740
9928419
3020342
11741516
11719464
7109701
9510021
9347195
11527409
11076966
7153783
1845961
1954218
12425850
3106484
11757906
11477102
3891240
7421303
12920206
12459784
11066096
7747704
11030348
472409
2430720
3677108
11602207
14517834
11300782
6214841
10821835
3180942
3361143
9500395
2281144
7651394
12829992
11026608
7003864
7953980
12746286
2625434
3935111
9766443
12034705
10224674
12877804
221361
2484636
4006276
8581357
7057800
10457354
7643087
9342700
3358315
7688650
8642262
12042035
3131627
10635007
6787335
1382150
9294488
11549730
6974274
6970671
12140262
7527123
6617790
9327784
990706
9490559
7837975
8622555
1300140
3712557
203474
6116716
11641270
3478030
8007602
6828299
10052900
10850492
8095502
3486302
9578468
12470350
11454315
2965574
8162336
7409081
12832621
3085915
8061620
12135680
2938852
12593977
3204481
8002552
3311165
8727103
6284534
10864908
3464948
11849378
11829447
106802
10833408
3697495
8977239
8448028
6179346
10897033
7735959
1546948
437955
1214112
3667379
10906695
1712629
12611072
8138995
8253859
12738623
10971615
10550544
1881434
7524757
9762600
10592386
9434639
12639988
10666794
9079714
7273274
10833375
2501317
10428964
8268217
8318952
7556528
11114196
3075614
3698080
10514237
1819467
8318316
9367874
14555981
10657122
2628221
12194282
3827219
7674172
9089643
11211920
10534064
3067828
6389100
10223179
1727934
12353423
12652098
6600153
9716414
12769834
6329759
9186003
9008709
3035110
11258803
11567616
8107517
3130106
1722079
11536291
2821816
8454591
11939259
9242497
10358123
1126941
9499084
10929215
12732631
10974671
12833066
9512487
6604730
1201160
10704289
2817611
2841324
9833160
6180298
2779274
6263908
3754724
12967569
7908720
6458814
1373911
7689222
1639852
7068773
8986615
12625873
35555
7449794
6198101
12714376
8636237
7489710
11209049
558988
2525358
7865902
3566738
6094776
11397015
2505470
3136159
4068243
12559175
2521604
2917176
14508398
8784260
12475810
3013582
2354920
429361
11367669
3859293
6205004
11344049
6159642
6871078
1522204
2580731
9430694
7295194
10739658
2344300
3794603
3722193
81240
10616906
2452102
11109550
8465843
12739063
6609083
9699647
9402659
12190938
3886775
2719855
3051539
9291192
2201737
10048129
3018293
10728590
2176127
11744679
6327765
11920280
12621490
12535646
12450904
9927691
9249643
7581130
3262628
10620132
11861759
8830965
3347209
9365190
11281030
6805855
9914400
2418884
2826859
11167700
12564112
7651734
12121471
10712950
7782982
2897926
10677252
10233774
374610
7451138
3861091
4065224
915305
9492755
8655433
7505124
11722595
1800769
12867592
9506918
3002793
9536236
2460125
11336164
10604279
7440538
9245521
2925783
8735706
6101066
9621428
9063624
12086471
3186703
9132212
7505660
12676779
12138902
6168122
10092680
3197634
3126223
4028331
2350485
7612736
6441861
12007718
6736780
8613686
2826814
9764141
6191735
11392011
6661819
6211204
12202029
11012183
7966592
10733583
9553720
9196058
9151786
10217291
12426578
12409271
3808509
10662637
8297786
10904879
2166637
1968009
3738399
3004696
7276743
9218459
6192322
8788916
10750586
8737011
6844925
2737081
12165797
6290075
121869
11238300
9100458
10358016
8725146
6656766
7507857
211099
1627351
2347400
2768894
2845834
1881352
1341041
9370358
1617651
385173
7530262
12360290
7787777
9813311
7059600
12723986
1756776
9755928
2660686
12524419
7787757
11781378
9302648
10204867
8506885
8777763
8669193
12351721
6862108
10201969
2874483
7556108
8216048
9852200
9920832
12667281
12892404
10510381
922014
3022034
6713023
2579500
2643519
3260107
8792848
2713273
11389086
9461094
6236213
433796
9950374
2656805
12493244
11412138
2642502
7768306
10727549
6533256
1618301
11789284
1627798
9630656
12200696
10047467
6843573
2691259
3955845
9388783
3379106
10784448
7866290
2894868
9151158
10942892
7316874
12907541
3514244
1313488
3485163
8458533
12523850
11746084
1493188
371699
12169121
11842935
6591184
12577318
12184911
2133067
12111039
9806780
6563870
9021943
2354419
6087809
8612702
10767560
570489
10466445
7839146
7505952
10862623
11784025
7757977
12450167
11882582
10880103
11145675
6300292
8208608
621363
6928458
2551898
12379434
6935675
1724445
7812903
10931873
2168962
10191339
12085345
9400992
8523596
3147985
888059
3704122
9492215
12805054
8941512
11152630
7529535
2527650
7462663
6370068
9330943
11950598
2429366
529833
7252095
7695601
8357785
10458561
3992191
2542779
8933761
12756288
6295917
10226013
1931054
9384327
12766198
8792000
3501187
1730576
11493546
7217218
11032027
11106803
7924141
7416048
9505350
8555476
8549079
8756352
11601762
8162347
12889858
12392577
2828455
8799811
9389455
1806363
3133574
3082638
2124978
2684403
236834
1793679
11876846
4069218
8873356
11537223
12540602
10222156
8044802
7693101
12589936
3102955
12110625
8163523
3930845
11369623
12453418
8319785
9516466
2061596
944371
3574988
1284475
9177411
10347096
11168577
415306
11959429
3284497
6957967
1693628
10670774
6248130
8247606
12390574
4021496
7664341
6090888
12914771
12457245
9881712
12724518
12928630
11709428
7404577
11593666
3514590
6169846
6735769
10699747
10068059
10769690
2267137
12032820
11588036
3316206
2990224
865078
455436
10194805
2898731
10861854
7929412
8134117
9128242
10197726
9833149
1672767
229968
8123009
9801443
2162851
7577437
11494251
1429090
6651611
9463352
11784703
6323591
10481236
7461701
9825261
7522119
7974813
8763158
9427629
2472264
202462
9078261
8040188
3945721
9761776
218363
9143735
2459287
526623
7538000
6271205
11173984
6263063
3258242
12469058
13679850
10912999
1581314
11432838
8390037
2623175
12525932
11371455
8344392
11465479
1544167
10929027
11567051
11436354
2806117
3931226
9651878
7003251
9733077
7662326
2687294
9190936
12018389
9596659
3497819
11597730
11773056
1890161
3558416
7635056
10841511
2677020
9298785
11730711
10477757
8843753
185392
11914124
1634816
9872569
7540888
10607473
9745711
2555655
1088944
11358965
2981974
4016686
11941577
11929608
8692961
52698
2298807
9023375
11104205
6195259
12163179
12080767
164392
11565806
1692779
12815707
9171158
2317800
9808563
12767686
1959711
12881187
3443051
11039497
9288749
3733684
11039905
6318855
1554015
6403037
7559156
12937355
3762232
8805274
8548802
6688937
9586908
7980581
8277058
9876207
9442914
12626440
11854053
6318548
8795436
12529248
10872852
7990713
3516758
9805097
3856884
7683215
1693927
9486790
2783203
12008076
12470025
857578
12484607
11748918
7543418
6885939
3840329
2784212
7006733
11880497
7214336
12629272
11706342
3853463
1097379
12578560
10960793
12087251
11823537
10372398
8760242
11391616
11264173
10213430
7944634
1337266
1812202
11266458
7788867
1909529
2548742
3162711
8163552
2077348
6850867
11714634
2372504
7991467
3138995
6372884
6251419
2474032
11437076
11133753
6407196
407712
3454760
9563849
9635428
8798154
8501133
6685569
11199780
10952926
12470775
11356032
7980710
12615797
6604949
3691189
7229032
2796375
9033278
10102630
11435174
8464515
11103778
10826742
10220487
2918029
762190
3865886
2414927
12724946
9297067
9504441
11557590
9263536
8098311
11698337
12764277
10645959
9442358
12927765
7598942
11935467
1908737
7738368
11071041
3490987
10779782
1715789
11174086
6502075
9360065
12445914
2981176
10666036
8350620
9139826
9096401
12180021
11044913
3496308
7658945
3654347
7118368
3886419
75246
3360789
6300672
9588698
7814423
7197936
9214565
170753
9332339
12012208
9853961
3606150
4068804
4049433
3890985
6309418
3034706
6208038
808023
3085161
6704941
39627
1969663
11837456
1575327
11165484
9441671
2259382
83458
8134370
3305632
7326831
11336481
7873791
3025248
8050670
12598227
57961
11065170
2485245
12789914
1847331
12529857
1180008
10094926
9031085
12683748
2278964
7559193
11158252
7734648
11776468
2170154
1618929
2288863
10425556
3760760
12040522
10344330
6327452
11313416
12628718
858674
11420059
11712290
6347732
12507888
3288378
10498676
3871521
8045399
8479744
11400719
1752949
3516710
2959149
9279977
8739040
7877601
1333539
2452695
12721350
3515618
1717068
11181443
6613199
1651506
6754005
6847147
1271086
2777808
1233307
11071663
12220703
1357060
10602490
3589155
1668071
8834883
8245030
9851877
9714891
1295734
1900843
212203
2599093
6940866
868875
2806118
11003794
8814333
6324989
9116293
10612648
7117492
10798721
9581874
184897
12352014
6309277
10191834
8951629
9788261
10900196
10475260
10201942
12012426
2347366
11545254
1133093
8562966
3309200
12656484
3035762
11672518
1985015
2452159
2663883
6983899
12080344
9570041
12077400
3004967
7481277
11130854
11889601
8169323
2247237
8418382
3558346
6207933
12455599
3531196
200621
11749727
7604635
2458043
3105620
7196202
9281441
7194982
9833975
6188463
12589731
9703980
2444588
3298512
11523823
10233258
9879992
8495491
6120850
7929972
11238664
7511417
6381608
1859298
9806526
12797527
1980118
932205
383722
11585358
12046856
2779225
7624155
1494650
12509447
6387321
6092521
10863405
6470613
79559
6619185
10444377
11495707
11484818
6363268
560918
12736080
3036858
2908860
11459231
8156175
7381272
9546266
9674019
12635659
4047086
9260835
12023027
2694040
2844806
12141455
11350484
6268159
6088644
9293899
8728598
1984421
6160257
11105689
6345448
11756753
10233891
12372812
11302686
10416787
10575357
11798505
6800200
11106499
3881191
9530116
2298242
10744686
9794909
7719350
1753680
6268476
6480802
12388273
2478446
1834566
3985941
1773805
7373615
8855298
7327165
11777993
9275093
7197557
11237853
1402594
2454278
9175770
8704093
6799219
10828440
11167995
3918815
6793366
7773294
12089068
10051611
1712542
9078392
10218639
12763579
3469481
1740414
8622878
12205180
8293876
10744735
7692230
10428296
10737895
14523447
6097445
7430696
7211275
11919080
3040869
10330178
3088591
6304100
12031646
11870614
8341680
3707863
3987057
11677610
10602516
7898752
6146317
7520886
3280728
11137995
10899305
7190612
9608741
12046887
7681316
12893741
11174466
11020295
11514120
8077813
6688340
1837274
8617945
409998
10462159
12384433
9548727
11730008
11139285
8901206
8444862
1766741
8286382
7682213
3178160
9118905
1092859
8943359
8692964
12388238
9166892
7860774
2539414
134560
7204395
2125363
10669837
10222440
2108717
2462561
7217786
9169460
8082747
8183997
1468436
9258907
2831927
9798396
11453556
163363
9879520
11194549
9864396
11232032
10232007
9494096
11757707
3244018
2488749
8663253
9073533
12899553
2298274
3082348
11292853
11685697
8728018
7563070
3496136
7546360
12903871
7460065
7774864
11463986
10517736
3049072
8735511
11429707
8645764
11224526
8660297
12052914
1659382
9879435
11812162
10657637
9104784
8649359
12547720
9225154
12121064
9433028
2541076
10477736
9856859
7827138
7673352
10614155
6252364
10756984
1794129
2001422
2771512
9831031
8874221
3883481
12586369
8175983
2638741
191817
6354402
2787645
2909530
12591911
2967299
10082587
7137340
1547513
2783138
3722214
9053305
8999781
10859528
11050050
199370
9867350
8302889
12095311
3609608
11585810
8374596
6416628
11720131
3400396
2939098
7683975
11230148
10739660
2697558
11550223
2379136
8827070
11994749
3701790
9678721
2097278
8781059
12878706
11856174
2871921
12145684
7519041
1322929
11390661
1655000
7675084
2745427
7795222
12241534
7695922
11719265
11417481
10737253
7842017
10476926
2834867
11742404
9843075
9316135
2918038
11115850
2540218
11276128
6386508
1461563
1280629
1888332
294404
10395665
3979521
8456996
9037218
7683859
2829223
9596753
12414096
8856612
2285259
7306967
2859928
8612977
3281746
12377992
1420061
9799395
10461946
12660150
1642233
3102954
12533424
940964
176272
12717379
11296509
2389770
1847392
11934150
2784067
12720155
11313411
3084462
12620291
2806720
6578988
10567925
165501
11854068
8172568
7693781
9764844
3017994
3186721
12611798
1472084
9890723
11600674
2413549
3965582
463223
10473137
10097713
1569413
2643561
178885
3927741
1649700
11319145
7924623
9184212
9726254
10779316
1626239
2642300
12419420
11710921
8978604
11238462
1242068
9811449
8825742
11512668
11682567
8019050
1346535
6684797
11887805
12858568
12529429
9268599
8957163
1755850
8772198
11603810
2752376
1471951
9753677
9570769
1477334
11542860
10585273
2787916
9247349
3358778
9111003
9044806
12472079
9738661
8645146
1482609
8838671
8199020
9648924
4022672
11599037
1292014
12619873
1109356
7771703
10944442
3503380
7604987
1885679
2858158
3838456
8344984
9750264
12490132
12621459
2837494
1628323
10688375
10866946
11038068
421998
9054372
12635782
3967028
10509666
569477
865496
2205867
11446772
12014625
2698877
12172984
2878716
2746736
11796013
12482858
3111682
9674155
1504576
12719535
11182622
10531334
10833351
7361562
3822378
2499648
8938992
10568811
8941674
2309447
9932958
3360853
9363216
8069539
6306977
9680765
1586722
6502141
8316841
1460549
10352251
11138004
8520543
11842060
9727838
2437886
3113021
8097259
7583392
3107551
8458611
179319
8772539
7794751
12957263
1148952
12370288
10021388
11329277
10700829
11302735
7511372
9331235
1301081
2789360
8873087
1923607
6252819
6381497
9334342
2247473
9642448
6175462
8662541
7178840
12654231
10955952
10660668
11564802
10484346
9331091
214823
8723115
11331882
2132544
2584701
10610612
3979445
3125782
11796208
8448907
9028943
10918592
11403719
2438127
12079429
12235213
10084277
2292457
223129
2579152
8146619
9294861
7499425
2000393
7494878
9575044
846192
2480126
6362934
8290253
12377871
3081664
6607077
316724
3880791
9584076
10799521
2110958
7436359
1423236
11573200
9501023
12666709
12160843
1525389
2257972
3607075
8954074
7605059
1623058
2311098
12099724
1352391
3628254
11525603
235597
2753092
3503517
8143775
55084
8342964
3429934
1700745
11989790
10644525
2954597
10393479
10777533
7927651
11861364
11889045
11788403
12663638
1846580
11172802
2308596
2991012
2160511
1335761
1718488
3352598
1701230
2413062
6933522
12925605
11544177
9604692
10942065
9739103
9331506
7809972
10600591
6088264
11356877
10766026
8631269
8319225
8811525
7690436
9787181
7724542
3401935
10408832
12368158
8458006
1956061
8689643
12504599
9017595
2696629
6945794
10938610
14511487
11730554
11053032
10082129
8812122
12081870
10880381
10985754
10950979
3149530
1415881
12731568
12799291
2831293
2125781
2209728
9703092
12621028
11571503
1383808
2768133
9167266
12888213
2155007
11193205
11108292
9233641
2289704
11507055
9915700
11996857
396917
12635157
11052491
6308103
11389719
2366006
1396336
11392557
9610443
9238022
2139494
7927629
1475361
1949039
2381434
3001360
9922043
12063026
2779230
12435075
1722875
1947882
12488243
1196706
8327666
7095019
12467730
11376867
6542297
2317521
9556065
9165113
1369238
8071942
11161590
12370129
8358339
11062485
3556780
11669493
8344464
9312129
12636093
7548885
2359287
8413304
1640119
6304704
203656
8595076
12226475
1864135
10086387
11783998
11989824
12098958
7657284
493545
9464268
1951630
2480965
2124471
8393885
6299708
12181058
7584124
1516476
12146805
6517911
8800200
12805279
1926571
10773697
10912795
9472802
2201402
8544750
12408368
2627894
6506080
9520484
12097305
2001788
215316
6983531
799799
355562
12410565
6686986
8768568
2431718
2892985
9425230
8869109
12504590
12649072
9435443
8050501
11400835
6616404
418024
12027380
11694229
11784052
10692106
8312526
11125248
7510683
9582402
8918568
8665113
8390285
2180958
12147683
8663485
2998766
12036582
7906234
9735371
10087257
8557756
6988252
7417513
4085194
11122449
8112308
8977286
8364224
11741942
697538
9459017
8912129
9614174
10378895
12355172
1906130
9193751
12765120
12683682
2417991
10999667
10862756
3121777
7892277
1310006
9925649
109834
11829238
3614378
9858140
1521543
9378777
7926370
8609215
11060357
8118652
10075896
2046706
1985792
7492315
12750396
10692331
7534866
12412812
6325322
11495141
8843339
12606728
1530652
2846886
12777827
3930522
3592800
2945555
11592069
11091492
9408150
12389741
1652554
12003271
12461561
1464012
7792273
8128958
9925891
3098430
212864
8389028
3489677
9725770
10821430
806486
8255461
7694867
8862621
7789261
7532057
2988853
3191570
8649457
11991965
2002429
8931389
11857108
10392708
1664355
9609831
2393900
2415585
11360198
2536195
2547836
7628529
1387298
7605631
7783179
2439500
8185222
10582344
6683407
8275936
11928126
11739613
9314660
11903042
9180035
11204552
8806928
12212237
12456965
12515645
11343120
11122151
2055957
1184396
7535595
11342627
181077
3971038
6723308
10655734
2724026
2340301
2487905
1995687
7958069
10344753
3129523
12539399
1445704
11678325
7865483
8019482
12529673
957804
103883
12167862
11320340
3264321
3655733
2022655
9893192
6692039
9654159
11494281
1322416
10188877
2821186
8294500
7240793
11696984
3256467
10713705
6396223
1322707
6329877
9182739
12714568
12733144
3011703
11812641
1702332
6715422
8837776
157771
8489778
7736653
12807988
3696298
446974
11553712
1168397
1689436
2411311
11447225
6413513
8382206
1963643
10331973
557045
7163915
11686516
970134
9804610
3257465
9736785
12621487
1281683
11466743
10639146
1494548
972173
3074905
1266421
11867336
3711341
8738332
11348466
7493202
1895666
6300339
12705498
11717194
3508041
8620472
8244584
12820963
3965491
9865862
8575396
3082973
9699396
10321836
12031272
9501072
1493548
7750652
9606972
9842902
8972224
12690036
7565705
761926
8704208
12451599
9200212
12709057
11073825
7480136
8997134
9300835
6087856
2498117
9781360
9690618
7899144
12160705
9327782
9236238
12941627
12682622
11418587
1708977
12082526
191988
8795102
9776029
2432971
11509935
11307114
6366382
8363381
1701938
9742145
2113615
8331926
1642870
11983858
2616372
8847488
4052923
9474856
6097829
10470094
7522081
8689794
14565864
11566189
10727849
1844319
9167270
230538
9842710
1069109
10867339
10576273
3791172
10085298
11511395
7521758
8026637
9533782
11400174
9334354
10623427
1966979
904851
12149188
6303941
185160
2085845
11322288
8220110
8358990
8547640
11181829
12885948
10842324
11172089
3996074
7509190
6254082
10925261
12665257
8754531
83169
11814108
3757152
8982611
6750775
11560770
1739974
1374416
10421882
7028591
9247312
9636073
12962727
6486727
10985376
11414792
11439088
1695701
11533146
10381891
12606775
11108511
12464605
11048722
10728787
11860275
8769722
11960711
10854783
6832325
12606940
1370062
7207198
8850529
10518280
12829914
2504659
11499699
3092023
12388760
8320423
986831
2985587
12388916
11182089
2734000
3097505
9649703
9813273
8344381
11576939
3700486
11354792
10402959
3809386
11283222
3785270
6886421
9205083
11880271
7533578
1567902
11113344
6086306
3861595
8037189
2992487
6154807
3770101
7744740
9583365
8195708
1374030
1602915
6225723
10797397
1984804
8408220
3822856
1387018
9510024
7809904
8659249
6818330
12118260
2221087
3014815
9541134
3309514
12226757
11358480
10457259
9501919
2941306
7605203
266201
9106385
1211654
2592451
3038955
564683
1451012
3941591
9039287
2969801
6197466
2416734
6803229
10192391
7700911
3956506
6094115
8900046
10080949
11029041
9786170
2189316
9342347
9175000
3456350
1857595
6608991
7569036
11135291
7662962
10658025
9343438
9410887
12412807
9067435
6269634
8761939
10865083
10600235
7919498
1621763
12147232
7897311
2120786
6453015
8973617
7019918
10890181
3501825
11799741
1383014
1949614
4017161
7396446
12666716
9158953
7951472
1451659
8816924
2283460
12413492
7605098
11709391
1828038
12482508
571524
7318147
9675079
7541578
2045667
10383344
14512016
11694604
3499442
9352361
12624422
2830494
7202581
7649370
7009182
3099042
3899698
2992809
3081814
10681582
9169590
11549060
8448386
8220311
10383885
745621
11063719
2156608
11033025
11525647
11716562
6878868
2160890
12392999
164663
405399
9487760
7868442
1827774
11762829
12133727
3091303
9541317
12738754
11855149
3003928
7504230
9179819
9070248
11826913
8419336
7407198
6384366
10423169
1379514
226710
11272115
2066370
3817294
453328
10447638
2826936
9105042
12644247
10801437
1381627
8079433
11747605
7361386
10894165
12591245
10428268
9701470
12028027
9129632
10512039
9045981
1693568
12455767
9725816
1516641
6206062
2483520
7532032
10235683
2743958
6430777
8083132
12071635
10867612
8868171
7833275
9801359
12451133
2391628
3535863
6313454
6099653
7887536
10843764
7663960
11264658
11138583
6499743
7273318
6734985
3478309
9829852
2434122
7650780
8824889
2823353
11546754
1899912
1311355
8262240
11179047
3185126
2248943
10373636
7749110
1881918
163370
6747523
7488132
12846554
6795872
10460345
12225800
8582289
12391540
6826644
1600242
9052734
4034530
2019792
8275959
11104785
2971671
11585339
9458800
1367177
6294234
6412235
9761378
11353845
1381709
2620917
12650875
10096063
486521
8911765
8647231
11336506
380089
9827680
1318330
6547261
3905103
9230075
9667374
9846380
7776264
12124845
3748852
10523860
12595336
12471033
6201213
9530857
7080864
7476937
9218412
1879362
10848611
2578425
2465897
2833348
9578618
12115868
2335511
11577199
2332137
7016821
9875718
11739275
1905219
2759208
6886617
8933642
8641362
11536944
11109524
3408505
10699181
11048294
9226454
12643795
7960027
3123779
9578825
11748919
6692360
8117268
6487712
3892385
3309314
12391046
12095916
9869596
9747781
12495936
11684955
3753755
9988370
11272108
11251184
8196664
7651927
12226048
2705457
9777985
10890919
3478100
10515601
11168306
9327452
8968054
9660332
6354697
1477258
12234790
1903125
454672
9520943
11427448
9607799
10644690
11522443
3282897
8824267
9108416
7723680
2454846
8703970
6974523
2889208
7116321
7635777
11900970
7829703
9375689
3002153
1859880
2463881
9501920
8647147
7646874
12101099
12393620
10848803
6381376
13679583
6696993
6099665
10391095
6542992
10358215
10069355
3457200
8605964
7875383
12559848
11860461
1384795
3421979
474156
9395765
10463060
7321056
12119550
9852236
7076843
2576376
8576949
6849843
1563491
9502788
2766297
7540034
2168027
10542637
2356075
11325056
3181596
3043178
3515628
6572394
7678278
2983294
2445890
9357758
2297230
8995211
7720232
78208
11438662
232527
14511482
11952421
12842911
8227170
2543436
2383997
6088684
397760
3875497
10205143
7353945
7554917
302838
6156013
8027180
7683482
1613801
12777392
10916082
8530565
12223201
1401875
12631586
11281376
7534286
455576
6294135
9017206
9530094
11225280
1695530
11679965
7299827
3501043
6745332
7780144
3816547
12686158
9131443
9635527
12079559
9518625
6794928
8884270
7513089
14500177
12496208
2668646
11241197
6663314
12370224
12160847
6682802
7880721
6344371
12829837
2105636
10899153
12813469
2745404
2571679
10051473
12359048
12506670
12714666
3478720
7756740
11478848
110443
4034923
8669473
11907831
10810040
2477120
7862118
3393632
6290912
10657706
1544854
3806702
10822265
6187439
10326866
1583063
7478589
9051608
6738321
10967293
8104535
10339677
12947134
9715380
8650669
1868445
6307351
10416610
6827998
11719849
10671514
6374743
3499318
2996786
6605948
10366952
7836891
10545029
1069473
4141906
3309456
8900047
3139346
11329933
11420151
9248623
7969187
7367859
11001527
8617965
1527097
3169129
3474463
3783329
1789903
9784016
6674386
12505448
9726438
8702541
12663053
11933072
11573209
7540155
8119123
11360268
8643656
2832177
1168013
9051771
11705731
11033549
9832054
9737744
1532358
12515730
1591011
12796246
10441568
11714637
8216768
11606312
1635777
7286996
9636656
2536330
4077882
12627794
9831241
11146553
191828
6350312
11112664
2825974
1833411
2769935
3780508
6721800
678332
6861524
11342111
6971318
7881297
11304693
10664631
10419495
9487530
12496590
8780382
6813029
7813794
10879744
10433818
7753829
10824195
3970588
10076877
4045258
1380047
2162358
11353682
2544572
11201166
2843431
8221556
7738090
9470816
12615630
1596568
4066792
3009200
11932950
10397743
11731241
4016763
6791255
11036011
12911047
11669379
6712686
2157986
239343
3896082
11445638
2984284
3032938
10227447
7666831
12640730
8077766
2040697
10409495
9488650
9338432
12619136
7589258
7562552
3902018
7150374
8921427
12565964
6621576
6986694
11024111
8457874
11784065
6161832
11731419
10812238
10655472
11844995
1689184
9875488
3861203
9552005
2155822
8890271
12038450
3015968
11157166
2783949
3343230
7272014
3516254
12445827
2851960
8978298
12397394
11880373
9368647
12759181
7929192
6287984
9458678
10341247
10535303
9298714
3098405
1375895
12708647
6850869
12082535
11030621
4033657
12902639
8146161
9393857
10679006
1664321
2116938
7898925
1833231
9650
6889779
10775450
2113051
9622281
7000803
7691639
7161316
12125924
9570534
8313924
9210954
8828486
3034150
12842701
3542005
9876178
1812288
3699242
12410312
8824256
2011404
11948562
11918845
9661299
9924434
12136231
4087032
3009500
3171792
12102187
10887171
6233697
9331047
12122243
12115197
7848830
8699198
10024247
12238626
2861710
1976290
6633653
10477432
3653267
12587907
1637302
8220130
3489274
9783822
6748013
6820437
3201248
7007066
8192380
3103319
8598464
10532402
6703777
2692324
6716045
14511486
12432092
11966736
9545428
12538695
12489846
9593583
10340755
2498262
3489042
4008434
458191
11905603
3006876
9226528
9590509
7543565
10581084
1735521
8780158
8980462
7493032
11744731
7519070
3654631
448801
12627576
8528196
1908253
2824566
10473131
12187104
1906156
7279140
9647466
14507638
12787142
11312148
11786406
7763760
12901971
10347094
9651745
8253281
11488862
10047994
7885039
12531745
1425350
490689
7504507
2229028
12091409
6171815
10956417
10354521
12039846
11904424
3131326
2069746
11520026
2085775
8576702
8000056
839087
7873790
8830776
4040030
934726
9172813
6974575
10822168
11448035
3889227
8866793
9706975
8624830
1623676
9930965
8557247
10567403
12202008
2132822
8135288
7693514
1827777
582445
11264729
10617637
831811
10529017
3779604
9425235
2248783
8558087
2480321
7061598
7515687
10958661
12034755
7687869
12891706
11740578
3137519
7217085
1008857
1697006
1314399
3689473
11733538
11237532
6972322
7744073
3426611
12055190
2569023
2277072
9972968
11971973
1375161
9442255
829024
1700029
10876004
9858267
11867524
12544835
11358964
3370324
8208604
1856885
9369944
12773311
12747733
1997474
9655803
2622082
3296347
6275862
1069296
3611053
11723830
2135406
9342188
11785958
7881289
6177873
8141762
7232821
7521241
3879569
10610026
1576967
9576759
1265665
8967518
6266482
3705912
3007613
10498864
9362457
8353531
9058049
2388028
7677748
7613096
12062707
8699897
10588868
2767153
8326129
1587823
12654299
6300195
8005028
468800
8951674
3343249
6290735
11114652
9325474
1096085
7654188
10993752
12878725
1835727
3924705
11162475
12941161
58529
12194437
6133863
8243803
6392340
10950378
6618710
192447
12205682
6662286
12651627
142458
10872312
3872752
3768167
7489713
1289054
10808530
1719163
8700800
8392842
8431357
7478513
12646633
2003646
8077240
9398843
12577305
6744422
8655627
12619865
7554492
9808067
12202189
10441545
11600679
10089104
9129021
1481858
6327074
8982640
7565693
3354839
2991446
990274
1325126
7521877
2485693
11368075
9770279
8743957
436447
3611116
3940197
11792567
8866781
10089030
9151781
11306320
2037600
10411651
3026246
8624613
8772151
1658382
7523665
7539381
11904773
11144679
811371
8564703
3915280
1680101
11850436
3052052
1545150
12900338
9543482
8645324
7558954
1459358
3864932
11394905
1696272
9628429
9753670
2059566
10328415
8268636
12798847
12629177
12520482
2244901
9794919
11338298
8375339
2732751
2478223
9072384
11790789
7876539
188849
12160530
3391163
6350328
2780507
1920010
6132516
7733146
8162849
10907645
8325605
225265
9480168
9845519
11322994
10374605
3169001
9368962
7635046
12189492
7961253
8547080
6154087
9078406
1395320
9191053
1517206
2663886
10328394
6350414
10441538
3796584
8167906
6183017
11771851
3201205
7593242
12646169
2251502
11714512
2943601
2983095
12324215
7867717
12649079
2320723
7182349
10515453
8593937
8639761
11410938
9351818
7690075
6196378
2347904
2548011
2833373
1715634
2561103
9917838
7522948
2423543
2416757
7580938
2294372
192995
12726860
8081014
1966584
127801
11749670
7792147
11484918
2072974
7437013
2253205
8065999
9670947
7478605
7554960
12966214
9340987
7649907
2414046
6661723
8981048
2393070
12183512
11875047
10398875
8621453
3834057
7490481
11803200
9867968
11673079
2192328
11340163
11747628
2260410
10329479
7470627
2833929
3809588
1716582
3320058
9225158
7935377
6423735
11980640
221474
46142
10397704
3871357
1375106
6727447
2295374
7406983
8526899
6379327
8898088
1623903
8269555
7663468
6840370
10234814
6166007
2351099
9760879
7959919
1507037
1575324
3484965
1844118
2223814
11884478
10318811
7082823
11314709
6246127
1983114
9583142
11154218
10604140
9176006
10644809
2440776
6101356
12361599
7743548
6091376
8851294
10688840
6231282
6577429
7861005
5173127
6154652
9007223
7851662
11102753
9083878
11477458
6263790
6982734
6893572
10888645
3587044
8750849
9054698
6607139
10993193
119840
2257940
10436156
8450968
7139598
9344618
6535637
7523127
1848855
8914797
11746669
11096389
10590479
12506073
11274738
9698317
1482704
12677165
12638779
12857671
651946
9023367
11493442
9048237
221719
1730078
6338237
12507579
10964684
10589678
1698773
10218148
12162532
1709711
1054823
3052629
3080874
10036618
1698373
12663760
10950944
12701760
3496417
1708370
8799170
10723135
6195006
8091835
3437102
8971386
8238477
12592548
12789265
7389744
9664113
12518113
11246229
7962068
2838902
9722719
3046685
3809608
9427282
1657067
11983110
7828657
7948146
2425847
11874485
2708449
11378651
12606255
1870450
856218
9699678
9022077
3778933
6206944
12480709
11279638
8397200
1466354
1695009
11742037
11154435
10532590
6106504
9217678
7613141
1708433
3987875
7357618
9010914
1176852
6403059
9551905
572227
12234828
9595716
8835251
6617800
7651425
6978732
342699
7631015
3014046
1824250
9566909
8104070
11370814
3721128
7356648
9433061
12048125
8918054
11027222
1816276
11964071
11516525
3949461
12527504
11268793
10799882
6429439
8324195
10226711
7949632
9579875
10027900
1754840
10470150
11534176
2116545
8841995
8700539
8612677
1437852
11896448
213500
1378446
2598811
3956602
12573665
10597921
8521877
12535643
9188842
10542955
2673456
1563326
1312007
1658529
9025878
8139544
8704909
2455271
11136538
2558067
11309692
457790
3892532
8862631
10397909
9347792
8496616
2995186
8816404
11744027
3877730
9636847
11133162
8402533
10464773
3494909
6802807
2366127
7744005
11956089
2394833
11700675
2839371
7925859
8891069
11178104
11291859
11013126
12500669
8830966
1702062
3869046
9517431
2811876
78955
6693390
12501046
12403809
10451349
3904099
9715874
3370158
3584260
6369379
2961363
9061710
12621508
10476788
8627154
2490208
9694509
9269316
7528474
7225177
2458955
11169972
2829911
6349398
10377193
10700191
6937218
10910095
7948430
809507
435396
9247613
11136711
8389581
8104786
3317408
7761354
8601400
3496345
3948156
2413121
2741611
11520672
8167556
3753661
7664827
7538251
3951489
8419402
144345
10512200
3301008
2968533
7775469
12901348
8983916
6729055
12221521
2176076
554542
9671587
12746311
8338122
12110168
304843
6500202
10089903
10690927
7498245
12454858
6624546
10739142
6380686
2823414
8112965
9618305
2530587
4031065
12912822
7429072
12060466
10790365
3111288
1834344
9696292
7516923
6583707
11390389
6809740
11766126
1697862
7141068
7636983
56854
8056828
3409784
1240056
7459831
11953030
9005249
8710364
11358479
6154276
3934168
9398727
8187830
1542647
12417189
12130681
8618847
997730
10825241
9408973
7518649
2455920
8660863
9333121
10030381
9768755
11811501
9874150
11420676
479743
9051271
809216
11291845
7590335
12842616
9330624
10706678
12574399
9285721
9836149
6712936
7504466
7238656
7908738
9831820
7852835
6090503
2309048
2854464
8251333
7505437
8419945
6512563
6849027
12036881
10702661
11755469
3780892
1377121
12384490
11804786
2224519
1974870
6490736
11176716
4042361
3998501
9673573
12594232
12773709
1379796
3875813
6510481
8627177
12798794
1060071
8105370
2303120
9655417
10330492
11207387
11110781
9334302
9154130
6771077
6289911
10634181
11162636
12697098
565780
12584112
8630421
8816939
8244198
2920219
9662260
7994028
2071542
4432967
9028934
10330427
6466319
7540673
12461294
227995
1698141
9155015
7930877
6386830
3463773
12439639
12673596
10068473
9536233
7519793
2871736
6242442
6968563
11693237
2457149
11990705
2764118
10448314
9826659
11165489
8512073
6324933
8533838
3378004
10595938
8575623
8158514
9572790
12112150
12119540
2070071
3999161
8974841
1765005
6197518
3040778
7459679
8980666
1835970
2621275
3772977
3733077
6825071
9654012
9168811
10071457
2190640
12361968
886631
6321325
14506725
12423685
2373257
1707685
1107875
8567581
1377951
10073939
11034383
1439968
10653157
2502590
12529443
7795599
2168737
8445033
2517138
9603420
11182080
6760124
3760714
7529621
11576724
11517182
1490197
8684000
12707980
6489730
10716749
7955409
10640528
8350332
7230738
10642517
11737570
2316909
3528305
2478455
9440165
8527306
10885652
10063924
10453009
1355679
10435730
9728656
6602713
7985897
11278727
2235122
9035138
11925934
9864921
11270789
8408623
2179684
9920026
11261876
11937273
131798
11408110
8522070
10188224
1743589
3928752
7206598
8106525
12423678
10331510
9853960
7817702
1576953
7854007
10071066
2784740
4074761
3319609
8618059
9457520
7679471
9369936
3040600
9165372
12650866
12924647
11284444
8164656
3519474
6243465
11041546
3318378
3732657
10735067
12134167
9116995
12595628
8846006
12496407
478690
7837760
1949075
10189962
7175370
7589214
8003611
2167408
8380637
6330996
7573980
8866147
8259643
2153689
1671401
3455171
8841381
12670304
4056491
11997454
8442950
624273
10576651
11743135
2019577
7842010
8769662
9697697
11369805
2752359
7539666
11451147
8575331
12065577
2133257
6932422
11264285
7893010
8593462
1662116
9282114
8866218
1629656
3611194
2076533
1857599
3350108
9655758
9051843
1423307
1652575
10673392
1350132
8240383
12154106
8589756
12725069
667130
2292183
2444666
8306439
3079674
10233757
3960284
8251903
3763479
8621929
2539393
7962115
7038854
9361128
11572983
11007611
9931176
8557778
12574395
10758513
3191210
10417988
9520403
12543864
12080466
2285155
11470830
8100822
9973212
8451294
12423688
2744858
12701167
6683342
6282747
9719063
10533044
11756838
10797865
7999064
8107675
10508581
3463820
8603866
8978743
3300959
9217071
10854224
9284101
8605971
10682595
11290589
1443045
10918590
12480816
12085244
9856765
8500601
2056541
1377904
12445389
7317438
12522013
11689706
8185941
3936449
3091898
11751952
11162513
12440719
6294158
7695009
8395138
9264318
7532420
10559785
10674386
2032931
197839
9727833
12457615
8694814
12508227
10609654
2841965
10811819
2632132
12742828
4019355
12750586
9799802
3308862
8699255
3628711
12951049
10594787
8939664
10580009
1362828
1661744
10776058
10915974
9023118
956388
6256578
8227174
6253505
11199737
12865805
1748626
12080815
12393415
9388779
533302
6245913
9770534
6632995
8028398
3821761
10564090
2222483
6088712
11381083
2061419
2243125
7680275
8120102
8668945
12533535
12012226
11473421
7213729
3406937
719696
9256352
8138584
11147208
10421199
12652027
2157017
9659933
8330530
6954848
11354243
8275866
11375339
12052561
2817439
6651518
11264176
8083104
2622926
10092788
2934401
2334412
12522095
11350179
3580008
176421
11923220
4019354
11599047
734353
3753597
9517460
8406022
7833624
2825654
11773010
9635423
11040415
6864863
10736192
12756238
6193510
10716763
7649828
8212326
465691
11539958
9725889
1645032
140006
1946426
10101255
7492769
8649795
1698019
7706418
9155692
2432191
9493825
3068837
6265684
10843667
8418044
12913119
1875937
11774321
9217007
7600957
9848089
46265
11355099
1937080
10363677
2204013
3760593
9520108
153646
11373270
6258402
9853824
8230006
1817031
2624756
8696353
3928148
7920219
11238130
9562862
10708776
12858960
10085252
12603415
6456025
10671367
8348079
11181455
3944257
3888668
8572192
10385528
8954745
1983705
1838125
10470649
3206544
10066368
4005934
2559245
10444600
10471314
7673412
10698491
2315232
1704434
3762019
7097124
6704020
2552228
9576834
9569620
9322243
10984496
6301823
10744730
10808511
12743291
3298288
3174658
9024494
7659110
7823975
11264161
10377336
9542530
11781843
9573032
2777713
7143388
7721328
9383684
11519736
7887500
9843675
10706863
10760587
9694632
8000705
12384094
11801648
8352734
3690398
7033942
8031463
199938
3484678
7710145
3862605
10933587
1299357
6659856
9332703
8574195
6114504
7060659
12941618
10571302
8187630
1580545
10898523
10732128
1333847
12223111
12135925
2618751
8620841
11796667
2822115
2764928
9806600
2272175
3457376
8809303
8211783
9640062
11431694
8483506
2059789
10729912
6287906
10101804
12176731
1594483
311687
9482885
7561521
11798514
12738549
11906211
12413015
7778680
8775416
12186258
11130010
12079540
8478008
10069597
12660887
11460287
6885940
7053985
3418512
7310664
8375334
196627
2142462
7924990
7628534
3308405
3417371
9324312
10049048
7841294
8200105
7540100
537755
3634906
7635050
233905
2663574
10832697
11698123
1859357
2464679
6812977
10405481
10790363
8119927
2397299
6262174
7706382
8395830
7931872
8180689
7632935
6288744
6104322
4762132
8410828
3124458
8626792
6133034
9698461
1692508
1815135
9576877
9511733
8847089
11745668
2989397
10898248
1518304
12098669
2405857
9370474
9392046
6397482
1690250
12763094
2187218
7698643
2153568
11268665
9005648
7517335
1314924
9288870
7562331
6173028
9112335
10704859
10395914
6609981
11856732
7916743
8548275
9716459
10757806
2988727
11438528
7493627
6260784
9376051
11855931
12814911
2207313
1809396
11948113
7930798
350596
11536157
10972962
12438790
8077346
2498435
11729984
8394647
9822795
12749855
11698291
3340085
6309145
8244582
11288755
2204254
6575969
9466595
12089595
7534621
4065020
12706124
11734213
9009080
8380249
10357900
2169722
7223679
6795874
11918219
7873195
11525432
12611479
12482498
1449789
7687341
9557698
3539945
9480956
12606053
2374520
10361170
12170195
12686140
2386774
1846291
11441181
6810032
7771807
11814239
11023675
2995406
12573541
7107725
9923541
9683634
8926682
2161238
9007222
8950976
12360416
10791708
12130831
10087073
872438
11553710
9367435
11754365
1833771
12542974
2834254
11114331
3501042
106061
11781247
9156799
7626396
3012533
6477059
8147875
11568010
10556963
8837325
10834543
3939972
9138532
9043087
11504366
11956315
8490242
11031325
7327249
6139928
6375761
1293385
6247690
6267084
9689376
9333071
9121504
10397752
6169235
10377956
1445799
8097490
3288740
6698573
11902683
1739459
10383889
11721699
1451591
2935217
1983113
285455
11053644
2169992
11549696
10437082
7803469
2016762
2986970
8273584
181156
10025506
9520332
8461381
8159652
11237387
6593712
496672
11344048
9570505
3613288
10575517
8381351
9081370
2843682
2961459
6491254
3927845
2452134
3729441
3719041
11102910
12745611
6479355
10228032
11297034
8384376
1410579
3244157
10650937
12461771
9798267
970686
2415035
12527960
1576955
7545423
12791699
10087266
9363949
12324356
8850183
2496972
10392703
8060485
8470798
947645
8925050
11526510
8493529
3496309
8788164
7088480
6930314
2015850
2305041
9501234
67607
11442759
2411850
8001222
6475079
9454906
11986383
7953572
12493723
12894378
11454688
3813397
9280289
1520982
9550546
9260982
1311062
363727
9459305
10601656
11550008
1471500
9070412
1657905
11567994
8507589
57804
12506141
12235361
10470858
1137850
8770939
2947968
6358237
11818141
11050661
1352550
1948539
9486805
7921968
8127068
8978823
6928398
7083181
10697594
11012210
1723315
7572232
1770231
4063964
9147869
12525614
12511146
6543142
10457012
181719
9655820
2796290
7542331
2358671
7595033
3533267
8235658
2546580
7691972
1970625
12574002
3753980
6272627
506999
3251352
2833171
7068909
10098408
7486395
11169457
1324747
317054
3947417
11908636
12714020
11294253
10560915
7089475
9759373
2608041
9796151
10190895
2823266
9068875
12808150
2856931
6610444
11131659
11341602
10828549
12393637
6986448
9535781
8908327
7535588
11581288
1544410
1910739
12692906
7228912
10777490
1591927
7226536
11739004
11554294
9019370
10642382
1164237
311583
7841139
12153173
6699875
12908100
11118086
1170168
7116447
8957228
12555660
2831981
6087602
9105814
11476583
7109580
7813635
11071963
11468280
10586935
7757999
2767285
10624758
11709425
1963081
10688665
9764807
6883345
3041403
9822739
2169482
1171054
6253561
10377351
3052624
9271430
1480150
2496169
3342865
11861485
3397536
10817341
6315565
11556523
11489534
12644468
1723679
3281727
10409722
9210607
12596557
11709974
1295771
6950173
10650348
8344064
467799
2822397
8173595
8302890
10021334
3162811
2541912
8727538
12766085
10682853
3169160
10940298
7690499
7191858
416188
6104292
1367415
2554592
11719527
11260262
11972535
2921996
69483
12736271
3574880
7428015
10929218
1711759
6627391
9832615
3841059
12361838
10625305
7575473
12926990
579999
10437985
6292317
6253918
11412904
6812201
11841411
11509336
10685629
10523411
1981023
8300338
7546776
12119229
7451457
10696104
4038134
8426948
6287453
2161028
10752831
12208182
8230458
11469908
1341576
6292208
9407095
9683528
7609085
11723801
1292475
11912004
3558491
11906952
11806978
9006082
7935410
7680555
11869029
6734882
10086337
11204829
9584910
8666231
9071229
12695557
3110281
12525695
11473467
11407904
1863557
2452446
10964102
9626398
8980185
11738359
2898937
7559788
12452311
9490709
8829683
9449476
34524
10377082
7094016
3230328
11107176
3722266
3408595
11509590
2612366
9705566
12459723
1534687
9266027
8481919
12242483
3859366
12815096
11709395
11973258
12816052
12422227
7520774
1813428
9823590
9761428
6688360
12428243
701356
3771535
9392513
10547365
2541462
451456
10997885
9462170
8622185
12406170
1935971
9100454
9477378
8555467
11854295
2258386
10688815
3596833
3695452
11103788
3851718
6611581
12498075
12135659
7490344
10880274
6600462
2241202
6458448
8185572
1370984
12782579
7482035
12755101
3910462
10358223
11887175
8822557
12493159
11073979
11977427
11384624
437782
1881902
9893258
9858551
9554975
394132
12898528
6616965
9428626
12174088
11423671
8897918
7768172
12049337
7654263
2999133
10634797
2694546
11412139
7671819
6871278
9780835
2557358
7327904
7989591
3356904
12690516
12529550
3919015
9761943
2924710
1583452
2153167
9187149
12387820
10969729
11012153
8893380
6168900
3017996
10330225
10660603
2267136
3719703
6324274
10777549
1419802
2710129
975659
12559913
8890934
8402526
8798737
8620851
2434224
6126151
3697385
6765249
8617881
1309293
3224764
11792571
1311092
2099406
2407782
139862
11431038
10588385
9886948
9276715
12551949
3081577
7552169
10733549
2747218
12732587
765911
11487642
2282082
2020193
8084594
8414219
9769147
9424238
7643593
10679775
11411311
6607755
11274759
3079800
2349576
7229434
12814188
10814776
8241986
1643421
1709099
9216974
12127395
10084254
11783994
12472997
984092
6293463
8847352
8541532
2581980
9281600
10827961
10851130
2182659
1327544
2470815
170179
6190497
12885795
12532276
3133957
10822361
2500456
12142466
11991854
12108758
118817
6264765
804694
4027376
547911
3663206
6519368
1363156
1596063
12523376
7439202
9637699
12406380
11577772
2298297
710547
3165085
3839444
4054099
2557201
12581626
2182429
9575303
8897316
66232
9822606
1751365
9092939
11165495
8012839
10340553
12764059
11138569
9990080
7061594
6337293
1459450
2060304
9990773
9226132
3377803
10960682
3567520
6147848
7671611
2054722
3816419
2793853
7643081
7651737
2034791
12421975
1950653
9652807
3326471
3469815
7678094
3144968
11301271
1294346
6604639
9030536
3344329
197671
2805564
12138095
2790180
2426261
9951704
9175249
2359035
8806835
8740464
6099850
2972576
8466247
6874423
1363207
11604505
10831711
9114034
629743
400286
400310
12869391
8856026
2009312
11371515
10195396
7779689
10502292
12611637
6736084
9322963
6117315
11039754
7815388
9583364
3423739
10100606
10207152
10861036
7787750
9199365
1544376
8001230
2394927
747779
2036184
7955058
11894399
10624714
2434088
9207230
3199878
677483
934729
9924925
6611866
9165309
1663112
2111738
10880077
12085597
11106752
1870583
6161702
6606728
10663393
2174073
721902
11470441
4093843
11388433
7976793
12711411
9049905
6333422
9476535
37884
9495460
7860147
6252246
2630174
7683411
3112059
12023090
2651521
9575878
12826681
12083377
8462473
9382803
10609786
7332680
12765881
10982177
8289830
3109936
8763470
10744625
9009145
3048437
1908708
11274925
9635750
7961705
9626664
9524573
6691142
2175268
6304031
6830996
9155973
1322004
7653137
9050269
9824152
11526496
10440931
10877101
6127114
7041644
2406826
6746743
11036833
11405653
6408486
12161760
11689710
1847886
1572410
11055541
11041601
2154350
12199778
1591996
3749651
2007255
3943123
11163105
12208235
9834195
3335636
12215990
2584710
7680001
12655595
1313914
6421058
6230561
7536683
7891256
7440645
9091304
7107382
12015377
8638946
2609022
6182579
9746277
9798454
9528857
8646408
11850063
9442904
11383710
11455579
10773419
9002068
8024350
9883574
9381559
12625594
8863471
10913635
12949941
11746349
7943168
2168806
9570040
11051456
9551891
1170893
1928566
8392004
11430695
9862461
3377795
11731448
9094718
7200364
11854413
6255182
1692892
7598837
6602565
12618572
11510937
8182389
12750734
12765475
2535757
11160632
2388048
1860897
9744599
7584125
6459085
11160711
9108393
9607766
3437383
9253181
9740786
11271378
10395968
7688588
2854558
12019334
6167521
12419570
9260899
3488314
1349332
7981242
3396006
7099189
11428631
11002722
11062036
11960970
2651673
2139660
12110100
10963113
8225854
617952
3268073
8347689
11541005
11819116
532860
7884000
8064129
6688452
10433902
8575328
12401807
1620105
1837052
2391005
10944462
7985345
11431448
7797598
11359526
1932599
7586098
7260394
6603985
9474237
12508277
2792226
9704919
11044412
7684700
762234
9516192
11799198
10889069
8612867
240144
10954552
9207484
9504860
10759724
3775798
9789047
9579782
2484680
9387209
12842219
479287
9441832
8469387
889856
7665680
12566849
11747809
7913627
10409137
6334017
4000099
2494442
9781837
1702162
6392291
12874964
12543798
11742717
9046311
11864410
7877076
3319972
7607078
9793262
9084614
12529013
11090277
11937264
8413214
7598910
11476575
3299370
7705635
12579855
8851909
3780905
3487351
1296157
1702881
11259117
9509997
11331874
11792428
3716875
9636277
12509608
9935181
7856074
11554445
9051655
11355018
2154448
1330290
12640115
1830055
12812039
915001
8788311
11458393
7967472
3009374
8034737
178814
9852583
8980614
9414288
9353030
3722162
1577092
3094455
11981062
6147992
1881890
2474396
8226851
10527524
6840389
10727862
8162339
2670955
1119348
12082525
9776851
2848921
1875057
2219446
3455916
2907074
4027190
3544111
12693527
3864936
8056893
11259483
12361975
2702606
10330263
2877874
2116553
7894569
8387537
10559406
12351668
232236
2673269
12572863
10779517
8362210
9323796
9158150
3264508
9039848
2386767
564091
4091120
9587351
8596939
4000763
9768357
8070542
9685618
12485818
12605105
7827156
6286240
11025206
10150573
11012152
1512542
6719108
11991650
1817026
2482165
1254532
2786728
2010030
7723017
7682405
1908311
1169130
7971280
162908
3945166
11322644
3028412
9003340
11861767
10583211
12587921
12356738
8576186
12663488
11124954
12034679
6842233
7755359
6605166
8852657
239088
6529705
7579358
2328829
7359261
6945907
1387412
3347208
7779075
3417389
8785590
11033018
10439029
9687970
1939045
12626726
1280367
10435419
10554366
3541279
10931574
7655514
2961773
8809206
9566919
8862453
8199005
11159452
3004507
10449187
9111932
12833065
11904418
9019897
11053666
9236790
4018400
1701766
11598914
9678873
8365665
12545684
12798071
12609610
11536430
1779472
2322285
11487017
12782007
11779507
3095307
8867762
11783308
8432788
10436296
11124112
1848484
6322309
12931791
11838050
11567617
9505167
2347420
8639850
12135678
8224241
11919735
10640761
12930393
7762665
6761145
6408304
12761865
266198
6873194
661926
6126484
1671660
8839751
11717341
167035
3292415
11448150
266842
9829220
11287065
6736134
6608208
10468031
12444557
8164103
9520465
3599353
3288805
9645394
2439420
3814656
8773559
12584196
2609350
1235905
2172674
9168435
12388274
10433811
9018463
1649764
2637090
10601295
7798438
10720144
7444715
10495290
11263787
6187127
8536796
12939593
3112530
10400672
1990053
2845490
3514757
1627741
8384473
8432392
7518857
9820643
1501156
1671687
8060920
6304043
10775679
10862740
2497281
12650877
11576999
12490302
10912457
10812538
12882792
7687221
7732007
117431
6299336
12023235
3495083
6196887
2429970
11966774
10369866
2787365
7055977
9563521
9576432
9583680
9526973
6225777
2553307
9131403
10407852
8142266
4002343
7681049
11319756
7528816
2392789
12904064
12707231
7588055
12881667
11418585
3382742
3018336
10385569
12878705
3757984
6692969
8901205
7310307
8056154
11944887
3455663
11039762
3521008
53261
12077607
11444394
12757923
11483298
94503
9027872
10029683
226167
11091091
8032455
9816121
11884297
9614570
9818659
180356
12759297
7512355
3944192
7592669
2536982
11808011
3997857
3733713
8107198
309406
1602141
6891255
8854895
11338575
11927147
7753599
1643664
3874230
4048854
12426130
7115203
11856599
1727043
10600499
7516922
3805151
3764341
9462228
4028501
2819250
9309230
11513886
6800666
3543123
10788821
10912916
12543976
12385007
4025386
9145199
8033925
8922526
6608995
12427892
10705350
11734539
11499568
12411308
7789270
2834445
9672361
12001840
2845929
7898505
3553194
3796665
12145685
11258804
12376881
11131036
12604609
9420078
2536923
11209080
2337682
12237847
11193146
7236683
3929069
2453271
6732800
12540217
7621507
10767330
3518703
8256854
8577882
12070044
6889449
10664632
8051942
8070624
9086300
1694095
3957463
11843970
10425200
9037663
8906851
3994270
12058021
6390497
12108503
10092534
8435479
2958485
11942358
2491841
7554494
10593983
2419447
8808658
9890663
9112425
12778408
11428858
6156989
1691755
2539733
1709048
6850987
1721627
2989680
2060862
3519680
12620297
2543938
3528682
9724653
7510679
9950587
3332188
2457525
7498370
6231344
754924
11809527
8318953
136224
8217952
1683632
11266568
11169585
11352510
7962137
12075469
9950219
2578563
11171667
9232350
6825944
9688570
1999192
12745649
12009760
2397501
12507917
1521044
6694971
1691301
3880666
9716413
1995308
10030841
8687390
12384404
10655154
3114527
500790
12613766
11000097
857273
7738825
760836
9322850
1810982
12016744
11786812
2202742
12441334
10650335
3392551
2562161
8825151
2831087
10377405
12420058
12857561
11979511
9651485
6776766
9652542
10978840
7933106
6527944
1351242
6439694
10383731
6686946
6706214
9543320
8598216
12415579
12200968
12820396
7932246
487320
9291112
12729564
1056974
1222131
9719314
9220539
9786422
9215747
11417214
12823853
1457824
2125998
1551690
3792117
1879350
2162823
12528890
6487790
7860705
6325826
9503485
1093342
12006491
2835157
9776997
9029159
8642867
12730057
266721
9151596
9033403
3933399
1601130
9989972
10733907
8919356
6216876
6272715
9400706
6602222
8215909
1131814
6979567
12121068
20148
2746445
8543670
12105862
3086150
821033
3712504
6116320
4029957
7524685
8186150
12185588
12947338
719167
8094415
12055073
2626781
9693286
8034731
7739268
12324218
6811160
11731264
10216084
2422210
11228156
2460119
9368188
759179
11161573
11178983
7733224
11378263
9647218
10049564
11733367
9917365
3855600
12967980
1713401
8581917
8000965
8446005
9185510
2927231
6420416
9493122
8887054
12585173
9280059
7619732
2832421
12849988
1741479
1591620
1986277
11357891
12619869
1881450
10388559
11641219
10342024
8866035
10359570
964517
6930662
7326033
1063754
9498328
12168875
6572357
11891982
8806494
1546976
1214113
10947118
9361127
7558770
12840040
10534614
11423319
2079960
11121437
10918499
2406804
12708480
6806374
7031862
2580896
12090249
3292276
8797663
11518513
6692802
11395381
11017789
11784054
10828551
1650378
10515207
6294651
9655941
9609658
10730581
11134074
11603566
9827563
3710731
3320581
3904866
12466474
7147831
3219233
3876124
1098544
8832947
12423681
9137623
1934150
12054855
12872611
10408914
2178166
1427443
1435509
8573795
9655812
7870091
12425679
1337110
3044394
12046230
9000041
7080199
10554026
3955946
11741941
8703994
9523342
6444212
3098916
2091590
9428417
9732377
3291980
3877702
636370
3470308
7358049
1689462
6972364
10375608
8735506
10816607
9590171
11509940
8839868
7965861
2271121
6341462
12441137
6281082
7870764
8507558
9694895
8196666
9620089
2119630
465252
3746095
8915980
11561872
11698665
1917780
7610144
10704466
12374131
1516468
9226452
8335107
2615695
12808117
10353746
3001193
2521568
6200376
3203331
282939
10644523
7334309
10938776
899090
9545573
725592
12690400
8311898
3494060
11340092
2562830
2349238
12891252
8879223
12401190
7607538
10572619
6793503
9148893
9294659
3470395
7163916
9252391
3929755
9623038
12441130
12100894
7259442
8776407
10611547
1324732
9078262
11331774
8280674
788560
12615798
1619921
14514231
10896792
10343138
11451023
1976426
2888675
9405413
11810203
8781924
7537277
2644978
12757702
1147021
6283048
8634438
6684502
6326663
11477100
9426246
9378776
12529557
10830723
7909966
8286145
10235392
9648861
332233
4030625
8739373
12745062
12603695
6929005
6162489
9415432
11390280
2018360
8126663
8605358
3924638
10446272
7553238
7066961
7053847
9242527
8103405
11682460
9881671
12496109
398156
2565797
3987831
226097
2211868
10357983
9564871
10721657
3023120
11781334
6760990
11578866
999740
11865067
627463
8262452
7794812
9029789
7593301
9622002
1563910
638050
2415152
7695507
1499048
12154176
10666418
2458368
2416459
10736244
2123942
10445730
11018746
11487149
6279062
10964463
12648649
6091334
9490677
2563245
6885299
6885787
9510504
14552869
1646044
2896
765620
12520930
7284391
3406453
4084582
12049639
8177746
12160842
3316460
12735213
12054123
11832461
7671814
3926002
8646478
12844104
8701784
7371014
8138538
3652212
7525857
9415231
12136116
6863385
7539316
12649076
8301226
10640639
1971442
6832476
11007795
8807676
3536125
195073
9004537
7561832
7693388
9607918
759048
9438573
12079369
9443418
1371817
8045352
1520849
971788
1382714
1976521
10359391
3119535
7083046
12077603
6258228
8695717
1689967
9261559
7720581
3338515
12793205
12623301
9234176
12034325
3582658
8869038
9279019
8087427
9523851
9106663
6330463
2420910
11351005
7678701
8751978
3780317
7887906
7604097
7534399
9061369
2824813
12941760
11238042
3982081
10512832
3891074
8737811
8567942
12640734
6090474
2400393
4054245
10484464
3805806
8339047
10047471
6325430
7295589
2418024
10325630
9894172
10947955
9605968
12509264
3436354
6630416
10773569
1600412
3877250
10097137
11948809
11092389
10940902
9378761
3691665
7441150
6861906
6211354
9449337
6413078
12494505
8562934
7969150
33384
12457262
6352937
12504875
11729968
6630311
9573007
517
10385417
10205054
2914583
810704
7592628
8637971
12742822
6183213
8027179
10472775
12782016
11472619
8866348
6772331
8997582
7877970
11238668
11710927
10527816
8980611
8675660
12598749
9500373
6196414
7093506
10201530
11698490
2719734
7537123
6293927
12140282
164521
9430847
7000335
10806201
7908485
12358147
1709369
2547109
8729009
2847643
455434
6422618
2658831
7410891
10763512
1864859
7549221
10834010
11175753
6692863
12536569
11358367
9548596
8760863
9521422
1822683
12396290
11728103
10359789
7365498
8987104
6453353
7159758
11544283
10655548
12014829
7880974
7965844
11162098
6833740
1954373
10854067
12388060
11234389
6270231
14518269
9236148
2446795
11839816
7400418
3770038
2537996
11685582
7012212
12828652
2414255
1382418
7922356
10207535
7202582
6218182
6220018
11823516
8866716
2427128
205257
9385579
3712582
9205113
12139924
11866990
8795627
2844518
8106948
10101279
8844009
7358987
3498651
11095995
12397111
1297459
12058341
2557355
12710589
11916245
10935520
1283496
12646606
12745436
9285722
476744
795694
11722430
11076822
7544689
2497507
3466852
7144595
8661048
10639728
8292298
9743363
2829219
12354284
8969187
9497072
8542409
6251701
9746772
9498786
7582260
2540208
9928997
2846394
11378330
11350797
11238726
8116669
11027225
11307906
10972372
428479
765605
1652295
10683101
9264250
12577066
11713768
1546087
3800988
4043266
12145468
3208619
2334812
10856308
8644871
3958190
6188271
9112213
11489878
2253684
2334808
8599970
9476431
6749770
8601780
8478525
2449434
3496338
11880519
6832762
2933263
11110669
11764276
9240565
3086113
6310886
10667713
11378326
2663612
1597800
12231560
8373725
7635568
10534079
3718500
903170
9299117
8013428
12167702
3583644
7791812
3477750
1171081
9435294
11085217
3874224
2836725
10721006
1447304
11321460
7540458
11700972
3884063
2064955
1695319
3733638
163278
3235468
9667389
9197283
12372401
11989519
12460713
11013125
2644012
6172164
11319905
2369763
3857251
11788645
9152028
2048561
12694752
6131154
4053562
9067282
9526546
12221465
9725890
1494917
7130273
9147613
3488059
215934
6343480
3820189
10384062
11748838
3474635
11156295
11278390
7118346
7492768
8402271
3380091
10931485
2513477
3779653
11530500
3410698
11121126
291364
2753889
10457023
7789282
2997959
9243183
1551143
2165908
14504386
12375665
2155629
3265444
9928421
9635852
12679422
10683268
1721915
3250622
1159447
10516673
10385386
2634244
514687
2183242
9421534
9867352
2435288
12650876
8187350
2137981
1231932
9212143
3208285
11290869
3123472
11074004
7795235
11708903
2774985
10099688
8314319
6274537
3330784
11323107
1279267
9549507
12589732
11493539
8105150
7173140
10757312
2069870
8101634
9716519
1168096
10206347
10435576
10807908
1911433
232429
12673127
11781262
11071665
9169835
1632638
2024957
9490505
12164922
1540951
7709440
1534065
11290295
12060069
10679715
6491814
12589728
11395367
2439372
12356885
2454395
6279677
6607842
9658206
7213316
9454735
1674921
9052760
9032604
7533127
9718937
8573612
11148241
3864159
1053676
2414119
7589081
10545045
12656486
2673831
10441505
2054887
1167552
6809411
10838455
9758704
8580731
11828235
8320001
6826645
8095280
4008047
7909666
11122153
8600785
6290008
11099156
9582519
9167094
10887088
3890981
9394043
7568237
11920681
448275
7470051
3681375
6512944
3145211
3382752
2461805
12868503
2537018
3711068
2180962
2995426
11874477
9145586
11327057
6603881
11835668
7964107
2649261
2904837
6941693
1911321
1330056
9758148
7356397
12766203
12524140
9133477
8882388
12175489
1494981
915947
8793188
8625963
3686008
9219163
7522882
3262337
6308472
2334914
2161290
2155799
6151291
12802441
6185425
9468035
6582332
11177565
6579893
11781619
2760173
8087523
9049099
10862608
7479083
10938390
6757259
2910611
1764994
11564862
3263879
11697865
3731960
8026567
12732446
11784021
8946010
7556526
9197999
8812989
9700173
1527379
2344411
6969026
6085262
12676528
159112
7679995
2715074
11112408
9178826
10770021
11924920
1700100
9054615
12423679
2439418
8591990
10517679
9294812
9472799
7195866
9421370
1655172
3511585
6442633
10666313
840510
12090755
173569
8504273
7126835
12971894
2159955
6679870
12796825
10049062
12032227
221582
6762187
9024427
1824495
7490247
12511608
7851665
10693957
12189519
8771397
10147521
1904268
2981862
12445880
1060615
8869378
6977844
11880488
2723714
12663642
6952540
8651643
3293907
8282061
6830868
7915755
1546216
11287197
9125190
6135451
8241776
1729138
3115194
12870156
9205134
11469463
9880238
12754217
10325227
9950941
8652830
1419072
3718513
7506082
9303341
7419237
549567
7397189
12558746
7628016
1982247
9638531
7573124
3700383
10504606
9918533
10373305
8690050
12096221
3134352
12446171
11689692
3258823
7262037
2730461
11520679
486406
8426859
1767824
358738
8683997
10482235
10591122
6684093
2916756
2691518
12174092
3156101
4064104
9019729
7633570
12597710
9357973
12234784
12415112
12056740
3494625
9261469
11273673
10769646
9778245
12207170
8625830
8027105
2843102
12963017
10509812
3191750
9054963
11311519
2787359
8904577
8642057
7818548
10972335
7584630
14500334
10503967
7866998
10444676
11008018
6178714
11158597
8110473
11597140
10929241
9827698
2770768
7496318
2160926
7498359
6725400
11903879
10635458
137788
10381893
10980409
9394288
2524562
10968777
1721559
6189485
2319205
2294401
1167597
1995291
9630707
11968209
8643833
9232694
11981380
1271427
4058466
3036892
3469100
12605051
2107075
11537290
6328134
10490952
10930438
1859881
2851246
6840395
11486899
11320409
9489792
1281689
4087795
2925565
3180246
3967081
7884051
8350193
12051734
2134890
7524624
3843227
10094842
2748593
10483371
11675498
12409607
7517005
12892306
10909963
1057172
2155373
4091656
9834239
9759937
9188753
12169274
1968775
422662
11298453
8156788
11278621
12760970
12414812
2158185
8043477
1647850
861885
11981640
3759791
12243871
7946006
10945617
9917089
6084300
1796516
1395733
10935543
10762440
8907161
1283096
3086566
12759246
11719944
38945
9659456
8590837
9374541
12372989
11745415
3100084
8878515
10743803
7912874
12451003
4021559
9661901
229475
2542264
8834471
10505855
6745486
9737018
2675770
3922450
3096575
8613727
192496
11256171
11934843
7827753
12498920
1688498
9281510
8892026
1398760
7250300
8618558
12232766
7969470
803933
1814424
225426
7750134
3003123
2550991
12579460
10730862
11922140
2606899
8538163
10677569
328519
7650604
2968713
7539042
2760025
12816057
6705919
9509977
11675329
636740
11767051
3530628
10472533
9450485
8877405
2216762
3397832
9596652
1772971
2436620
34127
736818
1239183
10545117
9108375
1402002
7697913
11013212
7086194
7628539
11948424
11293817
12524615
1242069
2391149
12578877
12237086
12684687
11035913
6366136
2548433
12200694
3331674
11842937
7509611
6230406
3467144
2993418
1661583
12049719
8102237
9272736
1293303
3522222
7576183
1881121
194849
3951469
10451352
2747731
11545240
7893746
420811
12487914
10430652
7014630
7789185
2535833
7828581
367324
8293114
12384469
12957356
570970
6970140
6172680
6318795
2796102
522486
10739678
1391870
11219607
7613133
11573818
6772545
11241347
9561300
1157966
12576321
3471703
8314114
12580967
7526782
8843430
9738034
1996087
11000126
8202789
3466725
90756
2133264
7507858
9260689
2222406
12480127
3124644
3860870
3079894
2137807
8484739
11291738
9604489
3468233
9547306
10567445
11805090
10859577
3129440
10959258
8408219
9140139
11571456
6180738
8750933
12588996
1708278
2849952
1392617
3713188
10326728
12586065
8265779
7720573
220176
3179224
7559225
11852231
2021354
6252865
9369244
6113749
7615667
12805236
3908201
12499841
3315727
8654494
12447695
9732272
11784111
11532426
8647024
9153207
6333812
11238881
8394455
1426701
9204879
9845212
12592568
2100256
7905734
6225451
11340409
6319131
11137854
8152234
6929654
164665
10591181
11369759
6541223
2836061
8759316
10214873
8670186
9879824
9282778
12579106
11023863
3690623
1301082
1366977
3497817
6312718
11423555
2628736
8452534
11998865
11189540
2856249
12619879
12060772
1281369
371692
9658570
11117845
2117518
2469500
11189326
8620842
686144
12450570
11604556
6220706
8789448
8196628
11245677
11122147
2414665
9476258
8929623
1217806
9618194
9040662
9842508
3006872
10066910
1794185
10474165
3478038
8639766
2753086
9398457
1687776
9573013
9467857
10213391
8448121
9462483
10535314
3968089
12738621
11549386
1385986
11299775
1794328
2917189
12967979
11553917
8764867
12613511
8174675
6526165
3725502
12435754
2474027
2699449
8010954
147760
8388511
3956591
9294398
6549145
12649161
9875406
9332334
2558873
6427228
11573230
8295164
1873354
8311464
8199019
59503
12205565
1471503
12062410
9690684
12917422
12587916
10869047
10677264
12620890
10553587
2454402
6319737
3793794
9667067
9746757
9702916
1282576
3124850
8663511
12796475
11171987
12139260
2491539
10602252
8078582
2440221
9021968
12943688
12506011
6289614
2389589
10643049
3994700
9482798
8652822
6185165
8647820
8112935
8482375
11836889
11840326
8161457
7397381
6194053
1358014
6329148
3718422
12571132
2835222
9138261
12231636
11967283
11205129
9734713
3074237
3943601
7093070
12793109
9327004
9847236
2413449
11332763
222473
8683048
11847431
8906123
12190114
11056522
8771401
8952691
12683327
9194855
10857836
10623984
2465811
8314351
11896846
1893966
2224109
2578068
8764229
1356132
7591991
6968234
2486293
2318904
9129681
6810200
2158611
348409
7528576
10857162
1703441
9013564
8257992
6772162
8354126
11316745
6818994
1196555
6977670
221017
6536821
3545879
6418014
12426573
6222664
10833672
1345686
1560786
8910507
3987442
11306889
12410574
11312263
2365089
2521879
3856930
1248822
3311205
2123147
11978752
7890815
157787
11120920
2421407
9059920
8187209
2120408
9675761
1937867
11602608
9124597
12489183
6160164
11563952
8974787
9643358
2439363
9570277
8831720
2776879
7685028
10891515
6698130
11124131
7514447
11357198
2866527
1648705
9545024
7782769
12101228
8165374
8758716
10559476
7903875
9843857
11590169
11744666
8712688
3125412
3241124
2258039
11386849
10207803
12176324
9002017
11918676
6425696
3519251
12239912
12517411
4031736
10732733
11060356
12492289
3364168
10395648
9639571
8877097
7735129
3209317
11165490
2364107
3364938
2843241
9068872
352534
11054856
9187108
176424
4086909
7923108
9988798
6743517
6973221
566638
2707482
12234126
11348593
8459124
9436470
183624
11583983
1550774
7447709
3731280
10952976
9032249
2854771
6290913
6265477
7121306
12480705
1494772
6752948
6142143
7593316
6321165
9520109
9216059
10820319
8804330
12013177
12060661
12464930
7790313
12391860
11839291
10601648
8126067
11433021
11988317
1319530
3965634
182679
163057
6443094
9642118
8393381
9784605
11133855
8311482
9277356
9102162
7535415
10963993
6140952
7444146
2165855
11506991
12942437
12183651
3225412
8910973
1940347
11346471
1857451
12192534
2050887
2668302
3301615
3935131
8439589
10341211
7272051
12091427
3158360
9193786
10515001
10684646
7451552
3182018
9303352
8853466
11284885
6361545
6415800
2548507
2433224
11673549
9326730
12674211
7670594
9510540
2503607
10532654
8972140
7837286
6322608
2115124
8918833
11919085
3666314
727971
2791350
9211813
8971385
6973846
12205681
3925789
12408232
9250352
9009446
7522184
6537818
2725423
1709108
2167563
12766048
12414111
12111711
1966801
53841
6218996
8624908
3257516
3961924
10445274
7550316
10757814
11879776
9715872
2174033
7554961
11228410
12154127
2252221
11563045
2522014
3011059
11316894
114201
12739615
1969863
9864156
9396734
10450795
541671
7541662
10556572
9635279
2493252
7951885
7066210
7356693
7556946
8218538
1698649
7706775
10719353
11523812
11181634
1358174
12024051
427792
11783955
1297648
2462585
3117047
7059018
2161143
2463190
12949245
2536401
3359442
2128596
342672
8254026
2798779
9840652
9161371
2193101
1651843
11336439
2411673
1811247
2456640
1001138
12878704
9736430
9175263
8958160
11307160
3582105
7165332
3468946
7553901
6748392
9076959
10553988
2397541
8756094
7946259
2352141
3740419
2502396
6642511
2477323
8856095
9426701
7755255
12593982
8704234
11254352
3933211
806662
12746917
12016129
11867754
7717886
7543856
2064335
11063943
6094988
880209
12296777
10727402
1696958
8217603
10739752
1814439
6437065
10438856
8846781
2457136
7893806
8814556
1888721
6543656
3519477
12379691
2126822
10832682
8536625
10769694
10933712
8592084
2653856
7574164
8413217
9517512
8385738
11850746
7605904
191526
8619762
818601
9412820
6369378
7865215
3923862
2904379
7405576
12414918
1591000
12238934
3571867
9369955
12384429
1482665
2613862
9156652
166927
8412105
3709766
6848562
12598332
12036225
8082737
12804118
11937633
11776448
2050241
3906897
3191031
1610553
1581030
7194800
2257885
4062701
11418631
10980609
9472561
9016681
10812056
3140819
12426836
8888962
2789039
4377697
11432874
1958379
389895
11602599
2924802
9922038
8827518
1693223
8135794
12829177
7608597
10453127
7318146
6303435
10888867
7540890
11812339
11580919
8415615
3022130
6248253
9012687
1109232
6205078
9568631
3935503
7857250
722372
8547633
7014712
11076673
1091334
2430377
6187772
11870711
8200066
1377008
3115798
7624140
3621454
10392624
10210322
12962721
8867863
6265480
6891102
12511357
1579438
11482885
12664206
1769115
8845916
3422192
10406890
9178255
2354454
2720673
3785873
1598400
3354042
3523488
2340748
9388467
8467413
1560536
6269278
6098995
2552268
11900318
11554121
12498970
11355953
2323370
12706118
1965954
830913
1068413
9007822
12813345
7615048
11749045
1390584
708249
8788276
10863995
8142022
9815573
2556448
10761391
7680416
1421754
18914
8143214
10366590
176178
11485207
10051212
6169589
7137055
10751441
14550925
9032230
181103
7542255
10432005
11695230
2567635
9462696
10449932
12498055
1647328
3683057
719755
12819028
1563086
3570693
7369589
12494496
11388446
3104349
9510033
12667279
12495276
2322100
8074231
3821187
3125173
7388029
8041811
2156813
6967467
10816119
6328748
12052887
10764220
3904867
8732931
8398078
10097142
6510480
9457517
7068849
8880414
7142150
6732763
12003669
9703944
6182251
10445229
7759548
12851219
9827683
7471163
7589228
12193397
2247598
12463602
8661031
7476078
2110507
10965468
8140631
1720936
8469543
7045867
11972885
98962
9698956
11287209
1484377
3369131
426001
7001475
11062256
10585508
2506200
9732107
11029621
9930452
8879210
11213726
6133352
1341051
12127563
8852763
10611243
2370555
8162619
11195003
9731056
9026381
1691249
7713432
2654816
8240971
7679495
3310462
6299979
12756150
10634397
942920
10887338
12750067
9835015
9437981
9388237
7608629
12744170
7973775
3066164
9477020
12104053
12588666
10891393
3872316
1453014
1637285
3095336
3749931
12606283
11396960
8727593
8663292
10591005
3317065
747644
11292834
9043064
11301001
1813361
8729130
12165893
8482721
8162597
11355307
9344874
2466052
9609310
11083924
10495269
8137420
9638648
2595197
11238951
8617336
9551186
8225161
11098136
8660841
10071067
12652962
12759497
3947649
3393534
9797716
7869611
9263056
9853966
2842865
6098258
9061616
10194165
8275443
1087605
144057
11719692
3871703
10383450
10612394
12554639
2022702
12535316
9713989
12775726
8977247
1374649
2089275
10615264
6312621
11641366
2648231
1378317
165510
7107897
23165
1869494
1973037
8301935
9439902
9233844
3025623
12663663
12438007
12640124
12088753
10835641
3017578
11774898
11439091
11503992
8191796
10677529
10375499
3609424
10234506
4039673
3354842
1909646
10377278
9795450
8319905
12083803
8901587
7615971
12838006
10704452
10500241
356956
9631006
8385031
11596239
3872888
3309457
6837514
11999318
7434146
3160146
11063939
7605993
10643871
9927607
8762481
8392290
7165734
653820
9874475
9450874
2554869
7681397
11078714
1554378
12135756
1692968
9467585
7618478
8743556
7682037
12419226
9566762
2272082
8185692
3422228
3002482
10479139
8828827
10454327
12900044
9830447
11678178
6660230
12016315
3803690
12008923
8957094
1901688
11698430
3011901
11919730
10787419
3492460
3202825
2439851
6265747
83967
9393741
3896346
12734424
11635
10559494
11145531
11829442
10036244
10738576
10660088
9828230
2579019
10048038
9952304
7677784
7040425
1417992
2817818
2439154
8270895
3528742
6288379
3964350
10630386
10595307
9108633
3722272
9002553
8821324
1706170
6987652
2998066
1628709
1991858
1263206
9496234
12242272
2382424
7407399
9010205
6369664
1362852
11376877
7009728
11262224
8440202
949859
7882618
11533671
2610247
12923236
7668362
2554907
8624560
12757876
7818282
8355821
2965605
9388487
6930323
9616438
2303119
11530804
7999834
7511604
9763108
3038797
2578284
7537564
6978859
9034199
7670112
8590853
11019828
8630098
8297353
9200616
10375512
12798593
3500828
3417412
12740373
11171394
9571637
3163796
11758165
2871645
6384241
9573554
7671802
11542416
11640889
1144465
1658709
3471325
1647782
2723570
6443174
6166682
10580541
11787817
8958996
8035273
9094310
6941238
11074399
940318
6279711
12456706
9802717
575022
11436351
8441001
9036979
2442869
6824787
181009
10995448
6091352
11748142
8309254
2274716
9748329
3998601
12752110
7691336
7934617
8569845
11745646
10747961
9681831
1134619
12600894
12665527
9062125
186666
12859063
8907609
8703410
2647482
12482988
121611
39771
2206971
1724418
1283360
3988244
8557723
11350612
3258773
12892203
10805407
12193176
10706866
2393906
7388950
7590894
11896165
2788579
7530182
8384532
1463746
6614674
10861842
8825587
3128103
978323
7800611
6160316
6838213
10450745
7789012
10671314
2141873
7182012
2500448
9040785
161285
6225407
3875650
1638978
3342859
7540727
7736865
8174092
7776135
8648180
12724420
8555965
11182259
220272
1984801
7150259
11550091
9538212
3942776
3966536
8657190
8752665
8618914
10320783
11192254
2045206
6108062
12237129
9793513
2502701
9220495
11929849
8417959
10645960
11776472
10412799
3805149
8282757
9240521
8398162
12509485
8954556
2473911
10993834
1559127
12622831
12027809
2189757
9570925
304037
2500268
11698263
12590169
10775773
1262412
10318941
11704794
919560
1575330
9923816
11352431
8830833
6604606
8831630
211058
6609195
187016
12161007
2504143
10508267
11964069
7512364
9785253
9746786
9712308
921822
6125284
9562367
12559497
11113458
8950516
7523108
3792617
1289186
8844403
1824252
7568107
6177746
3894045
6301866
7067140
9495519
10088802
10971580
1612754
95333
9742939
8919346
11254349
9624449
8303979
8143356
3261338
2419902
12429019
11593620
7751935
9099376
3626613
10448302
2169390
11503037
9683194
11238047
11472617
10880440
12944910
2692065
9169525
12574133
1345903
10634886
9231795
8907266
3657149
7756658
10970073
3050289
6768726
6350031
1913774
12065684
8144513
9518732
7936829
84560
8340401
9949672
3029669
10375718
2617948
6169378
10218090
12426568
2081544
8951795
9888294
7635975
11802343
10320043
3405004
10079229
3073521
7050241
3919000
12371642
10842215
1705831
9736393
12037383
11897580
9335321
11601764
10939118
2724415
2993368
12498047
11692090
215213
12574379
3495854
11545732
11421261
12689856
9388186
7622611
3757166
8929538
10588390
12650906
8494041
12238630
12384484
11319916
6302833
9508273
9694727
9557903
9735346
9149388
7786036
7684056
1613622
8747000
1368233
12759411
12469358
834506
8232304
7960217
6272483
12373587
9667789
12115866
2911202
11803188
9508781
12039873
8112342
10898516
6972319
2680893
3551785
7067035
7962208
9570916
3358734
11309801
7588611
3127645
2958115
11167753
8338665
4006902
8748130
8119133
12811774
12193041
11566798
6608574
10432352
12065673
6329696
12531189
3867694
11840262
12088453
8056440
12493743
11930221
1581171
10201006
11368326
12585107
11372759
9590174
1655947
7896901
10413198
12392281
8632778
1906894
11139365
12493645
11740496
12684504
6141173
12100576
10882791
11336668
12100941
1153407
10560519
8405766
9261959
2497101
11076968
9214423
12701170
12409676
7737371
12658051
2160553
2561667
11726975
10651993
12545112
11769129
3087394
7720833
3899786
2505069
7737136
8695809
1297174
2298239
3160581
2339695
2268387
7013254
9326884
12516088
1405346
12479248
1701767
3125716
3023045
216266
6086421
9279020
11519723
919034
6859854
10417395
12881614
8897594
11314012
10766741
8054611
11093924
6351063
9355216
14500340
12533022
10777424
7680661
10512872
10666115
2101830
8874217
8163656
7061174
8524490
8389207
10833466
1736941
8547033
2439587
9083859
8223612
11761717
7901837
10318913
1812128
1688720
205499
8323734
8926268
223157
2536090
7544801
10953194
3011471
2947052
7703522
11290740
3435441
12160837
12746214
11527996
11175666
7865225
3497577
3900107
10490889
1328400
3478024
8657124
9633825
10748415
11790770
10881424
12210075
12095878
12907603
732308
9469500
14502566
12296823
10620601
1498316
1878985
1710522
3198640
8812829
12527712
11494031
11516646
2876907
2161803
677801
7790354
9524361
8699121
7107618
2832359
9619680
9037001
1182703
12810612
11845963
11845323
12666190
8406482
7729476
3007910
9291081
10066359
8018329
10681594
9305942
2241509
3186933
4029292
12950390
7576178
7473258
7183683
12153005
12046843
7550130
7531523
12453900
1387693
1915659
12165319
393708
1290677
1312671
2207120
3856937
11226262
10375001
1252015
12397688
8708945
509992
9989969
8376463
320944
400682
6095297
11246219
7296010
2562177
2203258
418132
2430849
6277368
12031281
9264411
8773544
1289055
10661320
9637773
9378365
11026616
11412743
3785272
11313469
11792566
11407968
2797706
7524390
2315324
8760353
9369175
894267
7393603
9736400
12189561
9580194
6882925
3133463
2414774
817799
2541710
7664842
1757503
8792022
2337680
2838836
201669
10742593
7023904
7858491
3993835
12050890
10393417
1571227
9153245
8264123
10685371
6982086
7336928
10981821
1369169
6284115
12096965
214639
11392673
8916941
8660960
10705157
2209807
8354331
1702842
2617516
7323948
12643793
9523218
9801142
8089630
7032739
2896759
12574383
12682236
2779949
352909
6861763
8069267
2984338
2931849
313900
3980993
6438788
12910634
2460219
2119889
1558966
6160587
7706500
7851637
11911275
12554746
6847521
12627578
6314953
14519666
728912
1069291
7042446
8940246
6884348
6639653
11986215
14507639
7901224
8184020
9287119
2889546
6335313
2229649
14516788
1689189
2414921
2804333
7601343
180501
6220463
8187639
3144645
11108939
8016127
3446291
2669915
1537311
11423549
2100995
9791819
6877263
9784144
6966670
12547197
6271812
10772983
12890189
11976818
1358591
11305748
1250867
9464884
3007243
10702409
9802572
10630865
9570804
4039357
10702426
10888999
9120161
11581289
11090068
61
9748486
3120306
2272311
3109922
11027830
442123
11698181
1584779
1886403
10383732
2147681
6331645
2354182
12477964
1591378
7192797
10069983
11574931
10844596
11532676
1106726
3856681
2962881
2459282
8679249
1937170
2686582
9920830
12031922
8557746
2004417
2162348
9728058
10381576
12569066
2203143
2335830
1617635
10698616
8681787
10772809
8022803
7726348
1027405
433794
3019415
8182080
3702464
8555473
6331034
2136860
9400680
12107093
12725498
6996829
6574149
11807962
10969741
7775589
366736
1193606
9067558
11556504
11731278
9783480
11013395
9344510
12461737
1802404
8432559
9633513
11601339
1635029
11208093
11482897
9006713
12887690
3113682
10914544
120370
7247930
3712550
10438494
9660901
6271233
7256790
7519020
2100252
1155449
9748610
11883908
7400035
6309861
2409185
3872974
6303327
9322369
10762411
10208850
3666149
8907623
8804020
1171541
9309177
12093737
9844631
8741082
8575308
11785963
1493855
3341149
2326271
10805569
10692678
6778059
9141627
11493552
9777421
885539
10785620
12376704
11369892
11421585
9823472
3724780
6346385
8603539
7896887
11809057
10477748
7848834
2131037
10099934
12690567
9843879
9192276
2118349
1583007
12205678
2048550
2482206
9038837
10873590
7524501
1430352
2419346
2505472
9242539
7519035
2721598
6201406
6322514
7060278
9667154
6883428
8022817
10471125
6705260
9055645
3002790
8957168
11424183
6655766
12975459
11110663
4005875
12064606
11312603
9869644
12539459
11778692
2646321
12960970
3871453
2252959
7204893
10382949
4008432
3743682
1953275
10473053
3731152
11978568
1730053
2538148
9038212
7536963
1388725
2931296
10467944
166948
1287417
1626478
11284583
10067767
3566180
2522299
6414656
9092853
10417393
3097126
11394894
11718809
9789035
1661187
2559095
214371
8401505
10749698
2616577
6811161
2428394
1764988
8844660
7523025
8828657
2325317
3905406
7527666
2660360
6691862
6373374
11842940
3333147
7530040
10415403
8799323
7033361
8001823
9194585
8089194
12551872
10413306
8854130
8898230
9568711
3099770
10842186
9169645
2537320
9586954
8314826
11795531
8728311
12798061
8602628
12617946
11898389
11328412
9530997
12446276
1380844
3329774
3197931
9797460
12878502
2438772
9276087
7723592
11005869
12056154
6619324
7396862
9053856
10082428
2516094
7525731
2501585
2494829
9509970
6341993
9294964
12070073
10361126
11813211
2176802
11322286
9129828
1450708
10337016
12691673
6304741
9367796
191875
11992484
2039664
6682254
10803712
9664036
3479661
10642373
9263224
9039911
12470339
8340809
7774548
12850243
2089540
3026963
8787862
12354564
2207100
11110681
7920171
7569034
7104307
1383271
10617607
3256541
12661759
9008237
11826648
1817041
3514323
10412039
7836122
225416
11160818
7851656
12746882
7321602
7652479
7752113
1683802
1311588
6189735
2390327
9486531
1596939
10942581
11357889
10191128
9258213
4055908
9310331
2328737
2257886
2689170
10938945
7106118
11348477
3875097
10341030
4008518
6816651
2846541
8814600
8574278
865143
10516015
6381265
7776260
1454529
1248857
737187
3680389
3004340
2412996
6344090
2777782
11161837
10609052
10772068
1276206
8396128
3261251
9500374
7694505
264276
11823505
11146004
9716445
8972202
2953025
305922
6274787
2553277
7318509
7600960
10091932
10822048
3797332
8450120
164292
6319702
7883996
12153610
1329913
3011816
11503960
11318983
2847914
2356276
11813198
6457421
10655589
10923624
9446564
1328851
3753886
10095452
12100146
3038777
6601205
11143369
12544358
6637272
2722922
6692414
10808113
4020161
7603506
8630410
2846875
412860
7471468
176116
8996089
9396808
12091339
11306797
3994310
7478619
3771652
9694705
1372997
9405287
8222730
3285298
11356029
9618939
6959737
9412507
6517608
8887544
7821208
8129778
608522
8450221
11538928
6956872
11025226
9618379
3484491
1711526
12349949
2466923
9617894
9171101
12145315
10627451
1860838
7689642
1491087
1008561
12362282
10648871
7300457
3600589
3146925
2204114
2842210
1828582
2515176
9311814
3919571
12068948
10427962
9714703
12417178
2939886
11972157
10633852
8136267
7184437
7785464
11598958
2316505
8746536
11304604
6263805
6745925
1660800
11753385
11092760
6171035
12829442
2413782
12633764
10362359
7646888
9736722
10085774
9731003
8537383
9505285
7982659
10320040
2164888
6256752
12783796
2164032
9364799
11002339
11092461
6642510
8694088
1823674
12692213
3743677
8843547
387114
10615068
2410528
8936993
11978944
7647703
10076893
3014049
12819843
2143498
2584650
6137805
11335150
12433951
8391935
1587825
7220148
9144332
194865
2081938
9830451
8997868
1686489
2158307
10218496
8107257
884317
11809892
8647635
3790424
2409176
11713341
9778514
1727780
9771129
12718802
7929841
11237420
7507850
2401170
11241496
11314039
6525277
7747419
11696814
12810588
8250149
7488424
872126
1365899
106389
11073992
12437640
12767045
7172997
6227488
10751169
10736070
3278419
9163672
10233154
1545293
12060321
486689
7559402
10777618
9414285
3104350
8901197
7388046
8713164
3758205
2579255
11780141
12474059
2344450
9292697
2207325
2554567
511208
1663971
9002075
12972605
2499736
8544761
7532792
10897050
2981518
1992468
3023866
8808661
2886161
12478864
2327955
10954611
11753675
9381941
11276075
7957204
270476
8988043
7085649
6885630
12600892
1710150
307413
9036926
9315639
8518173
3248523
10408773
10719032
1668773
11039326
9325251
12615144
1825794
2806436
6233166
7397795
9637244
7504233
11251058
2828694
12110604
8719621
2116413
9886370
1992974
11549709
1577624
2426530
12684765
11566578
3108323
2846647
3877756
1030907
3264191
3169740
458435
11970679
9423339
11436356
10679577
6775829
8633013
12672076
11904768
8410290
9894308
11157165
1742335
2090360
9375301
9278317
11959985
1768234
9614346
7877850
3471138
7593831
8923006
8249343
11579154
12393458
9043074
11866929
10910137
7857251
10594377
6538711
11790801
2589638
7408253
8880872
11506816
1429750
3621310
1652215
1674819
3800425
6452820
6418804
1479300
7318976
8279652
2164403
8347631
7583008
7588966
48802
11424193
8259085
8228562
8404543
9768087
3894318
11904440
10520602
11918436
1625315
314486
1317393
6980464
2502670
11144437
10878554
2442105
8899493
9300668
12442593
3622309
7595065
8457466
8622708
9202042
3873347
3469103
3720950
2540177
12785103
6306399
7085527
6303576
6317635
3856231
9760000
4060913
8915021
9198440
7123655
1718673
2666977
12485438
7701579
12524082
11606311
9574651
12181193
3612796
8951057
7679109
10517490
9130470
8270632
10453283
9808547
9165046
8766134
1385235
2510827
12781694
8050364
8743092
9418957
9329361
2073490
3108877
1911296
2177500
8765903
1453015
2055959
1695246
7994047
2696553
2804059
12627823
7444937
6304146
9151019
7506060
9427630
11343337
6304202
824610
12110697
10220583
2433171
6971848
8430317
525844
1385125
11227217
6303292
4064256
7049973
6683244
6885945
8093235
9742150
11675123
12576409
1343881
6312069
10576621
8025594
4073013
9884027
12644258
227589
10025947
2158060
1441943
7558443
12632419
11959106
475975
3988808
170976
9990294
7951879
7462251
6329972
12169271
6169557
8177709
6831374
7962084
9642140
2562656
7811235
2913609
3475512
9672798
7005256
2571655
1723956
11801530
11856580
11557282
3863439
8541563
8038491
2551893
7921542
10513924
11481261
9693149
8297495
12270724
2545733
7795256
8704098
8941218
9290125
12547787
10517974
8401879
6605167
7756736
9601984
8363058
1163632
6084274
9450959
10795742
10952059
9677315
10515881
1716424
2113273
7118581
2368161
192926
1752215
7190837
10954737
12546740
12741712
8421058
9809622
11599001
11245440
9037694
6251636
3326171
227987
7786441
9796482
8482719
1961005
2310398
8940338
11408004
11419692
11158969
12413733
7691312
8681380
3956593
3607839
8036014
9223369
1854916
9513257
9824986
8039496
8490196
9697705
12214565
11118889
6825156
9657149
11160061
12734664
12576482
2818289
11197679
1321517
1978330
9251679
3533781
8538653
1569321
9199672
8676080
12072583
7558664
9029183
1550989
6324220
10558839
6682999
11800374
1954987
3253290
4028562
10649806
481442
152112
7668255
9247315
3458335
3136149
10679246
188845
11738016
6341780
8267005
3875421
10099308
1962561
3106711
1468446
1525830
2489303
12492369
1959972
6195279
7895162
12162325
210714
6447308
9441662
10873548
10078645
2071161
2542249
11830518
9006715
11719930
2499542
3872760
7107601
12536083
8040943
575756
3996417
3084179
7561055
12434136
11154856
11994397
9609791
6798947
10066387
8909250
2177463
2852603
11098846
8447195
11906214
3499944
12920340
12682632
2914582
9250144
10022519
12465043
12463593
1333588
9353311
2425117
1898186
11347703
12184740
1600137
1996318
11191356
12757877
7540610
7775344
11576166
2476498
8491548
11495709
10641771
2936331
7333640
8891009
3545876
12360763
6721187
12135677
7593184
6179467
12847692
10598789
10748152
7747451
9261966
10198219
1767823
8211117
12680722
2968269
2071331
3972254
2730139
6722309
12368229
6786803
2843673
150330
8888956
7207616
3020335
2843502
3110540
165899
7560232
11020714
226968
6381632
2680112
2041577
408357
9663544
1337848
30451
6478828
2777885
7019380
7516921
8061616
3796606
188043
6310993
9211853
8020609
3714980
9438427
7532768
11450013
9063980
8500099
12161364
2166812
8836573
2207763
10903751
3549988
1908087
9530113
10728754
9493136
10218637
9809749
6861580
6339529
9119358
10839402
2475963
8913526
9477381
12162872
10705299
3036591
9292885
1464462
1929508
7349638
11069813
2039691
7690037
10440729
10890450
12836176
10527848
6255226
4077957
12579999
10833902
8822917
6957244
11053992
8733308
12000769
11925410
10546645
8884867
8188474
9176132
11700717
9893128
11925105
1684534
2398084
11750102
2756105
4074784
1356992
10878461
1485326
6604783
11836173
10982836
451999
446628
2696019
6191046
10820255
12943068
7529215
3731071
9543393
12782657
2808704
8630978
8041148
8263679
6194740
10370788
7779683
6736343
8527222
10602514
7734146
1711497
7349634
654914
2428512
9136631
10078575
12654725
217885
12565865
11746440
6376619
12823356
6573674
6424950
10695663
8336154
7656382
1371088
6171341
8035489
3036726
1261527
7589278
2998024
12567909
8428798
2729611
6205811
2432961
9182584
10979983
2786878
7826142
9578374
11204833
8999960
11161479
2552763
7579445
7553908
2987249
9505335
9472139
12755018
7786446
10799859
6086314
8348969
9858144
2482083
6833783
9877330
9302374
2351061
10701463
1610763
10511211
10871344
469366
8639159
12566123
1898593
8220580
10337921
11929786
3126820
3031468
3292245
12915073
11588183
11427205
3785878
2269427
10093540
8541540
12536575
12504814
11833720
9733574
12958145
2212212
2639941
10225971
11904778
9379426
10811643
2257974
1817646
2386843
11209813
12526755
11983091
8086035
11035931
12040198
2393000
6541224
286310
7238648
8760137
7981027
7060663
12411389
7626798
11290594
9173911
8914250
11252527
7983180
1321645
12101270
9266394
6686590
1833422
9474535
9551869
6514007
7593221
12470194
11341104
12876431
11906961
2545111
12415421
1754556
9130137
6365171
9012531
10970612
1720548
8149917
10349869
6827590
8367789
7920215
1401060
2168506
11782405
1831738
2287150
12885947
2460707
2727693
8521498
10347617
9271101
2462427
7657704
2153550
8446171
7562346
12540989
10995574
7528530
9443911
12354801
3894753
3932733
9189034
10385524
9099747
9087176
2049079
7259816
8051954
10813636
1989580
6733946
11953863
9053319
9391258
6412011
8717323
7742533
11054721
2414171
2613764
8900230
11226043
9056007
11478851
9391111
12660875
12734105
2040393
12757873
3805755
7099764
1105765
8279534
215318
2991391
12681288
193522
8939986
8078690
7305898
9691176
1508900
569218
8578017
12368264
6995269
10581201
8913836
11001918
7536001
8174773
6792331
12874323
6155464
8762025
10756319
8423195
2546765
10837239
7895025
444567
10428481
1935699
2260969
3652984
12132024
7517223
869580
12695025
11401991
12531028
10435728
2068111
11521947
8373741
6300218
3006075
10325588
3900102
9178575
8196359
12635262
6091988
11641255
11557582
8125117
1979336
12629129
10761827
3308917
12623273
10667574
1726101
11382757
11389859
3027738
6251583
1480060
7016179
10752669
9841939
1503205
6509566
10614788
8799858
9398047
10974008
1626917
6746747
9603422
7852444
3158396
7931543
7769098
3107848
7908935
2454933
10502396
12765222
11441073
9927304
12190929
1845820
9872410
8228324
3308239
2450796
3139339
10475026
6772676
12372300
12225986
3693347
8915987
180603
8743719
9563009
11537977
9764413
184737
12528896
11701123
373815
3139433
4019579
6174430
7556649
7947192
7542113
230729
9480785
9524319
10926290
3902869
6413223
8888689
12354626
9551089
1777411
12623875
3343347
7759141
6251461
12471052
12009766
4064251
9139696
8161928
11377230
11503002
7647247
1334504
885782
10086891
9107085
11573964
9415311
12374689
11175667
12724911
12226756
12593981
2173557
2511720
9802154
10663616
1297524
7509222
12091338
6190185
960548
2147545
10200333
2519877
9593764
12619875
11940098
10452169
8318558
7196841
10192446
7667317
3678699
17494
9370427
2792005
9766815
6519394
12601362
1909777
2827869
9307280
9247303
2965873
12118914
6487962
12505862
1384966
3458354
11947945
10772903
500817
6206577
7869763
9178174
7517139
10646728
2324525
10491256
8634441
3276657
3499626
10870974
6400923
2806409
10724
6196186
6784935
6610591
14509456
9123864
2308842
3088020
8326913
11078892
11026547
3156274
1390778
11810209
10228587
228681
7557474
9384671
8376369
3263965
3991734
1373811
3937417
12816778
9095404
11749203
11918978
7712468
12060527
3018283
6609830
10211996
3813572
11909553
3023597
11751942
1438318
3768427
10430651
8843197
7290565
9679563
11564807
2124251
12581325
8687424
7959372
168743
9665864
11710721
12740175
6148619
8052607
8251907
6770909
6688535
9579537
10155707
7543070
10732450
8912560
8071426
2766460
12475801
9712305
8183546
8949439
12424191
3474651
11331247
1711919
6156493
11939602
8853902
1787227
8542788
12370314
9642282
12665506
3724249
8603836
8088434
3303110
9727493
9869651
11384194
7929285
7139071
7668332
12743795
12041922
8164679
9367282
2578505
7938503
3711149
12898590
3058116
2967329
11983148
12049208
8093806
6687108
9563895
10623675
12218210
7479762
8317500
9321401
12781787
11453111
7735326
1508171
2408064
12613528
2159943
8900279
11243161
12796883
7517693
7521647
7537238
11415457
12111840
11087626
2145578
2384214
265191
10699082
2910078
2545692
12391121
10148856
10611224
9142643
9003000
565256
12852488
8088803
10792545
6754447
9443892
6329966
12588764
8099461
12586212
3495468
10377945
11243844
3674333
8600145
8649460
8853557
12894522
9529213
8952466
9401406
12764112
8483324
3584934
7275551
9800193
11006014
7656013
9213001
2340810
9729620
7554126
10849651
10066386
8858829
12856591
11668077
3023895
1516411
11529847
2908948
11570822
9925654
11305592
11168556
2227092
7636183
8048546
1376695
2140362
10659275
3021482
12123837
7683524
11160908
1827723
6327717
9074948
7833266
2166057
9337026
8664052
432006
2538253
140146
1692828
1473215
9212194
12674199
10198072
3492206
10439456
6505615
10480883
11590242
2611191
10734116
7803264
2844832
2045472
6309068
2745568
11774285
6264122
378425
12794155
11597763
11054455
10557323
9693234
11193225
1651494
11023661
11346883
8103116
8069909
8416744
9579683
12630412
12841850
10811637
6940232
6234042
12417973
3976557
12382678
8683211
11062290
7526469
1385381
2981217
10075846
12538859
9689593
9203639
10449631
1657328
10102278
12270676
7956842
3179017
7412771
9686589
10358222
6893813
10585272
9853285
9057148
7931162
3224560
9531977
12561044
11792629
8879522
9475607
11016451
12799178
3821775
10064417
2783249
4074636
3733086
9659618
7537525
8835814
2451509
2803226
8157695
2186890
10694448
8450294
10366628
11463948
6574593
11297434
11312649
2451381
7573028
1657247
1861246
1879364
9920860
406093
8741989
11731258
6830871
6533161
8950989
8910423
938242
3033309
6777694
8612968
2536953
1997208
9284956
12219822
10671376
2432046
11374444
9041375
8674538
10548500
3479956
3676342
2876737
3193766
8032321
1282859
11641055
12051715
1578513
7664831
12563566
593350
10473605
12085937
6997820
7398370
1690842
3873503
10417909
7625861
10407577
7750644
6968584
7914249
7681630
8094922
3241126
8442951
1351680
3710996
6591505
2241072
8305372
8245510
6615748
12113626
9096664
264353
10097111
7395860
3417183
9242559
10871330
12549781
11810020
8645256
1709013
9008713
8755208
1403017
2997285
9535714
6386829
2411436
2183014
12391207
7491628
11038172
614737
11396874
3755219
11895768
8450050
12536449
7192480
11324801
2881465
11857678
10050071
2118575
7652576
8972850
9457545
8026524
9893571
12752649
10328350
9758100
9462593
7577650
9032975
11739589
3561432
7499828
12821389
2561101
68328
11728448
3500170
11436983
8758134
10496654
9057894
11809844
8060261
101485
3900924
6246939
6328008
11560254
2592296
11832423
11985554
7714045
7990960
8899665
9261688
8957105
9627009
11723374
172255
8218738
3127025
12209563
2542756
6692856
9845295
313967
2296606
11252625
11157074
10409735
12555161
8518407
12641559
12430849
8426282
12122444
9696898
1851674
3073912
8339066
2538366
6283912
9062930
1637262
10501545
12789343
11077428
7834862
1848352
11796920
11310348
11295049
1885669
8359218
1653846
7536685
6260972
2588262
12540220
11940142
2155254
6576602
2169309
3402130
9582401
8709262
6717314
12787927
12707324
2149746
8530598
2036136
1686194
6309243
12421701
11062332
3976645
10545504
9614516
11173928
10775572
2684682
12037582
10736277
8504194
9872517
8842013
2020380
9693142
1347050
7789468
8093471
6822739
8006679
3876848
2874807
10528204
3265676
10068468
2469624
2411838
7723727
3569439
10830433
10438849
11343645
2553223
1965893
6361516
11405075
6510332
9192869
12557654
1581959
350306
3998225
7615978
11401930
3116000
3011868
9236796
11295830
8417831
10518193
10711613
9699731
9520459
10484764
1608656
7684458
768854
1940438
3904585
8642088
10688649
2406158
9004034
12555165
870871
3013906
7720072
8456806
8778520
10635714
12701796
11754104
6885770
11377094
3528177
8630105
7007394
1742414
8391539
11028659
7613490
9102298
10691892
12115867
382854
6789192
8853800
1370637
11389950
3856925
8941637
928463
7688314
10560906
9787094
12513659
6601023
11354521
11720312
1698964
12661
2176213
10475275
11684655
10494026
3047267
2269277
9933630
8468123
11307170
7453825
80435
2963777
11499694
269340
8575631
1345821
3263550
9770361
7338969
6424713
9357539
12703536
12824305
6261847
315881
3708595
11523817
9209715
3771654
9881213
1399127
8303615
1912955
10603448
1952753
9887070
9741928
6473716
6094223
10891503
10798672
2597767
417216
9389458
7521282
11020171
7604206
11101030
7271311
7556271
9205138
11832013
6297896
10782829
9546425
6086654
12169644
1966022
6967388
2901976
2570471
8566024
7885474
3706414
9617895
1378506
6659969
9621327
7999356
4026328
7561112
11062469
2144522
7448821
11035927
7671216
9129627
7766700
2307560
6953441
10462504
1239793
6424438
6095043
6418824
6540707
3404106
7618280
9018113
10068884
3213598
545825
8668528
12459924
3923275
7057056
3077936
8675009
9267847
12416894
9751267
1498260
12151184
7994065
3827259
10784355
2464142
6161033
10475032
10628661
6990002
12426484
11600411
8059292
6704981
44297
9193438
2504728
10331971
3011150
1967042
10392712
7801885
6208557
10434070
11694560
3541153
10411111
7665846
12743104
11756505
6161620
6990841
1941094
1621331
11173859
9415423
12574342
11100729
9823737
6440113
1451592
7845372
10779428
8231639
9192302
11666016
2766577
10932210
1563833
8906420
1591335
10225630
9842506
2983689
1995637
12109143
2874784
131244
2607778
7357003
6084301
7287825
1639863
2576048
9630743
12490969
8206791
8553019
12725039
222103
2483839
3782142
10381572
1371372
3000618
11940101
7993111
7925252
10358151
9208119
279925
8835300
2981884
7925017
7517008
6273031
11776322
12615140
9463344
7961279
12807986
11337489
2808548
12411121
7943179
8243799
11118612
9746441
9335342
12829835
3999622
12955090
6260974
10956440
9397022
10385593
11090239
1619632
9973350
272395
12358784
2509387
9279801
9153393
6403596
1356076
3307845
6279683
8664446
2620262
3456010
3760113
12393704
2514792
4043257
3325875
1675512
8033337
765622
11897873
12850547
545139
7696348
3750278
12010986
12083374
8626031
11598178
10933715
3192953
10664012
6469498
6490726
8127891
6180043
11934935
3552263
9676058
8849724
6970326
11566548
10090942
8268721
2143720
10514028
9141623
7999950
1290159
10204540
8657740
330793
12023965
8325756
1280979
8892737
1589429
6600474
610865
8684464
12595237
7547499
11719426
14502038
9180928
12393544
6414200
2375871
2243119
9286446
11445666
8689573
10384117
9378956
7698220
12180265
6189964
11834504
11019909
6203077
3084626
1394458
2410531
8916936
12621486
9354963
3595765
2984456
7736657
2527285
6954346
6358810
3891459
11431359
12640732
2573835
9069511
4085453
12699590
10834848
2822732
11746255
11973284
1893973
11247914
10391675
9518735
7593208
11346713
2100258
4028165
9643422
6230243
8829173
6282836
11753240
11384963
9918799
10564756
11994407
10964450
6425240
2874876
11429782
176119
1602795
12202157
12615698
11931840
2782528
8088189
385512
10477449
9678503
12457234
3967661
10078200
9507055
8840294
7535732
1805483
2768784
3032947
9658130
9093909
7539554
6449506
8735928
6479241
10796915
3597385
3496926
1642148
2503706
8766254
3858013
12644738
11668601
4028010
6617756
3530503
11262949
10524346
8556540
12486029
9491786
12544232
1479077
3021785
2257624
9010449
10519992
11402059
10815630
2540041
4293626
9490836
10918558
8312372
1643426
8264605
2776880
2999175
1945268
10909415
10643588
6112711
11519727
1846337
2463443
135264
11930614
6162155
12694261
10669933
1404409
1568448
8677748
9245709
9170210
7626412
7099112
12604673
3418979
9367424
11202565
8385018
3786291
7756174
2461749
11150855
2573523
1380013
6209087
8581349
9580518
7978638
6611458
11449370
6165283
6950946
8958446
9282998
8813595
2061689
11304456
8909741
162798
8755475
12711370
7525070
12880435
3281159
12968070
11561600
2473914
2551746
12480153
12421582
2295692
8407906
11413002
8178821
2322422
7908733
1435784
11955452
9225254
8069447
12594037
9450940
11053004
2563728
8539563
12435354
3706712
3018581
2452198
8714700
1828375
8895573
11955983
10626664
9458280
9335240
8793382
679481
6768572
8945985
7590731
158865
12883481
7950127
6600721
3766908
11896017
2986853
8929537
8195228
8297835
2698315
7260237
6285663
10439450
9352391
9306222
1898389
9581246
10480432
7539847
8939717
3264194
3425642
7817986
7818860
7910514
1310981
9927597
11407905
108237
7935553
3996493
9419985
11714635
8978782
7531285
2446941
8122269
1847310
7646146
11305927
9600243
12424614
7685628
7966359
10937862
8576954
12798849
2106874
12886238
6390503
2126735
11929604
99363
7734003
1328494
8787010
7957936
8679712
6682800
9315905
8983211
3500217
12149652
8756277
3269256
9242446
11375349
12406164
11705977
2928327
1534094
11182094
8235109
6519395
12874116
10997980
10961298
3021014
2854633
2909624
9933410
8534020
9519783
1864602
11705995
12030804
12516398
2522288
6113957
12414993
1288876
11598434
3338517
11888918
1729441
4016963
3718990
11796191
12766055
7085221
10453420
2768833
919412
10640804
11283751
3075070
10625145
9357185
12017175
2449761
11707897
7949102
9405367
12172638
12034568
2568887
7932206
6969855
12861019
6441556
11812336
7404643
9882507
2559920
8729679
8097050
1612739
1711218
10074133
3939546
7119504
3745985
6488705
11457764
7203748
2806719
11948686
404754
12010874
7827125
3001719
12458226
8316653
7249149
3900100
9764572
3565484
1003076
11514326
11322719
422650
3493780
702057
8041747
2004205
11536328
2767152
11446741
8573148
3579325
8396683
8486939
11278985
9553094
12480812
3965475
9520330
1793036
6995359
10576025
9239854
3462733
11762290
12270055
11012185
11876898
8697623
8370134
10898726
8758737
7274491
10996579
3304283
3120710
12919952
12734114
9068900
7392676
12031116
6321492
12360746
7795840
11743654
11536283
7007871
2124632
3685249
9040053
2864924
9209428
1367553
10819786
2430173
221667
6411742
1625320
8125163
2081553
11561905
6339082
9592329
1511726
7456402
448184
3677081
12200974
12393632
172137
2502515
7149923
8049651
370126
3762067
8943720
12743813
3125165
9182701
12869141
10971397
7296635
7144789
121664
12754253
3998153
10611349
8871235
1390941
12373606
12894582
11236925
10856241
11254348
11226757
12634295
2140804
8372880
10642581
10072377
1483394
3947515
2574462
12436270
8491780
11042664
6258972
7643876
7643010
12742433
137067
7881634
2704751
12764381
10974005
7508186
3601803
6578891
12377155
1480087
6305870
8388881
479747
9016639
10400308
3093270
12355490
1848294
12166653
11206137
3724771
8700530
6520501
10567732
9603999
12659191
10672538
12919678
9197323
2807520
9989795
2015406
2378891
11582767
8070412
1478708
11900565
7066465
153642
2153688
8595776
11920241
6688412
3496313
1134509
172535
11746503
2596029
11964383
10725233
7982496
11130009
3304302
6345173
6085563
6617313
12173064
3918814
11472836
3034252
10828544
10400884
12467589
11880570
9925880
8422335
12395210
11904422
3193813
747723
11545687
8874211
6967000
1191348
7901144
6267911
433504
10196208
6347470
3972180
11715026
486128
11702954
1579366
9117251
291601
8664602
3458522
12440699
2918037
11493694
3038051
11241296
11140088
12659957
11063133
7513058
12526098
8711620
8770549
6333095
9793266
6299517
6672107
9223544
3085883
7378294
7692987
8866786
2560717
11034372
1923507
9732552
9328983
12605695
3147113
9029778
12142086
230854
8630330
3053206
12774123
12151305
1010788
6188518
9189302
10835332
11423984
12368298
7496312
11002332
9634601
8550113
11371509
2697546
3262644
11840265
1519939
1849246
1167731
2201834
11476598
3955882
11606567
3053898
3136942
9700595
7686187
8946709
10232367
9198125
8625980
11182375
6938516
3864423
7767093
8453294
9114496
10660673
7561124
9130174
9650606
2829817
6307543
11848193
10438587
12725468
6225656
9296091
7002637
9526732
7560001
10094415
8814601
7071938
9891840
7822435
2094328
1988112
591869
928951
12231646
11027835
3345558
12655061
276640
3059349
8707881
11156234
6297746
7598330
3527741
9112991
8600509
6831442
11290780
3936827
12600247
10889202
12594186
9119525
12382202
8530744
12447875
8083644
8129180
10486319
11318978
2509286
7202167
8523592
2627888
3504430
3141146
12366691
11378267
2742127
12925209
8288860
2520026
10609522
10933948
2494943
6458358
7534313
1479700
6170443
2228316
2471757
9974212
12388775
3455616
10481018
9160674
3289951
8889602
7234870
9009254
10560350
11521752
6388503
1921375
12067366
10792288
3373032
1724579
3931341
12115955
2465167
12057767
11102936
6377163
10353728
11473169
10206645
2840470
2658587
8813126
11535826
2325993
1331773
11924921
6678154
573917
7691632
132630
11313019
165885
8038493
3861235
476301
3798472
12571283
8478784
7684829
12673201
3499973
6205889
9050860
11358047
7513443
9564604
11487573
10692098
1811952
10487879
7595400
12160930
10993896
9735643
11537806
7614250
10652207
10871564
3116190
8083602
8251407
8157935
1313623
7196494
6985263
11039893
9557214
11905204
9124036
10233760
10790149
632206
10898214
6401690
329285
7560878
1299362
7502046
6707489
2410069
639059
9766519
9266498
10806474
954229
8263643
6505158
7313308
1504667
9832618
10632637
12218494
3214654
2167305
6275820
6224786
12753875
9609762
12645928
10887160
11867761
3346149
6882574
7646887
9563567
7721265
7618524
6758828
6605930
12090352
8382413
3792995
12359085
11212583
6759366
11339825
7803722
6213297
3617224
3805280
9345035
8616716
11742854
1949029
6600264
1384802
3731278
9431800
9572477
2908862
10446856
2488874
6287176
10648422
8591996
11057344
1498317
9028200
7680628
7864864
9582416
3801318
7473005
10632522
1170943
9646947
9037317
9032279
11464856
8781412
9091908
8896983
12446761
10628336
1698775
8093070
8045344
11093181
1966989
3351331
7859141
3039726
10803126
10330234
8824262
3010772
9299616
1710513
11923444
2436690
6587391
12517926
8307104
3487386
9521843
2461230
3056408
8874208
9761765
12505216
10660102
1748915
9346229
12072910
11458392
9247225
8756585
10766262
9828088
7680962
3294426
12181650
1704360
7017281
2720794
9425152
10956632
12571852
2780990
8721983
7526039
9173622
2196090
10976055
8497281
3318554
1697839
11773318
12730667
1769236
10449017
1684086
3034402
6417138
11291765
12739618
2683072
8948325
8043511
9499057
1664313
7748540
2988834
9076961
6182063
12741681
7568162
10629227
7738838
6317538
225433
7686138
10764219
1316785
12047434
12211105
8804073
10657617
12298212
6295480
9342159
8120423
2849021
11838371
3173966
1821864
3762578
11085560
2117432
8589632
2596707
2012070
7491272
2604558
10609796
2829423
11003838
6438403
9698182
11477820
8532415
3142835
2841159
9670851
4015952
3478688
11904532
6254867
2488235
1990292
3942159
12626794
10776949
2879510
3732606
11726133
1995536
3164085
12222069
2104680
2300586
6322607
3859022
2832020
2998430
11944940
11282324
9448276
2161407
9776848
9530609
2335521
7601301
7992372
8416289
6681602
6754748
1516567
1373228
1709107
6971829
472655
3363103
6086924
9817718
8706130
6285514
7585966
10914334
11929761
12921953
12682908
3225822
9141615
8911822
7669717
12492430
11356688
2867029
8759032
2165443
1703221
12478663
10799855
9626501
1295735
1763976
10409103
3727823
3005011
10887078
2992101
3294235
2820134
9603427
7033249
3295341
3191245
2344852
10582986
1884015
6325251
9058710
3472247
1998658
12235369
8214614
2978614
12695305
8119338
7858502
8798152
9654557
9349729
9284044
10412007
9326656
7906514
6769492
8419154
11802792
12423687
1389210
6351365
12705863
2009341
2210624
11732327
838742
3745434
12148270
1817858
7713830
3653003
7514017
8205120
2323362
8741039
3882683
620413
7095824
9374432
7999355
2573527
12707393
9915577
2539076
9087442
7519507
9175707
9662068
8519955
11086398
1855723
9694822
9517599
11525884
12051701
2449730
1650221
6591443
3708760
3002585
11518778
7869365
10789678
9405350
9677341
7490684
6649079
10025663
11102531
10721008
2351696
9264412
9811543
7776963
8300412
8651297
7213318
58310
2808538
9952300
1008751
11539971
9472473
7888634
3014021
1691722
8750922
10449781
11782969
10835642
7947601
9015289
10801766
2579320
4066125
7726353
1552224
3652636
3856572
10476899
9049319
11133011
162851
12121036
11250120
7021356
3905296
12010794
12119272
6387711
2234850
6296084
12391166
8419637
1426639
1203842
9382869
2111020
7892263
8230759
11862715
2999280
9178622
3260922
6255069
10738182
12445228
3918310
9371696
2445663
12743121
10788486
6123184
218476
11433425
8574093
6586209
7298072
7897249
11177611
8892461
7996117
7214333
11526078
1386761
7600958
11076750
2819935
6668607
11054863
12498393
7270498
6311821
9655214
9573029
6601662
8528938
11756222
8121772
7522117
6368044
10199980
9154535
11741881
7400750
12484648
11311979
10987303
7252240
2448154
11501027
12393435
8475990
10913368
9298753
2213469
8631125
3169159
10841318
11689463
1522755
10719042
9126792
7984418
1806441
11838581
3691475
10325642
10518557
1569392
6675574
12143390
7213658
11595489
11175348
6407999
1722323
11390204
2756117
4014378
11762221
1404412
10445463
2454397
12091384
8586611
10188626
8401592
2483919
2790822
8600675
1982084
2941102
9849630
10640421
7880740
12296961
8549694
11153003
9287143
7600976
8549634
7582246
3476617
8743989
8675800
8579503
9815576
11792370
2730655
8013965
11251554
6328652
6608427
8673066
8630426
1315263
1766877
7918688
8013670
197319
9702183
3032222
12388384
3078948
2497277
7896289
6735466
11261590
8050355
1588794
11124103
8541535
12885410
9836147
10321837
3262075
1363816
3000236
12045217
7200213
12514427
12407379
8760589
7256827
2536337
2637298
12569805
7045394
9170163
8019372
9671937
11769123
3425942
1380513
11040455
12700665
3474419
12628736
6179471
10939636
12452810
8326909
3346555
3535799
9009672
8266817
1664010
2626987
10629048
12408190
12132205
11066089
6841457
6180716
3113966
8903351
12701161
1713161
8423059
10214858
4040947
11526595
12893744
7212637
7671808
2248945
11083926
10097116
2155297
9761134
8026680
7891671
164666
12175782
1679088
6252329
1573411
6171704
2745998
2993202
2582497
10712459
7872622
7228865
3971911
10096060
11281284
3762968
3463268
1693622
8864960
8769977
12094011
2636136
7819593
11315200
11668596
9665819
3653260
6692566
9708689
7612362
2243056
6605688
3756223
9131002
9541208
3886788
182718
10460489
7524102
172315
3263854
1625037
6861903
11470817
2012755
7017379
9331500
9647203
3338511
11341778
3159476
3929691
7679097
7781041
12113561
2004416
3089902
1696235
8957229
3360896
9101069
10814841
11782267
12362336
12223406
12446708
6200237
10517289
11896994
6180675
6449670
11859008
2108039
2509897
2415377
8964531
2932436
2757098
10571815
9126245
12725527
11564782
10599804
3652557
7066373
10826768
2913963
6885515
9618150
2078553
7646140
6651890
12729561
11882577
8076516
1879367
3519628
10839969
8075591
12672901
12956770
12427131
2788452
12628942
12296381
3955496
1131057
10076609
9731031
9160283
11885806
6269614
376921
3961501
12963635
8450673
11788681
7569046
2471278
10618724
9069285
8638730
6357305
11413047
3621176
2166488
6642220
7649397
12513120
3282328
7516466
9694725
1540149
11709687
12238331
7810564
9673450
1328999
6794582
12225797
975005
2420009
12242345
8482353
858259
11074578
7260861
2670845
2632284
9016784
9000503
9490693
10790441
8573715
10554017
2023991
2829643
7779715
12421702
2917995
12667955
9182802
11018701
7285115
8324073
8497528
7488130
6618772
12630703
7509013
3008667
10446993
2838206
9270877
12388271
10905553
8572237
10371132
11168221
762084
8146196
9122251
7003065
37941
1429874
9075667
12899876
8648186
3558266
4055791
10355371
11973596
1987478
3083582
1375223
12482387
1451597
6201569
11849381
8903482
10228947
11590123
12760659
3882641
9808582
3015987
6201507
1353983
8918549
9245508
12130495
3415659
8291233
1637790
71299
11672542
392422
11090074
6734749
1694183
9032681
11704867
11086984
6605768
10321831
11861863
11259119
11276370
191184
12593531
1734935
947198
8922263
9570519
7836377
1645614
7680242
10779047
6988117
8980283
3972163
8631030
8647239
10734196
6257504
7812001
10688373
12618360
8188255
10826708
7767957
10733600
10777574
6929239
11509353
8225910
1284309
7085609
7626794
2667994
11397778
7687218
7802708
1172311
10822378
1517152
2437217
7925027
6933458
12133801
11698512
3134150
9443095
6092769
2515087
3138872
6389822
12763478
7930590
6543213
12152148
7895279
1968488
12094474
2831688
11602208
11191834
8243612
6201142
2841497
8986968
12531725
9066006
8783157
7210000
10642296
12592325
1896453
11998164
9628849
9690621
12732244
7750649
2467864
8445407
12388260
2746590
1568634
9812808
1311165
3425619
10235311
10403569
6733715
4010410
9931306
6972947
6302431
10755277
8215432
10632481
2200126
10501834
670179
3263729
8313911
1644278
8773713
11413461
781172
3320015
9924027
8119775
2004021
6186901
12687705
8485112
7165374
283282
10820409
1119343
6399008
9279690
2262565
3943055
6323489
2989606
11121071
8680576
561680
11004252
10825698
3872859
12632110
12511201
10820291
12565882
10379999
12716935
11549593
3133367
8685095
8477192
6608558
9716505
10461453
9643355
8608865
10417397
11965028
6146628
155398
2847923
10525062
3811879
7685035
11715463
12521322
1784274
8487078
8089628
6248177
4060142
7775863
2511835
6329001
12706233
12432448
11047755
4018306
8524838
11724297
2064728
226709
10896787
3700586
12900389
8543017
6777600
134005
8135760
9259287
1729598
8982917
11162676
3605066
2833702
9732296
3592656
10100153
9142686
1935698
1464623
1975892
11709043
11042517
9753115
11074618
2831764
2655583
8724539
12553703
3652923
2784390
12047438
12605892
8023929
8846023
11026607
2342565
6303932
11504733
14512446
10681719
2488233
132078
2758405
8218306
3025229
12482820
8146282
4086043
12407178
9600095
3561779
8541350
6814495
8292823
725529
12067408
11547629
10823814
11940016
1930174
1863601
11668081
555169
9165112
1713249
2585080
10697592
11037883
6323534
4068059
1402297
10492469
8663401
11418111
10607714
1641026
9022684
8406440
563404
9266026
1504836
12368809
12091375
1550850
9779924
11128574
11209921
809513
12117484
11542335
9300692
7827754
2607119
7317579
12162335
7869960
9886931
6382294
4094482
7795884
1505635
2419314
10066911
8677524
12704642
1420809
9138068
10811017
8487123
7848281
1886867
1359912
9707323
12493717
9065751
7638438
8625825
10473285
9181582
8940203
3525542
10196260
9192817
11312359
9427374
7482785
7541721
163334
11132772
1351368
360375
649600
8537819
12587915
11923222
1312519
2469766
3449315
2478403
6622096
9840181
9345094
2290358
9869824
1923615
7657633
12473207
8061924
3780677
10376998
3592743
1054396
6994841
8897441
12064290
10631169
10021336
263245
518262
10529455
3034296
9840444
10850494
7722632
6438093
11237404
6767215
8409445
6581681
7807158
9417909
8548551
7530157
7763303
2031854
6087817
11756508
8627752
6579053
1438199
10749702
2369762
11896191
12414534
11598190
10232557
9395436
7554927
12141432
11330828
6280190
475882
2922001
6315617
9035083
9924934
13130464
7514355
9258340
8638608
8568659
11298341
6444374
12149264
12067842
6309872
11990440
7809981
1797807
7744768
6662289
10090671
12672023
11012196
7587729
8925596
10572051
2193845
6269939
10336257
2666230
10720117
8018747
6533418
2419302
8463325
3967038
9403710
12445879
12042327
6330534
3131245
1233290
9657155
12562915
12394464
2137201
11854424
9242564
2790808
2712347
3579926
1295561
10366220
11076785
3956580
9281446
1693245
7517601
12205674
1583466
12204371
12117285
12053453
6402296
970135
3100317
11790721
1445783
2241678
6247372
10025895
8952092
8639855
6667507
7364155
153432
3473269
11694453
113368
9741689
1150745
8694268
7535342
1768433
9170208
9572359
7361761
7699522
1708098
6319002
11290559
1649644
3663505
2421780
7476058
7504695
7489145
3198704
6732868
9922041
3805127
219898
10580345
8076527
7332528
9506441
2200525
2563901
1167371
8388375
11683432
3288433
7582460
12220451
11427987
11171319
518257
11520047
1973074
3301382
3825321
1816327
9915881
9630748
12086848
10725224
12005194
9136946
7693238
7518783
1609412
10587333
9633519
7782130
9242465
8014616
6234038
10508599
10332044
7540457
9780032
3184274
9635878
11751685
11429698
10545233
9681692
11467348
12781996
11023673
1730788
8289799
10460139
6263546
10382906
12393728
7215727
7737936
11568150
3718707
11897872
9879517
10584874
6975370
4091464
12546712
222474
1312437
6455240
10413607
6796769
6321161
10938899
1316443
8596914
9989931
9915591
3782141
3093114
1559548
8562383
14512026
11113389
10347086
3474622
12099897
10508851
8412003
1377240
10729136
3262686
12592368
11784030
3509765
6961447
10811821
3359684
11273041
3875836
3301369
7611366
3107241
8647915
1487489
3121637
11269668
12084817
12888215
11595661
7917467
1773786
8403386
9539123
7813653
11479302
830990
412246
7037174
6511923
9716270
7851522
2987278
2512262
12500900
10367898
12677571
10362361
603765
11451184
11152763
8596699
11165373
822788
6469997
12054647
2707319
6199124
2763384
6656967
11943662
11493536
11161219
4018403
7016335
2052014
6443794
11713105
3698042
11687827
7536487
12972593
12033610
10793144
10750993
7270910
10393176
9749944
6584388
11912147
8241984
3287924
9017167
7262418
11731798
11247973
9681220
8006884
8445894
9531286
7033268
1904445
3026822
10067985
11991729
11978004
9028460
12009528
6294115
9356696
12400757
12819034
3821895
11920672
11875572
10526215
6287211
8632823
11826977
12851848
9114005
7601353
7657612
9587141
12186951
12145687
11359525
9650878
8717285
11530494
2810067
6572534
7826603
6526081
1554494
2776855
8516734
10669728
11509733
12457712
12064622
7916987
6230389
1034618
8320698
225562
6753277
1989799
7636972
12358457
11054746
427876
2123532
12209960
9771659
2541311
10656288
8790842
11264371
10201673
9688740
9634010
9490510
2390289
9015755
12045236
7881128
6201558
469551
8293500
3875495
8276865
7002489
358466
3478814
3968430
6305688
7600574
1647206
6864862
7606810
3349176
6187568
11520661
10900407
9638532
6092406
9084825
3495288
12209876
2109654
1755834
6744414
9681828
8946831
1337850
3010125
9787177
2535727
8465991
8930134
11463950
12591759
9169029
2570806
689685
2835398
9727602
11113390
1646205
6275251
175575
6722338
2454257
8706349
6785518
11940661
12110040
2408366
1904064
8405230
11991731
9820587
11091499
11756147
1350938
2535863
3760033
12509286
10666227
6266852
1972380
2665241
3162395
12544103
11266519
8134195
7916254
8636078
12589683
7282228
12151766
6983518
9727071
10385628
9212050
8501136
2182602
1391077
9171168
12829249
1551478
2137994
11405241
9459605
10390194
11592385
3163742
1456539
10457154
12824771
2476170
9774658
1898268
8722509
10204467
9097076
12724936
3877722
11451472
7389203
9833150
2642428
6734100
2896260
8384093
8122328
7964108
12515665
10662622
11504071
1716961
6971622
8863162
8525379
7600601
3277970
6213226
11565193
2070825
8052689
8955271
3197876
2826536
6971761
276603
3162725
1690708
12617840
7722831
9925536
9570341
6687222
10958974
6598932
10631810
10874577
6289913
6709831
9311600
8476635
11328385
2129791
521746
6933309
4055895
9573350
10891489
9593031
1372007
1900269
7047685
12816294
7935525
2272260
11272117
3702608
7813610
7998399
4027384
7683690
1939036
7688665
6709841
9177213
8821094
8263113
9288682
3297585
6202778
10627634
1062893
6467194
8672246
6229436
2401238
9741388
3077933
9223443
695007
6476892
12662435
11606369
10851090
1549129
11002239
9787476
1908944
8061186
2145414
10194158
202661
11804972
7927181
6325504
11425638
7512646
12557015
9528853
10098937
8593304
225173
7875369
12411700
11182084
12127103
11781070
2480675
2677425
12479635
8129733
9544570
7511497
3517555
12737328
2571076
914398
11564756
169999
12017179
1874758
2836628
11891315
125765
3297784
1459206
12415271
6652919
9813268
8454801
2201287
11161469
1905230
11600433
11412144
6096113
8850230
12023866
3525282
11919725
6602206
11856552
81413
11920258
9540311
1526941
7384538
12584722
11713286
6747521
10927023
8239601
1185098
9815097
8001152
7540188
6188379
10629062
12941619
8325937
12855674
6744424
10370257
7678623
7589799
8309537
9327755
445582
9563274
8384759
6698031
809752
8196663
1680043
8204216
10967044
12526887
3722907
8835864
2575481
9105895
9128289
3600649
6289843
11150276
8657161
10938110
1985700
2521634
4043250
8454938
9541214
12539400
11282031
1646351
9395066
6479369
10521484
2998644
10623435
6852979
1988299
12701176
10619551
1317425
8823282
8641360
455454
11596660
12600232
1317148
6475954
12012884
1332917
11777339
9627184
2018531
582216
2848809
3500857
2058085
9168816
11149924
9591880
11035086
3397388
2356860
9182725
7758534
6915781
6298580
9514543
10951280
1851727
7899717
7916676
10680845
4063363
9697986
9058649
2474556
7914102
8908153
12508044
11567215
8326740
8069910
9212057
7761398
12383233
10072440
7912577
7305444
7656432
10852780
3036886
7310284
3002148
8570201
9370061
11048298
2419591
2483258
8238530
11988088
11268458
12023964
6285321
6164202
7527935
1663106
7650374
12135663
12580362
10469564
7848827
8951996
2768232
9611999
8322818
1356513
10861215
9847264
9291356
12614330
1569079
9824559
2478404
2170380
11493671
1760170
2448853
2851074
8691134
10593651
3393024
9574751
1473312
1668898
9094099
9291138
10907599
3896894
2512057
12072723
1731958
1410354
11734549
11008022
3545322
1452358
2938579
3961104
7687892
2113600
9766814
3726307
3486977
10971321
7698248
12385586
8237250
11747083
2175312
7503746
6429265
8646878
7107713
6370709
11152657
885540
9120017
11953371
8375797
2665849
11272110
9058378
9278500
10973997
4052831
8642394
1711475
8897470
6378858
6508570
2542298
10395966
8104776
4022027
12775982
12555145
11558332
10077675
11549945
11194177
457748
12016344
10753742
11733936
9650620
6285881
6307651
1569906
9635285
8555503
8724527
11032321
10201977
7783428
10403281
8937114
8694278
10958759
3934663
6192081
12388337
9261385
7626791
908739
9234928
9170751
1149125
6507502
3605661
7837284
7530654
6092919
8263022
1275398
7507566
3122023
8610012
7440653
9655774
1699090
1444842
11087891
9309157
11577208
9787472
10102566
225561
3598204
8147273
6263024
2902164
8732162
2783439
117118
6437610
9766827
2542424
12663448
8250011
6356588
7558442
12444103
12752125
11332607
8708140
12709589
8870651
3019310
3117880
9815282
6651829
12915122
2846869
11470462
7892239
121673
7594480
12905482
8217168
12028998
12218776
94271
12859150
11472618
2195987
9259323
11547567
9424022
9234736
2569462
9694219
3864498
3322007
12645668
9115221
11997205
6108061
11036027
9934435
12722146
12433663
3194019
9138574
10666031
7980013
12210740
3902825
11865031
8782488
12244575
4056043
3472064
9584124
7602351
7429543
10821275
8050827
11776308
8291373
11193026
10918287
10688905
8129914
9058709
6706002
1591864
6745491
6938204
12750726
7903631
7225394
8685602
12205638
11161809
11494270
9435286
10576147
6223361
1500433
8900958
9418974
11313149
7507654
3170657
7518218
3087367
7893159
11773894
12014837
3262700
11575470
11838052
3019700
2447290
1910290
3202467
9108411
12115479
12836701
10672836
1932303
3013194
8913793
193865
7891254
11920719
9182788
14507642
2994658
12466364
11959632
12213211
7840220
1128606
12814945
12801238
2289825
7775606
2220817
12427283
6647572
11149486
8050358
8218357
9529128
12196550
10375861
8890159
8001822
9039340
3343983
1426622
3165726
8750566
9356663
1951312
2998035
1922965
7514114
7852342
2885917
8217220
1111497
7914182
8916656
11900640
9819398
438325
3396078
7520426
1180890
12539762
2787988
3747512
1654362
10859337
7272426
9918864
8756673
177814
2930682
11335127
3266754
9104851
3081689
8683903
3264403
11875498
8804362
9760322
11431437
12011056
1472588
1750709
2411659
3372558
12948443
10208969
12560405
12048663
10428780
3876614
3255048
3772178
12007221
11453553
1879352
3671680
476307
1560681
9420039
11756749
9765036
6753725
722373
9359877
10483389
1352152
11473364
7531339
12091245
7592193
7943175
11736646
12569789
12714526
11776063
12644244
6092426
12234767
11456306
3966298
9490708
10094936
11546820
12123824
10986285
12198178
11971966
2990563
1946037
9607197
8224527
9171349
7585555
10200332
168339
9776856
8565854
11037912
6429303
1641037
7683758
2619993
8651281
12527513
3292055
9372266
9576430
8271751
785472
3957244
6490625
7958017
6888542
12816910
1773916
11425304
2158445
6328282
6368701
6850603
2454270
1585834
8947559
2439359
12786822
11914984
1369740
8331923
10511241
6611374
4052515
10074910
11348739
10593968
6444687
7583009
2015848
11854689
202604
10613899
7492714
12171726
11435948
11748648
10704454
10546644
2297501
1959560
8123682
171589
209769
11511683
12505418
12426639
10873762
9325170
2352508
1690870
1832644
2954953
172501
2208910
1642090
2598823
8602333
10471709
9804340
9609778
10066922
9011031
7589898
8942272
8619927
11431508
12799139
7606886
12658357
11287176
10519394
9364333
3220988
11545715
9617573
8789403
12161430
7541668
8146663
6196779
10942761
7000339
12163488
10709492
8056838
10861834
8712172
1777628
2432450
2261003
8953146
8223445
11433030
10350229
9735355
11682462
12242123
6140874
3708686
10604950
12175778
8581356
2328827
7670275
9087170
1313912
1168076
735268
7733905
12116849
12052957
8149921
6480030
1996101
11004120
9480896
11458498
59242
6159534
10623825
6860790
2015555
2085463
1483964
10968499
443883
1428712
9311990
7548329
717804
2514221
12163019
1565622
2535903
6193672
3128442
1924732
1329521
3747494
12031270
4060569
9798456
1676031
8248324
11535627
2579729
3030788
11557580
12904347
6682421
12953759
2689198
10611324
7526996
8601639
10858615
7161146
12859339
8667636
12050145
3181345
3357198
12515728
7280670
9223373
911678
8798541
10998144
3862436
12044012
12036023
8950455
12481154
9861025
12610757
7096435
2374696
9056644
11997063
536243
11210442
10611245
11023284
7937122
2467700
11971753
1513269
1769135
11533149
10699710
8695831
10814849
1861869
10828574
7981588
2012796
3494908
10709106
7926743
12674213
9429094
7548852
11849765
11355772
2688636
8519926
11797665
3101358
6636960
11934016
8567538
11002347
14512440
12031113
7559110
2119238
3490413
7349781
10877932
7858247
11604514
3499868
1321062
12067087
1588345
7750636
9506940
8512803
6673836
45349
2632584
9621429
12514105
12714578
6622657
10079220
6197445
2795093
9551086
10877205
3734751
6494591
6538809
9024790
11739954
2478559
10398070
11407698
12636918
10982843
11325616
2464645
6499751
1905992
7534307
8229240
12553708
11545734
9115623
6575385
7873203
8732538
12489168
2851601
9298363
6309916
7081220
7640433
2738158
7276092
2067336
10088669
11809908
8982933
3824226
7590247
6232351
11171584
808886
6088924
10880512
12536309
12780779
7693454
8700231
7849317
11463373
6883519
9691097
11788434
9373719
3218717
11245622
12412763
8978478
10690951
11531073
2478449
12032776
1590526
11153697
8483501
6247745
6998575
10949929
8487126
8704211
12527391
11236003
8093023
316805
7557362
12148882
14567749
3412200
9015143
12399314
1677910
7448408
8852529
10976069
10761114
12691922
10648384
9660502
9430667
6257791
7482787
8077226
11539632
8195972
10764157
7092737
11131917
8161014
11231573
3509919
6619177
2782286
7516927
8242852
10766805
8329717
12204429
7354663
11896012
12633610
10400777
9439970
12181128
6328687
1723504
9881660
8645204
8797821
7969902
7909537
8660874
10627674
10392832
10602471
11027332
1919072
6153538
8369996
6954461
11517936
3003089
8971825
6980135
1710770
6508003
966823
11303798
11027595
8168155
8400338
8862423
9101191
11039897
7385791
6348777
6321523
6437867
11164106
8928727
6266492
2214003
9864370
6891721
207189
3678785
11106657
6230003
2788449
11393176
11493644
7210002
1645518
12559968
7068776
1325793
6315397
2708458
8841421
11884040
2379519
9734784
9064652
1355356
12573659
12079497
9803311
2177775
10834946
8864876
7691269
10426494
6264131
1360942
9195557
11319856
7880883
11367561
9206956
164479
12464044
14528
10541763
8220418
11152660
2383289
12854089
8462659
2009527
3574338
8984983
6483788
10696095
3125138
9793652
9792792
1999178
12379235
1367461
1990948
8222965
7213723
8943005
12673095
10333401
3099648
2675408
11147965
7940666
8058323
7957140
6840398
12149209
12107492
7255156
8265581
9051150
4017798
2032306
1087854
7059520
2019451
1598395
729888
7314247
4068750
6814938
7529261
7986750
7772674
8770141
8770070
10579636
8275227
11291860
10852971
9577334
9405657
12504817
11927635
11457778
7935330
72346
7962139
1708466
12578833
7338706
9716664
1425348
2541208
1608030
8389282
9186812
1972815
1374946
2772852
1474475
3057070
9600342
8365561
9875853
11561
9687980
11385461
12795127
7544629
6158047
9516210
9249486
6939242
3144413
9049085
12001203
12757647
778308
2729617
2704749
11458510
10694439
698344
12676130
12692895
9498326
7889570
408680
6273860
7835272
10360383
9133465
8593313
10688779
12598330
11953429
10589159
10478484
10585249
1974863
10381381
3371459
10433827
1907649
2997062
11453112
683740
2456345
11078210
9335573
7930773
9371813
11515370
567850
666352
6196421
12535649
1699775
9065701
9426248
3493098
7592993
12812760
7921963
7808586
2225537
3732616
11884603
3667709
12472193
1720568
11439743
2872053
1372959
8463353
12709898
3894315
11428190
7890137
11598195
992911
940656
8207037
176425
218958
12697261
8408268
7508912
6159363
6287229
12100980
2253181
1712473
1955483
8501391
2065025
8877709
6273790
11254109
1254353
12556486
2790329
6165016
7748561
1402388
10721095
1586167
9376215
10985853
12509266
2172801
12209835
11894922
10731108
2383625
12505868
11994473
11130176
9312169
12114203
12526923
11694191
3735528
8930993
3910318
11808776
1379838
1529798
12471055
9497803
10954856
3084
9015303
6605783
2850784
8563021
7227713
9697701
3263509
1101369
1649389
2824811
12768654
11214324
12222878
8162033
11598097
1172327
7505035
8054702
11523045
1846552
10200343
8823370
9377072
9520322
9671449
10806482
10222219
11230971
7997230
7589287
6970133
2192841
7537692
9846627
7773288
7914840
3041033
8730706
12624194
10597234
7033257
2727264
8874397
6259399
8734645
383479
1341946
10878603
2780113
1482654
2891502
8948655
2721498
3477562
1718644
2424920
8753805
11399097
7962118
1464753
11319532
1322694
8297359
6315253
9339712
8521093
7508815
84415
8103551
6741930
9815151
6608997
1684103
10433392
12391127
9549613
11144863
8051231
287023
9671578
3004774
10933691
11290591
1812125
12966223
3276544
12623873
2153682
10739862
11464993
11860074
11423171
12008025
3768938
1666304
3550811
8930989
10873745
10560908
3696240
7921982
9551179
10051570
12661011
7522317
11523808
10197793
7597099
3708718
12091135
6962069
8163934
8347399
7917017
2182594
7271313
9615191
866177
7081217
8628653
12781679
10446998
1698544
7477065
8005380
7595643
9414267
7789612
2823013
170357
7806634
10566670
11870597
10982768
11493577
3777165
816059
2128309
4060071
8723111
12761253
11137310
4035004
3356710
8294518
11012542
3496961
9184081
8806456
2419709
7214041
7994030
512586
8768644
228760
8808408
10101118
7527688
12057921
11092741
6317462
620082
1543019
12894233
6668202
8297932
12897146
10976718
1286618
10461988
6313765
3958513
1923614
1547535
11263267
7517946
8178428
353617
11875109
12618230
1069290
1689503
18303
12435897
1773936
8599857
8017195
6980249
3899693
11742403
7289800
8794050
2829929
10197626
9234574
9886491
2098294
3891632
8682651
7608250
7536513
12297097
10639489
7720553
141112
6786758
8879840
7404313
8803918
6706013
1961029
7334307
2785235
12516099
10822379
12209520
679728
1954389
3247915
10029691
3257968
6526168
3631533
11567609
7687859
6329379
9824552
732368
9761561
1982126
12757837
7688769
6471134
3199845
2154532
2661519
3711151
10463271
12815046
10678262
6790866
1298524
12010778
6897145
3167211
6418742
8505159
7034807
8812733
8325895
11725352
7112921
11039223
7977694
9242459
9794610
144321
7274782
12582204
1968615
9705355
8612704
12044225
8536455
2534506
6255752
3972789
8876195
11398365
2100148
3550445
1961035
8674108
12060739
11755102
11577075
2014389
12555135
1017791
578742
3114393
8756270
7574524
362358
2974106
7187640
11923194
12517813
8812138
10440262
3691188
6862623
9833153
12641991
8838866
10359572
9568115
10027756
11345207
2138600
3288483
11408528
3021808
12555130
10462519
8417955
9973191
7519508
2783148
11731457
12468639
8043994
8270636
9220287
3839899
9339282
12667282
736031
2189735
1372063
9741403
12815176
2384450
12652655
3104777
7742775
1707060
476144
9712097
8637899
9949168
8821811
8188815
3093089
6208142
6694737
3383784
8856343
8723856
1333717
8590868
2425319
12670336
12722477
9271700
1252160
2060004
3914484
10453733
11908840
6210173
3904737
7027719
7967506
9880488
1755753
7757063
12089553
11726503
1359695
2008530
3473249
9140367
11238635
7962077
10827199
1576724
11326103
8155979
11960288
9450926
1717026
12113554
3342442
6179601
10880090
10468613
6141941
2654024
6436057
3774595
9425131
7254953
7547504
9057811
4019593
7174278
10502784
9164843
10554806
11537224
11823038
12898533
11118326
11054753
12773578
3035032
7789471
1281113
9362473
805664
6325879
3822600
13679420
12210138
9467871
10775582
6415194
1718289
9221123
12455598
11943665
10465364
9893022
10867799
10816661
11482872
2049408
12789292
12559093
10620630
8785345
12165903
3697617
12061821
8278312
11485993
7292208
937133
8926041
2839346
12560091
203937
12008077
3803387
8791091
11544635
10399919
12847420
7351353
10926868
9480870
10698206
9445009
7387617
9888326
12799459
2857125
3598205
10891424
361297
7829880
11333330
7388176
7797580
9061570
10336562
12663450
3167226
11320251
10225559
3654827
12221006
9379261
12010791
8476435
6095761
11310831
7686503
1061114
7903204
9654564
8603672
11853088
1445377
12195092
12138412
9233556
9025871
1565835
2380255
11149936
1684475
1987269
4039676
7597142
10515867
12782310
11785960
3118931
11589499
12494503
12598228
2191987
7390396
2569494
8734599
3474765
3435666
2844565
1350662
2404747
7478517
11077995
1832311
2167966
7835195
8175730
12482889
9930972
8026328
9025801
10087159
8660590
3416836
8482728
2359620
11879816
11002240
10828046
7914451
3094508
3126375
12009945
7689055
11307165
12542456
12379176
8647236
10586084
11435903
263241
8490203
2216465
1373091
12711954
9647689
12914243
3085893
2473812
3259945
10050007
9740158
9482667
11996042
8280322
8729617
10598205
2669997
1467307
9501068
3996605
11245428
6268477
6584027
11024167
3321200
8817393
8513868
9177207
8106179
11850408
9713960
12503073
11772882
9512040
10048323
12072393
201064
7577829
2659904
1464461
9492321
8534941
1975838
10412085
3818126
12629514
11941388
9674773
12468352
11197843
11961296
11867828
8904705
6908821
8097254
3080968
12444036
2566997
2544784
9076946
8666981
2536277
8123591
11798842
11344522
824426
616670
9150359
9864149
1337625
11133931
6199869
3982437
2815337
1481123
7704088
7887198
6187280
1569957
7751002
11223950
3235381
10068108
10661571
10861584
11485909
7692929
6090300
11909865
11394890
386202
1937392
12617951
698384
12652114
12422486
7203467
2456762
9066781
11530498
1318290
12871978
2175186
12394469
11456448
7935552
3149812
8391921
1310442
9721184
10581342
7530518
2580846
8835865
7459279
6125004
9679931
7992559
226555
1672097
1549589
7776903
10880972
11090090
216434
2971079
9614860
7794795
8567939
6736869
2699433
1478970
10936227
10432350
9302481
2935540
10441462
12923453
193352
7613512
3936489
3300786
2578686
8590732
11851363
12695528
9717569
10890051
157608
6576806
7783665
7888575
803533
8892968
8227149
9264557
12031917
6333977
1281783
2549186
11999217
12651203
10585284
1506201
12065894
11112333
12145303
9306205
12487669
11031320
11718554
127975
11390970
2483688
8714773
6713094
1710409
7545130
3008349
10707958
2543852
10188216
6155391
2145840
194839
7448123
9717657
2990934
10807973
11976685
11210724
11087727
7543674
8380795
2372503
3397539
8960508
12376748
10024564
12393543
10080957
11760087
12505153
11795856
6279682
12058232
374899
11591842
9049298
1000588
8769410
11114523
9390666
621967
11965250
2901169
938674
2436039
12076508
10562634
9226163
3349484
9879521
6359601
11278709
12238781
1064872
9505344
8698084
2987309
8485843
2110794
1905011
2549041
8036519
9183433
2808547
10215903
10048346
9877264
8589430
9478967
11085931
7600984
3509797
2363706
11812704
12677445
711418
8076190
7690546
34126
2127488
7814674
6885967
8172249
2122918
9632720
6343108
7039661
12481434
12407106
9074645
3393533
11470832
6984438
11438675
7000205
11432840
10739016
3267457
2114985
10235375
12151085
9755052
198783
10679293
8313658
1376315
8016880
1767800
7110259
10082315
6137594
1489532
1297169
12194851
11553591
8007992
2325407
1687777
12193559
8870095
8631753
9042434
8578444
1875900
1686897
14515263
1658497
11698121
1720433
2437154
6711676
11108931
3856061
11004663
7110137
6184578
11677053
11724577
11367715
12629051
6884492
12664499
4008313
1859366
2050265
8375190
2944379
12778134
6682405
7544739
11877374
7724595
6954312
6863396
12581216
11410307
10199978
10067064
8241975
99848
6333468
4016276
9067628
8366415
1668251
4091829
8605078
10801981
7691313
11756743
3036761
115818
6701472
8101167
9767153
11947927
3437110
11309392
10982258
2548044
186910
10211885
11689693
9546318
1722005
9312077
6149461
12127827
752409
2968608
7836114
1916698
89899
7568768
3036195
11287748
8473746
6539652
8364197
8954743
1419850
12824456
9870637
9651252
7522469
1954885
568026
10854244
314330
6157481
2766307
6862689
11192612
12426208
9226134
11178870
8104049
9789034
7426413
12117326
3079639
1901768
7554498
7689224
2262537
7737285
12691921
3913368
9524135
8192892
3744009
8408098
2307231
1586712
2939714
10405336
9433478
9546815
3332659
8562401
12543111
2918039
8078352
11986210
12783415
3874205
11891990
475245
6314698
8562474
8875321
8876134
12750399
11918293
6157443
3282605
2543369
11733524
168520
7718486
2482023
1690607
7559119
2900155
8541286
12470299
1940339
12740098
11588184
7430582
2992594
12715171
3824415
8106567
9655392
11998681
2831227
6204986
11023830
12381926
11792651
12692522
10819041
7519155
7083297
2538119
2628163
7085767
9512515
1717510
8943733
6581703
8243893
2272534
12611071
3516901
1879239
10197745
12392501
8724299
9460995
10840071
7894242
2778384
2168431
305425
8537026
6347240
1764035
6519172
9829536
7679006
12177209
12029139
6224421
1645325
10648013
9740008
11704945
9398469
11598163
7063277
10651026
12850449
8972231
6770005
6625121
7600961
12473304
11749167
7525637
1684900
10070171
12386284
6375754
10368632
10434041
12080468
10845902
9680949
1821851
1460323
11271630
3590291
8643990
8000476
9815683
12398838
7474608
12451601
6214419
9356495
11517614
10333529
2304478
9712195
6969703
11957191
11924916
7327299
6527732
3827862
7107592
1397071
11442757
10589996
3738903
10321577
6705131
10490818
7821219
9277454
10329623
6698133
3903101
1597808
7966732
1093525
10976727
11402103
11706933
7930907
1483398
7702626
6930703
3395969
9488193
9178037
1730535
12941603
293672
7541723
1886404
11072095
3560647
8611700
11875666
7512454
11566862
721894
7783757
2512653
10618408
2227497
6193183
9369534
11906327
872199
12749858
7537181
11754402
11784071
11401331
12672042
10911397
1536943
3510677
9876184
11179873
9729358
9395243
12198653
9407398
2100251
8565837
11422912
6441860
8535210
7522298
2467704
3923039
9846976
9618723
2588943
7697497
2481681
7655084
2488705
9416835
8026329
11414789
8240086
6419731
10217776
7706029
10815822
12650881
10906511
11342318
11159045
10653622
1969136
6132450
7521243
12108539
8892235
11867729
11359213
9025213
904986
9601670
11731233
2431931
9466597
12816072
7172437
1914634
6498221
8656675
11562139
9989989
6705849
8531115
11709176
8034299
7494542
2619501
7820184
2768845
10479645
6180034
12624001
11980855
3731213
9371574
7273094
12044643
11001922
8223459
2328211
9102299
8879516
7393241
9245511
8731191
2806395
12396616
9053558
7853104
11465707
12407797
2422680
2939883
12373292
6656828
8251906
1834657
14502221
2645077
9643649
9726836
7671806
8726392
12803109
1201962
1544635
1639504
7559084
727967
9120302
11502254
3666271
8380743
10226014
2541826
10903171
10640862
11063796
2478229
10889457
8741142
14508819
9596658
12799629
11899712
11114519
6863980
8534917
10825752
11912144
2030266
2550437
10380078
8983641
9331505
1600139
1245299
3871758
10494867
12852323
10213870
11331369
9632140
8387494
12861012
11716504
12297104
6592710
10668194
4045654
12611612
8627744
11787526
9845542
8124713
3013267
1618788
6194211
9326616
11760085
7734557
11913768
12653247
3771095
2460457
9169647
1536945
9693105
8682650
12496286
12154173
2451128
9580461
8612684
9868283
11241842
10654599
11082545
10632480
245994
3025101
739801
1796715
10632567
7317945
11735686
11298785
9678902
1483340
3905418
10914548
10728570
9889847
11099415
9149946
3182904
12529981
10333358
7518470
11694535
1054518
6287234
196249
11484084
8530073
10644875
11163259
1447307
11474330
2193292
7065905
1892733
11071773
3266039
6130030
1358997
3021861
1309561
8412984
425844
8340284
7454134
8982912
10482014
8621017
6950944
2687295
9572468
2716371
11513518
6311928
8288225
1450426
4018417
2194920
9570344
10611232
7530754
1292941
12625619
7669654
9472777
10621976
11924923
3045529
2594953
487430
3497818
11157863
6389590
9518260
10753746
6785967
9790903
2506282
1860783
7728658
12194849
2806467
7581224
2429968
3539206
7217397
7516973
7885034
1378319
7585457
9830056
887325
10328396
11013434
1422978
11497300
9617724
1466404
3528285
12449097
3855369
8226924
8533811
9186059
6499283
10809783
11953105
290944
1636680
12531888
6961944
11349059
12542956
8839849
11118894
8479088
2870910
2649173
7768305
6500609
8445391
3002971
9758715
6582343
2846211
1366580
8967443
11382194
7512942
9811628
6265566
11969253
8764262
9229801
10468889
12659047
7565721
7660133
10499882
10092797
10205144
1613824
6965497
9106162
3123438
8114103
8279492
7007386
12606118
7739610
7434742
7415681
10757017
7797591
3374176
6142938
6544372
3570522
8462446
3484685
1798049
6732525
10651068
8717530
11080495
2983339
9619879
8764860
12912913
467794
10926639
11812754
11985595
1810499
6194054
6093806
12379868
11864787
11502864
2924804
2755941
6703336
1856629
3010309
3653251
1056025
10837028
8598640
11179488
9505277
10791986
6231353
10891389
7988564
10655586
165541
11675342
7493226
11867584
11919733
3103714
2806411
12798286
1981685
1604490
1372501
11122121
11592682
3192956
9635859
9436883
7514525
3540948
7588051
11024047
10842065
12970257
3758233
11983098
3994629
11814109
7805313
1873217
12481929
1447313
12444543
3298747
9122221
11078802
6635726
6371242
11563987
9440709
7686919
8882716
1002151
1776109
9553949
3088691
7806798
2076549
2808541
9623833
9061018
11176606
10368402
8397099
3360213
166929
11468169
10490460
8934552
7298073
11403711
1159835
10047449
3135329
10756274
11348455
6257048
6270123
6331875
8751977
8405225
3904754
9486318
8642876
11156939
4044664
8916961
7750491
7929574
1223788
12609498
9467423
7573152
2444716
8750912
7513025
6970134
2653646
1280597
9747780
3297257
9061307
11023268
356511
12630705
12007204
43662
3005095
8986053
9218007
12108540
10831040
8186720
6702825
1953667
6275801
6465701
12764028
8009835
1639869
8558304
10606215
2486280
12808440
1966378
7669561
1327516
8876688
2947903
7682415
9608955
12443844
12031271
10485012
1706007
10987302
2424752
8738787
12525434
10544113
8608598
7803302
2854512
12002128
8632633
12234804
11785970
6656618
232524
9870208
9090383
9082044
12392895
3876346
7184371
9314547
10521297
1913545
7344747
3469224
6315479
2083339
8533897
8519956
2423735
11297512
3326245
11147812
12417172
7201778
2783574
10647538
12519472
9192754
9174611
8005104
2166342
1150252
11556739
10781517
2095516
9716184
12783784
3581418
1323004
9426443
12399630
11084298
4007010
7541278
9415487
9120357
11120741
9490667
3921614
12482507
11744672
11533491
12019265
11698185
9445084
6326755
11896985
12759451
12479240
9680349
3480058
9648848
3878713
11491021
11154229
12143387
7172206
7720590
981631
7566176
2699467
8156922
9820786
11557092
8847520
11817107
9261471
8221675
1963873
1829642
12610734
10332041
2712350
2078350
9417108
7109704
6207186
4062947
8692829
2524530
2574994
8366304
747675
12138693
7918630
11091491
1065736
1747483
8603684
496915
6602137
12593980
1662706
10049733
9498555
1931153
3368464
12826666
11846091
210684
6185434
12111936
2843678
1769335
3156398
6432847
3395353
11372529
11299196
506953
9301472
11048723
3729942
2271648
12778169
2543944
3652028
7666367
2437039
9335345
3102948
10348898
12826798
12581568
11835679
11571782
10737564
8577291
2621221
1901942
1796522
7631392
11417456
12695004
3762581
12213557
6169078
3494764
11988738
10601255
12612770
11325891
12518799
1560047
3208912
9731054
7494045
8575638
12393175
6573539
6541981
7012180
475730
11222154
2841581
9001218
7738406
12571853
7622880
1460046
9252687
9501022
12883532
2416676
3048745
11401674
6575777
12882790
3108229
3261661
11320666
7949467
1730818
9849974
3133207
10707085
1295455
9892694
7193138
3270974
9281355
9236785
2468420
7955466
2749904
2378957
1378315
8043429
10910128
3972471
2578100
2462705
7577832
3699081
9658456
527692
12552044
2908261
328816
6148939
12562882
7585556
6428270
9065582
191468
10477297
12816049
7426757
1329779
7820237
3002584
8529464
7528591
9268569
9228963
2550667
9546314
1185099
9849914
9076953
12206592
10918585
3260106
3865887
2833605
8347500
471576
7980968
11948700
12468434
11342429
7533029
40714
7135824
12444096
3283678
10354359
3101667
4376033
2663126
10630313
8431521
2144418
12446838
7887428
12600911
12505063
899434
8682294
3512757
6762220
2529489
3530381
12875959
8431167
2846644
10417348
11732328
11076682
6286783
1476923
6510333
12701182
6199543
9110473
3106417
11263783
2075372
1577738
3203114
12084721
1662986
7632665
9045980
8935072
3948169
1778169
12740486
8166683
1575685
3455900
12397508
7991223
11144409
3835412
9788752
9255666
11245818
3874842
9487124
11020364
12689906
7588072
11826365
7729435
8670865
10490813
6202736
10971326
11983104
6943564
7216428
10753719
11158978
10852549
3501876
3359049
7926761
8006037
11434315
6202273
8436170
164440
2159388
9831653
6207238
8670680
10863957
8117449
2725421
10836254
6247993
2313482
8031551
8214141
11338296
9777269
1625151
1477365
12143305
1281682
901252
11542371
9194853
2006467
9441736
8878421
9746314
8188761
11086133
4039971
7628355
3257576
10409119
6651910
9172799
12757933
3597721
11299213
8571951
8383706
3112079
1690560
8207496
8816799
2721674
3965682
6396479
12400398
8906871
11512662
11356701
6257154
6809595
2298254
11241773
12886516
2112239
7507970
6880116
12214802
8353438
10650322
8231233
1302015
3488146
11329150
7523096
2417114
10449653
1009616
312168
11897871
7313545
3013248
2803276
12649540
9574888
11376851
1730654
9095407
11558746
4000633
12417072
2390472
2705786
8033068
1698480
10403056
3863481
6952877
9550400
8884965
7297502
7641679
10780785
8760092
9407
3917431
11959832
3933826
8616889
3008394
7671815
12223522
10788799
6696992
10453917
6520441
2532009
10050705
4040640
8246297
12814948
8788039
3058314
11389887
9914528
11729125
361567
12021203
1756326
10090674
867277
3724260
8673732
12544938
3274084
2500973
10328163
10920604
1472470
10792040
9733724
12113526
10210328
8240938
6376669
1211656
9806792
9022808
2293020
12730095
8218951
10852824
2591264
1795598
9294209
2166039
1768059
1364376
8574091
11396722
8839843
9457904
12593670
8885153
13679433
7981416
6600611
9933437
10603087
7105156
3315002
3317400
7573538
6270493
11202896
6793257
11032820
10688798
10597910
288822
10933046
10817489
11967189
2887574
2452726
1838645
10537039
2842330
11280806
2997242
6972570
12939
7510132
7873816
2987812
89963
3979340
6950947
6998572
679725
9224727
12794111
6256691
3978715
9049848
11929836
978130
7973773
9587078
9379412
9210529
7621827
6373020
2994757
10994994
2820422
11182133
2683775
6830688
10765878
8025274
10958381
9918873
11729947
11545237
11332884
3027579
10571204
2571660
9382802
9010047
12115744
2632283
1712424
9111511
11500955
9610764
1588403
9169837
9368293
9316416
3121191
10739336
11498580
2308973
12632414
6119844
659443
10065687
9105659
10371396
6270097
10837480
11925101
12970295
10877930
11148140
7529769
6734932
3109908
10361379
11767200
3765772
8662875
3026661
7508532
1697011
8054523
3117077
2844896
12046845
3569437
6290495
6797415
2422424
1816942
11894942
3093179
11299818
1971626
8630378
12175890
7582111
8698835
12706017
6421609
1823354
2103831
2578128
6361042
8395338
8421675
7529602
12063262
2125790
3840178
10191091
12614220
6693424
2841493
3485538
2458748
1590405
3926869
3408669
6162669
2964821
7919618
6881766
10441550
6407771
11526918
11472439
2910526
12667431
7885382
8289387
1370383
1304329
11581335
2446983
12709575
9241239
10808538
9561837
6711564
13679242
12611799
12768443
2510119
2830472
10320756
12859760
12205669
11486028
12471470
3707518
7901001
6370710
10944532
8752312
3025352
9823114
8609223
11149345
8164025
8887956
10951240
2497461
8951485
10629553
1652676
3875629
6579615
11675336
9746552
12351701
10368342
6353372
11836782
7238533
10651866
9591211
9034235
11290585
8638709
12477053
486533
2744003
11553678
9854717
1670579
9575305
6202431
2454334
12810693
8453676
10454092
2196099
2492115
9692723
4015506
2065770
7494179
11529463
12419939
217401
3141900
9512551
12498689
6381656
1490568
9701556
11297501
7521281
7553780
7906230
8537338
10914799
9366293
231584
10845909
10479121
12200133
3103130
1341735
12527075
10825301
10630642
3107534
11729965
9291127
3155521
6266366
7238661
9670942
7890736
11781340
11508440
11020111
9754540
8755478
12428674
2175878
1805584
6870300
11291707
12228332
2345465
3114411
8427976
12208322
9784010
6269273
12731056
10846027
3093394
2548843
9678061
3775869
8921909
12457409
6887787
10227754
10918612
3678843
9852149
6168400
566293
10415135
8839863
3884538
3760196
2562182
10716644
8857928
8666775
11494125
2157135
10212087
10953861
2788282
11897779
6952948
11944102
10652290
468917
3492293
8155312
1959661
9328456
7940051
12404513
27985
8943857
10430900
10960356
7036090
11324538
1642149
10561531
2421109
2373966
12631439
2479296
8120015
7793736
6862443
6093913
12894700
10989603
10976769
9003229
6744274
10373018
7649115
6205001
10477731
3939533
9836645
9766569
383125
11065131
7040271
11378333
2016854
12648487
12499576
8719518
3473068
11839818
7561741
9660919
2611726
11062005
7107723
11976184
8945519
11094090
11870690
12904583
12468531
11517265
6190667
7688794
2838055
3047429
9472801
12378409
12434395
7836150
6212075
9875932
7492626
6602221
8222006
7530764
10555074
10640772
6358242
9863124
11354922
10413680
7248184
6590910
405981
12492504
6627024
6616405
7990302
9633939
9359514
10639140
9215807
7533171
3374168
11023285
3263231
1079346
10830731
2332482
7273006
8823375
12127576
11173801
11847194
1328634
7589149
11678210
11607772
9460871
8557743
8405666
400704
11347883
9930368
8581370
9160839
8705854
9260928
12619122
1123444
9091585
7480826
8873763
9292693
365353
7914368
7168578
9421389
6934375
1316493
9039980
12660101
574220
6115505
1672365
1724784
2824971
8537818
7096451
8600776
1700450
9951645
1702517
1601836
9461458
11931469
12712832
9620690
229188
11592794
9035895
6270793
3572610
11564106
11539635
10336846
532804
3036388
8556315
12508236
6495396
12682089
2177678
11133044
12574377
4040529
12438795
11807223
7149924
3053824
2460643
12849120
8099851
3076045
9226439
6883708
3927517
1812536
7627714
3481263
9135004
12560221
12437217
11500509
3257882
3060794
6749867
2004858
227931
7014308
6745945
8037740
7714674
2975526
3667489
3479468
2300822
6188624
11201799
7599689
2115517
6941676
12748472
12095132
3288816
10805218
12536732
11115365
6210152
2714420
3181400
12901979
11091071
8500339
8765635
3491057
9272957
11342608
10226073
10332248
11528121
9787184
6388566
6847684
11848194
524380
12586750
3435226
10837126
4005041
9335332
9500550
8841895
6928402
2471557
11146354
7983187
9611130
1408477
12185005
2981508
12119419
11604079
7873381
2795889
10749826
303997
2884103
11456391
3948317
9649131
12720379
12149426
7359488
7921977
11347695
7795221
11906919
518258
10207838
10475256
3497927
10504475
11507095
1119352
11707424
6207943
11928997
6327718
9627211
567213
10997981
7702419
9402230
10696443
1096860
11301473
2558292
9818674
9311664
11768717
10713479
10570278
10661540
1511694
1348272
7509224
10472777
12094473
8364199
12646168
6541633
10685893
12510873
2828689
7630201
3860293
7571952
3146906
3168398
9811053
9342044
11535452
3494480
3186765
10787148
8705305
9041043
6497577
3140712
2245443
9772169
9450813
11516520
3285994
2050599
12861014
11053050
10523514
2419960
6965838
3163773
3080237
11005673
8174635
9915578
1519034
6814730
9536441
11862088
2110959
3654778
8538169
6095791
3407765
9495234
10951374
10716274
10822273
8486789
11689689
3788568
11159912
11872151
6167664
12049739
10512382
8621045
10733611
7703493
11299823
8529135
653311
3334718
2563902
1544783
12687749
10886813
2142008
11324231
7873302
2091587
10634584
2682979
1429889
6713238
7589808
10688843
3008449
8238476
11926825
2556642
9484072
8071662
11121128
315145
8894279
10581386
7812268
12242155
11920180
1911565
11376873
187270
6189842
6583316
1637857
1311063
11281065
11369938
11250052
7606357
2702350
12530586
12513804
10399097
10751215
10851555
7910549
9037090
6794711
11895772
8045345
7877973
4019469
12738802
12244063
7790403
2423529
7634130
7536749
10560488
11163185
2453380
10082969
3876971
6239713
1903480
3587256
12766157
9867969
11752237
12604649
10720199
12781986
9732747
11112334
7829263
6607207
9528003
12387964
9530789
2034801
499802
7241050
1809374
8187813
10965816
1789782
1976087
9031705
1375107
198776
7657678
7694662
10935319
3889993
9322954
6683126
11557838
10851126
3207624
2808706
7524749
165801
6360338
1429278
1344997
12773310
6838860
221435
11964675
1857597
9623492
9857012
293666
9576832
8747853
12205675
10572052
2989828
6478058
8785178
11480776
12440222
7628699
3486672
8573722
10330103
7686304
590970
6809313
3305508
9728657
8652839
9120311
2985581
12778133
12894532
9176060
1985489
9751762
12532431
12807438
3110779
8139629
697052
203671
881704
10839401
6710949
8971040
7020692
11755472
11251057
2265194
3570525
2736157
8797880
11544884
8952698
12746898
10815806
7474898
2409886
8432817
6852127
10070969
8059495
7250999
8508677
9114025
1284239
1425340
6538306
1893956
3757889
7668254
2732300
6133692
9418973
8389147
8761714
8241775
2056389
11152644
2986726
12434134
10896990
3349036
12211492
3169151
10331991
10972337
2134746
3710618
8900413
1446158
3346324
10910132
6255371
9556060
2789074
9655125
2699508
8549657
518127
12467904
8634414
163632
6714983
11727925
8015949
8777276
3597544
9834064
9051264
7333366
6820794
6708944
3600044
11719592
2449610
10645765
433793
9020027
10080089
11891661
8760856
8433258
12559825
7803452
9601074
12508039
11177581
2098460
7228034
8764225
10964476
1979493
7780135
3918272
10716617
8586659
10779549
8406380
12547711
3281094
11856115
3571264
11090356
7025657
7088192
7378584
6268994
7560342
9688843
2514134
9689025
8549650
12701165
1288814
12648211
3676422
9539122
12619082
1033168
10065757
9126744
47843
2534159
9014820
12745438
11074420
12045060
11591823
10707845
383729
12631704
7901757
6769033
8613679
11496185
9914171
8623128
12118065
11237218
3053298
8419944
9839282
9405105
12064614
3182334
1204959
11230362
11769739
10561119
9344594
6335156
8626024
12710971
9723955
9637698
3207945
3096321
10206279
9731413
719641
2060900
9021333
3191242
11964079
9374790
11333333
9140362
281528
7583237
3459560
8990177
2429981
12702503
12829926
11328817
7615045
2406157
12622854
9104868
11455542
10405337
8618961
11807938
1744174
1469071
9236784
3793852
3622854
10463679
1328480
11027548
9597003
7566972
3258825
1965393
6390045
10933401
11077439
11722629
1550576
11723113
165150
10051851
11886524
6185253
7749119
7512566
8677299
7133224
3288271
11873942
10756132
9828147
8512701
8389582
1980635
8999828
6109529
6541676
3876934
8680470
12093924
6523537
2073491
11407906
3948157
7505719
11832339
11120697
11707522
3343992
8613705
11389195
9546435
9111530
9507058
9050098
823921
2366004
3994409
3421929
11178942
9056427
12652658
8649992
7579461
7948143
11055117
3997972
11939606
3956584
11123705
9228925
7020653
8510337
8578492
2731594
7976499
6222160
2783043
8934546
9026005
12499258
3871434
12014987
11448627
6227100
12786954
9096845
6242399
3316252
12764384
12744417
10807404
9288785
11705989
12566538
11533643
3876565
2418779
11340258
1245298
3384725
2369940
6721274
2831267
2035850
11121376
11740297
3790376
2868011
10204494
6322613
12632502
11201848
8895142
2562665
445455
10998484
6793814
50058
8653228
7202115
12471562
813176
11404411
7790600
2297586
12163130
11836516
9451420
10467245
3871162
6877268
12552442
7531341
11037881
12499878
10575035
8386260
3302548
9039030
10988296
8394777
7165493
3350123
11724333
9348340
11860442
10933891
2265555
7214711
12710587
8410822
9539740
7584122
10922010
10944176
7525322
222489
6947140
10457185
9184074
2784769
3327355
10377293
8845174
12437971
86495
6577447
1647262
11226060
3920504
8530654
6286550
11566293
8577761
9726439
10816384
432556
12562521
2157182
1068244
539911
12134088
7859359
10998153
7679470
6245446
1384786
3569655
7606932
2417965
2379944
1690983
1849848
2069418
7688874
8409203
12396024
6390206
12140361
8160772
8402901
3485687
9847241
12815704
1939176
6182013
8168479
9579874
8462457
8769428
8072360
8207977
9404721
9472035
12816051
11928807
11891853
9423180
12324391
10066370
9499581
12704957
2541082
8582895
12749654
12673597
3700414
8397203
295407
6815535
7925773
12385891
9041704
11097852
3794756
1602410
6681676
3040777
2847633
1496543
2580729
10373561
3877459
12133477
11826071
8722348
6540506
9174667
2429491
11838580
2845078
1901795
8922733
6477534
8635282
10801298
12588786
8754522
12659985
11589038
12638418
11285192
6432799
9425138
12438970
743741
7981752
7909355
456693
1405608
3293662
10851132
10515872
9348294
7664779
12115977
8402885
11543142
9584181
8626201
2113536
2000453
9423757
10697805
11807037
7638036
3795946
9581559
6217834
2674852
4008517
9783711
10660878
3663473
12165668
587068
7517945
2501580
9163619
6315758
12015285
10964946
9464886
1786383
11745340
1845886
682595
3455754
10508405
11054491
11796918
8070623
10526781
9120730
3379101
2309981
8302572
6275561
2479595
7066074
6461858
3039621
3858609
12502514
1654794
10362071
9591672
12902388
12581748
2334460
11120998
3188228
10842176
6895361
1349742
10515864
12193707
12220517
10601570
1965866
3429935
10822266
7389184
2580411
11051550
12230496
2744244
2167875
7259432
9040654
10779221
3724772
10480430
12574140
7780956
1196422
817596
7470075
7821287
11829492
150689
2482063
11913066
2211661
2337648
9401587
6220700
10508512
7628542
12397547
2806127
1598407
6158048
3255756
12504513
12203386
3967098
6975309
9330732
11934156
7833110
3348949
8656686
9264247
10836395
10430604
12781685
12697374
12444037
11518500
7646816
11174194
2316283
7773210
6316166
10523846
9143671
11390947
1906606
8617679
1676890
9061447
1864861
11080482
9119743
2869039
7757812
12148597
10022521
11456451
1867278
12464680
8812725
3008350
1773448
10191299
9120303
11959652
1121057
11166187
9695809
3014057
11863451
7151226
3819512
3035224
9473338
11874475
7090859
10997781
9500954
10564347
8380744
2032312
7568035
2169335
12479865
1540560
7263770
8133077
8371588
11290562
2453862
3758606
12397397
9665811
623792
1332686
12672652
3001078
7678847
9852165
12204247
12515119
10726892
8515656
6403362
1673362
1330309
9003552
11296619
2027300
11563547
1335542
7807142
203325
12090552
11113202
12571287
3358631
9924437
405179
9287160
11891720
8325845
8050821
1752171
7871158
8986635
8406666
565253
1752159
8890272
1639143
12069499
6712687
10393211
2985307
2278388
10087929
9279677
12192055
3145968
1573390
1170180
7819495
9672589
7615649
9520340
3003126
11090584
10200539
3767370
10825133
1724753
9927742
3261162
7839303
10098455
8428616
3494512
8981714
11855810
7505054
9247612
2448341
11448241
11679813
9344538
11927910
2395005
2042592
9237621
3944457
3129431
1593850
2540017
6118206
7487405
8397411
8695659
10049506
2442253
10982239
9271131
9116300
2335236
10212309
11090444
3179998
2913328
8584033
11571641
6180291
12513122
3131593
2073127
1554364
9277047
8756480
3344125
12619862
6281276
2441871
10100730
11872665
11355347
8115374
1299372
6096878
8978299
12008039
10862745
12957845
8625940
11532935
9463356
8348610
8315014
8497529
1156544
3456448
11131685
7349640
2323367
11600671
8335692
12943726
8298658
10667598
11776298
1623675
12600732
11905989
9869904
7639642
10572622
1227460
2414280
1554393
11159757
9662434
9839682
9120483
8908195
1321874
1023054
12409821
528859
1702626
7673410
11393965
7858487
9397159
8062830
2783913
8870696
12767009
3147144
2077038
12829427
1351551
9636082
10753509
2079710
10087170
2579088
3729442
2338129
10525421
6657952
7115919
687181
8665918
8843951
11043116
11676825
12622456
11078882
8475577
10021467
8164961
10920429
1911868
11883832
12678974
9250611
1868245
1793838
7803847
9316312
2116415
12500705
11494274
9218492
4080456
3417755
3049908
12615079
9805100
8673131
12070032
11263494
8119126
7518855
8026514
8348151
9460906
8197477
3868972
10805784
7754793
11446716
8725269
2618567
11351250
11811504
7893842
3774983
11255193
12475428
7524630
12381915
1034636
1665359
6883461
9059141
7488878
8242429
9147644
7875595
3778288
7890607
11023264
2060080
12097842
9281590
2917183
9080393
12527430
8316657
6257726
7596180
3663763
8050494
3307950
7969799
2022758
7615967
2704360
236556
1724402
12191916
8890174
7962010
7788145
3061586
12586797
6603475
8038489
12388117
6236690
12199785
10936047
10712439
870875
2458386
12054927
10642589
1054468
9209422
7526310
12110673
3653035
3872118
2367075
11602338
7681701
6210314
2447090
10417686
10362266
6729621
8885230
12445501
3533074
2027063
3549390
9925818
6595479
11781575
8687009
6234916
2093154
3023162
8577308
12153613
6469509
7059518
8135778
12073065
2991673
12702665
12515830
110674
9364059
1655405
8813656
12479860
7758947
826492
9352080
7488973
4007059
6619569
3652454
3242549
9473343
3616914
12297337
361893
7317006
8241194
1123348
12535207
2204817
7915669
12728403
6196782
12200118
3283652
9095091
12472143
10555068
8271316
1667481
2632279
6389752
8268716
7629252
12324444
11668328
1991560
6722339
6499495
9842569
11749957
3308759
11314038
3300965
6160866
10333581
8635597
10751257
12740092
8311472
7895753
12673196
11202884
11118497
3708698
9876187
2416954
12958183
3491869
6158659
8990623
469485
2824558
3221355
9125121
9112018
6989852
7285133
10353741
7476930
12498780
10667605
721909
6412199
9776852
12872979
7564789
11438703
9142685
6941369
2079965
2543551
8879277
12149265
1904778
12126959
2825656
1873074
3988811
1897978
3258570
10027563
3001335
7885038
12576643
10755319
65034
7671817
2980028
3298463
10359800
10985428
2236481
10089569
8647233
3192618
12082482
6280677
12393516
12441311
2004857
9358773
12624002
2883976
9774330
11687494
11121443
12349910
12837001
12205683
1422479
9840938
154524
9512100
3238890
12614569
10090475
8863674
11770082
10796885
2178672
9594850
8843999
6415256
3518042
2296079
11438938
3819786
991875
7539380
1827780
7161608
9684279
12874813
10572654
8756346
2552453
11731572
6475472
2084119
14552541
8786280
10402474
6468525
11085591
9188853
11781248
11690564
3558815
2785564
10639587
8229524
12574146
6330602
2205665
1760520
12456961
3097095
1547525
8129901
7770074
8630383
7835321
2413679
1338304
3681488
11796919
2722185
12184584
7658191
8123457
1904446
10830736
8665908
1386344
12121749
12472112
7459334
8879611
9838254
6714253
2122572
11158165
10811094
888203
9490695
9405659
11029044
2651183
12189703
10545049
12632435
487317
7960228
6734405
9792132
6600620
9415096
6644700
12805290
7535587
3155752
2226353
7714830
10434002
6282337
9142861
2557044
12592344
3697422
11851883
9286331
8623918
3477663
1729284
1839942
1958381
1627259
8905030
2017665
7504406
12181345
3017961
9597011
3015275
9353552
10415042
10037151
11903128
3027173
1581170
8216829
7797518
6135614
9654400
10684561
1671798
7548443
1721883
2716282
7929334
3954332
10411260
10788533
3369686
8124236
11862432
6451444
3378181
8858709
7115918
7779697
2522660
2931412
11381124
7419612
117031
11113000
2955884
10781937
1707823
9858537
7024106
8440902
2305331
11536153
2478206
8332124
11914275
10741725
8606002
12397184
12637989
1434602
229779
6376223
2115009
6155939
436017
1684159
8524604
12514191
3698641
8031728
219349
8770009
10413578
12217197
10970822
12479293
10938112
504971
9914178
2318311
3422517
7235451
12730107
2470930
9603429
9486542
9183749
1988369
174285
7869761
11812297
1860142
10417396
8489018
12101053
227173
2988718
3666309
8689031
7853028
12509934
12150136
10328158
9510542
12631389
11526827
6478819
10403463
12135708
9439592
3260924
7320705
2140728
10203253
3737884
1585778
9367174
6221240
12683922
7547701
11449369
11762872
6194212
9548190
6707493
9324094
11684905
6236461
9820657
8918371
12791704
11313956
8863389
12464393
7589576
10457404
10998105
1964813
2076471
9609816
9508784
11102479
12549742
11702188
7536842
8656676
4034548
10642310
7459234
9698440
2491753
1883912
10592315
8567727
12010573
10770631
216752
9200013
2847772
10527562
208841
2407278
10089912
9519601
6372442
3876501
1282379
9354453
10417776
7691971
12482340
12610839
7767011
2538970
11926548
9621823
11980680
12447939
6175355
6363288
9053559
10360918
7839070
7528243
12791709
11872865
12626439
2995557
8907164
11557321
9712307
1391803
2333304
9263144
8603992
11264668
11129182
10535320
6699912
3276786
11522046
9683613
10613357
7364740
1860873
6228584
8225400
12360127
11202061
1676193
9659929
7735214
9688327
6637893
8938484
7691583
2366807
1056580
8240260
12584367
11458528
9646697
7288383
12013526
7938792
8573131
9972138
28794
2166059
9539742
11376603
1554020
10651002
1349021
3926536
8548484
11595882
10815563
2340832
8136738
11527474
11739192
3654774
12230499
2545574
12697088
2620865
12657683
10730887
3346354
7245257
7533213
10657698
7528861
6940626
1325759
7422541
1961013
8306876
12540851
11731418
3851723
10075854
9342182
7594457
6205951
9356039
12902982
473386
2857596
11087257
305108
10229861
12193597
11082311
7315365
10449353
7554969
6822530
12429228
10725245
6489458
2118104
11313395
3706665
3260182
11704828
10380925
3101705
2483116
7816803
6505282
1171586
12702529
9240374
10360219
6748016
12322784
11172041
11360178
11443040
525250
12402550
11602627
10671374
10768485
8782494
11438207
3944198
11211112
6167170
8662693
12040068
2032541
3865700
8620859
3461443
11441142
2268332
10816660
11729953
1632968
10216938
10488741
8640407
1316527
8635483
7686030
9609377
9871402
11577989
8338232
7533100
3030540
3759568
7646524
376336
2129609
8835733
3490601
9140391
3139924
217571
9618139
10853955
7236415
7669693
6967963
9600313
8722564
2248975
9060836
7332065
109577
8957000
7545245
9694095
8549803
7409033
12494451
11918294
12454926
8083772
1055406
3087883
3249243
2903864
12949814
6323756
11043390
11030878
8639298
10206717
10990460
3079650
8558234
1360287
14557946
2335216
11502253
1833634
9933025
3184981
3294228
10680015
6683996
9376662
3021747
9546340
1979189
8756484
7491106
11029376
6158178
1628704
9835626
2996335
12429933
371700
9925310
6609902
3128010
2129226
6509087
2475435
358949
3352640
12875895
7500376
9550313
2464500
6419287
6187294
9757801
2466852
6468845
6435475
2478883
8917561
11328965
7626071
11192258
10662831
10079208
12033738
10562622
498061
1535800
2441875
2848821
9437854
8277268
10617660
12566412
8707783
8964735
6832240
721901
12738543
1477425
12527736
11763199
10615061
12502596
12190870
6754200
11788407
1301783
3600181
11865331
10801416
7681633
7768750
11506695
12072108
11044402
6999874
9831638
11329371
9164855
6086064
8582283
2366815
10647894
10409250
8946931
3008696
8436112
7076257
2677882
6372900
9183669
2538827
9066522
11779197
1775221
12593604
12533617
8402261
3875792
8865283
11322333
2432873
11940096
11544783
6349208
3955155
9886409
6323049
2452090
10537437
11461194
10653854
11007896
2366454
10739577
11464991
6425019
9889828
7388968
8966229
9607956
7379803
8599973
11709190
8453999
11869477
3493183
8572183
12393665
3264809
1365881
1637339
11796922
10720865
9722064
1590404
8678123
1055369
12825656
2954282
8772611
598851
10534173
2328831
12351378
7769271
229552
1423853
173721
11537286
10490647
3454129
7589796
12814399
483718
7623185
3325546
11407987
10763860
3954822
2876773
1988230
6605769
8626675
8760303
8408653
8688917
2701495
3663522
10883013
10697964
1515595
6646816
8647235
11469417
7202113
2980030
9845077
9500525
9524317
3311387
7608732
9925650
8019943
861166
6609959
9488478
6193786
2358452
619696
12201949
7682010
6114811
7553858
11375893
2710800
8164666
12941067
12482757
8274427
8046287
1696980
12167710
12619859
1530587
11313359
12815059
8138590
9107092
6479853
688687
10746451
2536092
8589452
9853836
1692702
9688552
3265657
12111120
11846355
3260871
10889392
12745576
2062551
6277536
2559786
12725518
3737115
12612064
11974479
9607597
11927673
13680165
3926646
10022950
11292175
9022147
8362202
2113030
12397361
11351247
2197142
9697695
9167090
8735456
11096095
9082943
10655550
3487359
8953748
9769177
7551560
10974440
11106564
10645965
7806640
11358353
4037177
823695
8566750
1805486
10382889
11144358
8920028
4048251
10348344
12119179
1990723
12056859
7979993
9822605
9350056
6423705
7791357
2660260
9635495
2985068
2097179
9811056
10767722
406792
1321777
3214329
12616709
10359590
6614394
11250888
11170745
9159162
8186145
8575629
7846104
7097158
2581260
11754964
10365662
8031983
8497274
8923214
8820111
1319986
7671807
10872106
10753516
7506703
12555167
6501312
12434020
7925142
8019563
9361028
12076327
3964301
11751922
2443724
2478269
2421804
575468
567240
6438079
8655606
2436579
10756079
10220412
2484549
1280679
8384778
11948245
2982866
7776094
10586099
1825329
1174311
8828504
2550283
12464385
7881103
3389736
10486521
11086985
1875936
9888427
7955429
9015214
3743867
8349697
7513888
12398418
11678668
9488036
6830873
9314535
12820433
12537091
1126952
9521913
12072909
167981
3089594
12438223
7921999
8832910
4015653
6462571
10527622
11165533
8698823
2493512
8815213
10399756
1489976
12175818
7935490
2840339
7492554
500491
9506762
12835401
10706864
11448104
7522972
8168135
164518
9135731
1384810
10982184
736528
1834544
7861245
11853579
2456357
177086
6194871
2542350
7636477
8275450
9576831
4033937
2026172
10585293
3488286
11668355
683896
2696286
12761868
12727337
11121231
1311195
9358849
11346397
12183159
2955220
9681421
8571940
10066276
3017877
11417839
7489143
3201879
10775159
7458408
8630668
11466203
12361808
3743669
7812358
7498788
11027590
10549292
12612087
11828880
2161929
9735237
6100936
11211308
10098739
7045125
8796290
12880419
1846536
11345201
1988955
9546595
12153615
9660329
9171115
12451822
11533706
12893190
1279739
8876199
9933168
6657949
1358379
7358048
4052107
2787354
11696590
6187895
1370978
339973
12502895
9693135
11807036
10915762
8647644
10077592
9560442
8653270
4067308
3185426
1415727
2127678
10591652
9230686
9414291
12479815
9802227
12154085
10861836
9032020
4028329
2943303
12438103
3156438
11343421
8634373
10460294
6993554
12031276
11041493
3581713
11847006
9799559
6934621
8628671
7754810
2452735
12411305
12391216
3511171
2440628
9880667
10773229
12810727
7426439
1281687
7957077
1703492
10082577
7802167
9344536
1374070
12062085
11287183
8956482
3999798
7527914
2830901
7009186
6375762
1846866
8576936
7838869
6414741
1751949
9428426
11908738
9622011
12452903
1484388
6796762
9845332
11784032
11717206
12619129
136986
11264162
3941085
3817047
2679861
12665542
11046470
3044437
9618287
3709706
9790927
901301
8453501
2462568
8692202
12645924
7688077
8831064
12588107
430030
11784865
1168388
7648618
6190165
2837847
9920935
8633004
7506674
3190657
3093115
169988
7947631
12116304
2558929
3973023
3964701
1282152
2835737
12236887
8892977
1423604
11156534
2082179
9377353
9348089
7811060
2550604
8369990
3900091
12083735
10446808
8641416
10828028
11430806
10492163
11279302
9511111
12099815
931437
3523485
11451375
6807685
9344749
6197795
11344264
11102524
10377348
2412294
9862176
12693308
6726117
12574418
6183152
1887334
1155981
9299120
8328509
11055895
2783915
11809840
8129731
6577162
11295421
8937442
9776727
10759720
7823269
1692303
1364496
11600898
8018744
7933988
10766970
12962730
3391275
10073646
12692551
9886435
6266658
2095178
10589574
9986734
171072
9009221
8839834
12854847
11378269
6408869
10540366
10679674
6299769
6418250
12392991
8568661
1869023
12495213
12028833
11000984
11369185
6933542
6320772
2462489
10435575
8469990
3955239
8816928
12182555
8950518
2981450
603251
3571334
11342235
7471212
10466814
559103
554987
3473081
2441693
11294254
1809580
9393630
3574876
10188109
8026325
3818125
2262536
2046705
7535205
6796997
9541199
11672547
10636870
2055914
2060031
6109405
1283046
3864306
11296546
7251046
2347895
2412924
11485263
9285792
3165380
6236815
8761337
7560073
6198226
2312723
8967480
3825833
11900642
6499941
2971556
1632440
6601178
3135946
12490551
2687332
7399707
9290958
7972479
12724040
2946139
8590735
225565
12716973
2261576
7945504
6150136
2173263
9744546
11426490
3158178
9688571
12056670
10995441
741557
7238946
1168202
9323795
7651698
7319676
4018456
1672072
11314044
8681809
3705170
6606819
11827957
12390769
11050468
226198
9288683
11071117
9890337
8915946
10914549
11967021
6610707
12060623
1282098
12522085
8548816
12001551
10452848
9695410
7115714
10459763
12192767
1355652
3583908
7810057
2966655
9918259
10561192
9053312
2553784
9239711
2593715
8194764
317038
1381603
10914542
10661567
2552605
9461277
10419593
2411614
9399078
2699022
10765925
10322784
9737542
4041367
1911338
3833868
9603389
9361527
11577112
12810836
10715587
10030125
12223453
1199897
2546292
7182013
7554938
6698123
8549653
2350552
6732655
1282515
6525354
1399318
9480824
9584130
1403576
9008208
10511239
1846211
8591792
1639130
12161748
12101101
3473679
10581317
1450584
6582910
3843743
11687825
2512635
3199879
10975410
3389956
10861539
6425423
8289793
6085565
2838171
8641691
8378942
105125
11904364
2422734
11988779
8640824
13679853
3501011
1656977
9172801
11238448
8630338
12704961
11356933
2421108
2632238
9063656
11676922
1586589
3794992
1611067
12564130
11280598
9379337
12447954
11944933
8740022
7958460
9077544
7608566
7524526
6439037
10102285
9917635
11502752
1528061
7273339
7430267
11840267
6260882
8895688
2532485
11131644
10698043
12787887
8806826
7703964
8405679
2416274
7372635
4029281
8622896
6811584
1398963
8812121
11012156
8187208
7921983
7851645
3337901
10053004
10552966
6856782
12773315
10709353
8299735
9659677
8289021
2914946
11418116
6963273
8533092
12055200
8915710
12668660
7904210
7705936
12746334
7876320
1626946
9634608
12489167
11138466
2991130
2483361
10215331
11386875
12165850
9454699
12511606
1613078
7907149
6731147
10974022
12505644
6086963
10616280
12358004
8641982
12587930
3691529
9170258
7204505
1806035
3572451
2501583
193672
7724525
7761985
6333397
2358302
8240977
11083106
6167569
1315677
7557232
3986135
1767018
1662228
12417664
7849667
7843785
1335731
2793988
10368400
2016340
7334310
9798684
1702430
10825742
9224688
10576143
10862759
10089921
3522245
11776410
3894113
7775569
7525621
9872314
6976159
7826398
8608088
4027980
7719248
10498646
10191959
1444748
12022762
11178969
9590255
9191893
6269775
10456919
9091184
1727651
7957676
12387805
7512854
2982853
8521779
10512198
38202
3029599
8714520
9889851
2634624
3597722
6178158
11494143
7199383
3202423
9716575
7508916
3256468
6302363
3493045
9268487
8865876
12593800
3549466
2432814
2990137
2543487
10617282
10704448
2785138
11222911
9215748
8660938
7559547
6420170
2423300
9383681
1808206
3969521
8558257
12023938
3257570
11274763
12408703
2122843
8847504
7895780
11854363
9929612
3162289
3077109
12028051
2202350
8489712
6395742
11784087
1806578
7622535
11027620
12211267
2395495
8723432
3040268
9789176
7650421
9415717
12205686
600087
9327733
12561379
3997829
11839813
7493652
7683814
8978829
7900208
8779032
10654605
6251468
8740924
8119973
3731033
11848496
14499631
12071860
10331981
10751623
2400789
6857446
3877059
7256840
12588454
9688259
2833334
8650236
9048628
7084973
3989909
11162140
10641715
12493821
11861171
8943300
7053225
11707510
12837760
9004132
12655596
8830663
11210247
11238453
3714057
9826824
8513334
7685323
3111857
12363468
9786420
10817762
7518682
10884942
11412905
11877460
9247716
8757128
11850517
10768726
3134072
1295744
6970587
3019264
3025202
1129266
6451218
3655558
2679915
2302729
9247646
785892
10509607
9551887
7790915
11423931
6300246
9886492
11971982
2470512
10207105
1757399
6319435
12692525
12457621
11703363
11352824
8634413
9078402
11734299
7744239
10861469
2606474
1752247
3391934
12557007
10585260
7576757
11090126
9543059
6703921
1756590
11199738
8435668
7513200
12621468
7957803
9650806
7818478
9208812
9796908
9151079
9137624
11846988
7192941
10998333
12020602
9077471
6682522
7698254
2997787
2511192
12791646
2714319
11978946
1599878
8393803
3536541
6539264
12791582
6172595
3569121
1697040
6395057
10328227
2838953
8943057
8350615
3724251
3928750
181751
1848080
7437512
2688540
10692328
6459926
3091098
11299198
6720613
8512320
12616991
12826271
11241829
8137554
11076679
9222299
10410395
9811976
9582362
12573059
11836413
3258625
11809764
6184334
8943329
10066769
1428576
1468216
7527682
991112
8143494
1845987
7892248
3503702
12576410
2844757
12781680
11095944
1697359
682592
12788664
1965304
6311972
3919303
6248570
6804226
12228018
12581837
2400879
12482405
177709
6355005
11222530
2431110
8081711
8133887
1281496
2429763
2456154
7002323
1948536
12401882
2463634
1772725
1651584
2233705
6839012
2875541
2242852
3490884
12629180
3108661
9588363
10887313
8429270
2132757
10329977
2828367
6439572
816259
2407781
10757019
3022284
10363754
12488460
12170378
1508903
8769660
12484600
2998263
12402286
1618138
8077932
1934015
3559549
7463099
12874113
12047311
1367153
12460406
6282588
3978837
9806789
6580033
7791813
2680423
6846105
9136199
3430579
12581422
8649836
8112619
11039755
8141576
6681817
2440023
12385352
12235292
11239394
9310835
6838849
3156092
7541533
6693503
2840667
2657574
7741425
6238528
12534718
2328776
9799649
803992
6663226
1310489
8842894
3311785
6823972
11719214
11457767
6685156
1817893
9506840
3513182
10572047
692179
11605003
2161064
2200992
9263754
1778006
728909
3504613
6517054
3980561
7479866
2391447
12777630
9281517
2392153
12161272
3964661
9300357
6086331
12667411
12391071
10953171
6300453
8395891
12887919
12393508
10633870
2159099
9780329
9154820
12714519
2708821
1512294
1722685
9205098
7720702
11445858
7608177
11970904
10831039
2084512
10916077
6367208
2518284
9395507
9825574
8787846
9681228
1140870
6836450
12799294
7568093
1944295
1176848
8605345
12118062
2269663
12543811
2413125
8611405
212086
12618139
7554483
11692261
3665770
8576581
8216700
2954841
9133479
7589485
10779392
11741798
2671926
8565200
6203869
8462973
7474995
3749650
12705933
9130077
1547221
11266469
10066700
10653601
7397622
12193694
10770306
12489150
2714421
10084689
7729577
1312609
824687
7536493
10985492
10510187
7928635
6614003
10953321
2080943
7737268
10753656
6652117
12437191
2835054
12027258
8387663
11471840
9025855
10757351
2511208
10206471
2536733
7556450
4019491
2445764
12477911
10720431
3067829
10098710
8957083
10514213
8821030
3196041
7956876
924693
8610095
8044700
12621476
7954872
12569806
12358921
1853934
12789274
3110347
3889142
9498767
7919229
6085258
7238818
9347914
7855687
1787834
11783990
2981871
204583
7248192
10823867
9310438
7600956
6545427
12230019
3002152
6129153
9128060
9771348
12904481
494396
1419878
12824280
10793292
7872008
1709697
1613536
7828561
6607064
1910823
12577441
12047386
8274711
11356680
10996372
7909417
1958812
7896620
2921322
3488321
3109935
11264158
3332163
2025577
8581300
10359318
12093763
6755995
6745277
2949946
9409731
11842039
3531526
11542785
12644256
3527289
2289622
12051667
6264741
12068307
12441129
3815544
10944195
8251900
9000007
3098023
10355764
10757321
7361294
10886333
8876629
350229
10446198
11350121
1311241
169201
2017342
11278372
9334279
6466698
2522353
9934845
8394933
8620850
2935147
1723901
7563627
2457591
7683373
8632990
8743578
8668208
8656628
11078711
9816322
9183683
9845207
1672045
12633740
181057
3502777
9416582
114297
10707099
10328160
7958018
7616612
10565569
1650410
3859364
11538246
7041785
1167812
3868950
10989192
11923433
6108643
12397575
307569
3345834
1404155
7525337
12688873
1423598
3413085
6677850
9918785
6557907
10441005
11755419
8950228
8410462
11925930
6586198
7618085
8982839
8645282
7527575
11717911
2119478
7227480
8790603
3491152
12406889
11748056
1483048
10555857
11241031
6096000
7649936
14507970
2323088
8923098
1323460
6759408
3870061
9443051
118130
6193475
11916196
10933944
1161343
2926481
12438973
10719041
202218
84663
9811466
803019
10777688
1979737
8057688
6208480
8313509
831218
9595042
6816810
12816047
11351025
6086679
12464612
11668599
8781985
6982706
2110496
11554233
8818187
11167553
3525420
11236923
10860206
8389573
2551751
11942575
6602717
6733275
1430024
4029274
8582287
12154020
144467
3107316
8795721
11418471
11922352
1374313
10197801
1314668
9680952
8714291
366838
1190734
8677750
2420922
3721017
2822144
11453236
7797597
12373866
7964095
427719
3016339
3841543
1059746
10645767
3698179
11300611
10801832
2396168
9521858
8656668
7761462
8630403
9748586
2016509
11746121
1688453
2358437
7437689
9702721
6183375
10362336
10630978
8742070
10457783
12639911
3968683
9331331
12441348
6198098
11957189
4084008
2289198
12692602
12560213
2195572
3057436
9174451
12571635
1718881
7161147
9711194
11328598
9788738
1293382
2578839
8485476
6504214
7691319
8695796
6832110
3691186
7541796
12133979
11067876
111947
9112218
7958456
7409828
7693501
9784627
9078399
1714487
3341286
6163873
3945355
8554093
7960223
6250467
7838146
10556976
3568092
2141611
10376963
10444746
3469015
9448308
2952888
10234804
10069413
1297409
9637253
228638
10500097
11223550
11736936
3555652
9484747
8790975
10834578
8504859
6132922
7841137
3792352
12151407
8620849
8792088
12651907
2789188
1584201
3332133
8151764
8702939
6700258
9475646
3892536
11714671
3491109
3047139
12210721
7947190
151250
1374380
11304533
7504641
7752583
6831558
9457456
6815814
9521326
9618507
8450837
10569488
7422888
1569372
7659109
519709
9834053
10906781
2225062
12591214
8621270
8608972
11953752
1695503
12857560
2920733
9595712
2647477
8384079
1550586
1573852
6655480
10959707
12187438
228052
7950875
11195866
166997
6600458
903179
9220098
8815167
8836123
9625419
8682528
223365
7601304
11773013
11250950
11559702
7349636
12426399
9258745
2563396
12496662
10881330
581153
6246993
8843390
1982925
8950355
6607119
7966349
9307302
12449396
6760805
6582437
9402311
7593237
10704455
11473535
6609895
12546651
12489190
1449239
1812612
3131153
7504886
7703490
7927485
131013
10763828
12220715
3978850
2772137
11309417
7558429
11453295
2137353
1744567
7585066
11124408
1392694
3857945
4083278
3029870
3190456
11114964
7135485
8274533
9739164
3410806
10816308
1410578
8196273
6380829
1699532
1480605
2370191
9668044
11840163
11731706
9147409
6583674
1893951
12384520
10873611
3008630
7579805
1054350
8695756
7946347
9109428
11927148
6878899
6097218
11290961
11360277
3316975
11309491
1725209
1937576
7266075
10813366
11160383
6171305
6957642
3095577
7835918
14533784
6602178
1723541
6229595
8678925
6438583
1693331
3079271
163920
3818657
8383767
7188393
10592818
14508511
1284302
7813779
1302024
8764562
3669778
1937552
8740435
11814563
6238658
9719149
8760860
9815841
8842751
9729324
2318264
7750659
6438090
6290431
6238091
3161561
8109216
10795740
3056934
11866555
10703126
11118150
9732551
8519999
3809399
2015112
11493574
8624008
11783335
10611341
400694
10592848
205952
9003302
2317874
7560407
8184876
11722432
2095335
7737010
6976808
8723855
2409112
8962721
12879964
2394765
12030340
3874195
8053394
2157187
6309579
6593721
165515
2618752
9356176
283224
8661995
9250933
2055281
8510023
3631538
505578
7965862
8443972
9484219
12776987
8737416
12601642
7494172
8508532
2656277
6425407
1725163
7544315
7545025
11331610
11708215
2844916
9275120
8090202
8259645
12181791
10576072
11401836
7861330
10810760
1591623
2130630
3985879
9407558
12648511
1974594
11194945
11875397
8318921
9228561
8963673
12496370
6585449
10924272
1846736
9388274
7485471
7521403
9823728
12067856
6626569
12709572
3360067
12399319
305845
8980007
3204451
7744701
11738361
11981346
7428176
11884600
8635526
11804843
203537
9389364
11902829
10469600
11504534
11177304
4029296
10024135
11458531
6734747
12535458
9973595
2823770
12598544
6607778
8285878
1698984
6176485
2415153
12085348
10223206
3073968
12508164
11180235
8390342
477012
6893047
12086334
8326006
7687915
6248120
3127697
12757875
12532882
11475768
9693842
12420858
9626262
12180493
11734475
12808488
2994752
12428211
10551887
6896044
2454350
12767916
10619827
2803853
2890100
3973009
12560235
10822112
8771474
11689958
9285724
11327082
3565534
9851022
11873320
1628706
11158992
12558150
10071215
7516775
6296086
11857406
11059788
11509838
12692902
10926634
810017
11836576
10375504
9219217
8652848
2583254
12023510
8429494
12194853
12657472
2854541
2789018
3260253
2429177
3904687
10982257
6475191
1553954
10510365
7541672
7593175
2242993
8503891
1351422
7538817
11415931
12046847
3571488
2105751
6382300
9222835
8197187
12618753
3900742
11002768
9802706
7765427
8834479
9006916
10541770
12759247
4085419
2825978
10920278
9027554
7852114
12226811
1668686
8417694
6157394
1322131
5940
9140402
2720314
7640660
10208252
7566154
10995387
8528103
11237428
2016117
9186537
12538603
8396136
6158049
1297447
11831256
9614135
9678862
8870097
4040957
4041360
11969375
8366579
11431476
10517812
2091698
8209009
10749685
10412091
9363597
11994455
6359033
3390617
6134864
2946931
9990854
2700356
11840156
9709841
2162482
1412392
8399626
9404940
3396309
7759433
9553047
11388042
48515
6287239
12630413
10050667
9929559
12124328
11329373
3856679
12171973
7647245
2537902
2803977
2006923
12757709
11921354
6193115
6628569
9698003
6678854
9181057
1222588
7754741
2645157
2423623
10050722
6457043
6457875
431551
9651180
12942548
10713176
11119250
6772769
7528208
11017882
8544101
7112079
125588
12010853
2259385
11919391
10523650
7657725
3967946
8742363
12730061
11550218
1702447
2416090
2045469
8040255
7721853
7603746
8846025
11381193
2870819
12692608
8241019
7625157
7925956
10677295
8274220
7507448
10495474
11210257
6498819
2664910
6734759
1711568
2174587
9809073
9170840
2663495
7815539
2154036
12537087
10636127
11767703
12818664
12407799
9065613
2555164
7964480
6302407
1421297
10027411
8428003
12122065
11715039
9122199
2479424
9510195
7644495
11432723
10830746
1701642
9612568
10448899
10963045
8652415
12642607
7107597
8809169
11857680
8395117
12658052
11850029
2435246
6470614
1310564
8337113
2856554
6649535
12415006
9006099
3873468
2276397
12925000
8756445
3370677
9385364
8819113
8292825
3780888
2960733
9811979
2066369
9914380
3740453
7024027
3381975
6297704
1150286
3996489
818927
12019566
11291936
1883631
7929315
106958
8866894
11809759
10658112
8075624
12745285
2096921
7498789
7559994
1214152
6300832
3345826
12237565
11437212
8954736
7669848
1723040
8288903
2521886
11254493
8392702
563406
3519252
3017700
1542882
8806463
12091136
6793260
7484214
12409822
6154420
6164489
7460379
6353978
9115242
7561163
9670333
6493234
10502062
2482821
10590413
2796388
11836788
7832988
11821947
11003836
1494293
6203749
8702442
1846317
1960490
3018114
10730852
177819
1900427
11238465
7217213
6541124
2994395
10334192
161166
10669599
12560208
12766534
9457064
3892779
9837812
1653026
11434922
9539457
10752483
8258647
3972893
9081218
6599936
9548402
9271375
7819132
9482184
12056861
11541365
9792141
2429121
3804492
7537742
12164698
11699523
91629
2380253
12783394
6802201
8751852
6248451
10822376
11059019
11212153
8759927
2004369
508099
13950
12670877
7986495
6137215
3099802
9587183
12062086
8445390
9740991
12950419
510914
11531161
10990168
12208808
894266
7368513
1300543
6348038
3080427
12055071
2071737
12563370
11286629
7223430
12494495
9804556
9687983
11369888
229115
1401083
12361977
10092527
10849425
7646986
1310063
10318775
9119886
12409665
3032106
9368340
9606622
2509237
12589777
2456322
9786208
10631340
688275
6538180
10069990
2175610
11900052
11413404
7001153
6626219
7896884
1914237
7087986
1770393
204460
7977301
11301021
2660363
1314814
12198496
9326385
3756086
174798
1990972
7611504
11317961
9188778
10444535
12708653
1611660
8472451
11788578
3983372
9250151
9291162
4044192
11801606
9725698
9315690
7608839
11981559
12391049
11472847
2069557
8738465
12050168
8513693
1996952
7636314
6090360
7593197
11589009
1757472
567653
11067931
10212284
9031706
1572913
454827
9848273
8781408
1418604
9819793
8516620
1376027
12593978
3874727
9855636
2470828
2937836
6852832
10656773
1511057
7522254
6277211
6382955
1348808
10066705
9262019
2684891
6186318
2620325
6519369
3314825
11300685
162036
2025886
1234062
7852429
6340679
2231792
9503602
8619029
234725
12810685
11335111
12752272
10192300
1550851
12167228
11504800
2250341
11951115
7522890
9671320
3743604
12379853
1290590
11477167
2439112
10471159
11788388
8442717
9755234
10496342
9578691
7356175
12904579
2165003
9250392
2244935
9192771
2679536
61142
512374
9147335
9038191
10924407
1327737
7662716
9893171
2069307
12175365
7580752
7543820
11788158
991109
14516361
11246118
6931202
2981569
2313097
9700394
3977883
11170345
9499033
10491345
541228
9428423
9826446
12890509
1375850
3768895
6605386
12517948
9649565
218192
8847084
11850197
11242177
2984572
2291757
7805762
6157601
3408796
10420010
7496175
2612616
11875643
9184086
8744946
11342711
6585913
12693606
6422468
9245501
1965035
8412102
8029022
2173525
8635089
2440890
1665886
11443058
3760613
9680947
10640707
8419333
10207132
11140279
8077277
166465
6777226
9800190
11483859
544939
3183914
7728987
2517664
4016717
9450923
9299111
8855977
7621472
2404062
6155294
3390607
7357001
3944540
9148923
11245579
3758081
2185868
9498283
2328838
9242673
7666513
11564430
7830038
9527883
1495960
10425589
10893270
9600972
12084892
3757214
8898925
7323612
3948148
2850538
7531096
3429209
9744278
7493035
2004044
2536571
1325131
2963664
12027454
6235771
3964757
3168971
9531284
6205984
10888997
9790874
1384955
11282173
12428428
7635138
12786804
9694711
12145676
2937843
11360236
1997647
8600694
284347
173670
2022691
3857629
1673316
8650071
11641773
9272515
7681624
2365675
7544313
6927962
3005642
2465034
3150557
2730892
9719033
1826256
10438594
2252957
6141664
11336649
3154599
10480028
6177029
3707845
2362427
9671591
2561627
9211932
11798508
2862992
553112
11233074
12135673
8493285
1577845
11180841
3607289
11894038
2580614
9363447
3126193
3205625
10749830
1555588
12604645
7937100
2538723
8237894
8722987
2684974
10072783
7664342
2992604
11683978
2240024
9698538
11251227
1685989
3112147
2982758
10924091
1310583
7174798
3186711
7471154
1903394
8535959
10233309
9877145
1586963
12420224
2683559
480464
10633864
2018477
11915925
6540273
9358312
1955941
3863109
12534239
11751382
9635434
9778585
12009474
10441540
10579163
6270961
12705878
6325164
3386630
9118474
6437852
9565984
12165672
1765146
9162522
12523580
11684706
6738093
11034374
6746900
7555712
11897781
11709708
8632769
8541527
10825382
904653
10992327
8606005
7776442
6466537
6084529
2982353
12798852
12060405
6818132
3194757
1412557
1537353
3028847
8923013
2124135
9294578
8978302
11440146
11066092
7687522
3424206
6280855
6557015
9798694
8652812
11971168
7813437
136360
8567394
1915270
1581003
3377866
1557690
12941614
7677594
11279004
2847761
9326173
12054535
3771653
10384135
11776982
1299359
3192273
9889849
12799288
9408252
12707232
7865478
10704837
1659307
2066444
11713372
1720957
11228416
10410905
7669425
12467910
12193136
12182367
2307979
1505640
3592705
12241081
12000549
7653104
11673085
657392
1194354
3756325
1768435
12566644
2836726
1875689
6229200
7273271
2304142
12210072
10474083
232102
3297760
10439038
7962265
8417951
6123192
12857909
2022185
11172213
6330302
6090011
9040467
7593176
8113950
9490870
8723172
12128250
2953726
6313431
2752063
2594813
9155027
12618243
11999354
6614920
8654495
12887925
2248939
12503091
2277070
6660657
6608565
11890526
9580246
1296158
11938494
2950860
11466241
145179
6897146
6538612
9651475
10206490
10922460
6670998
2016416
1468725
9345031
11784020
2832850
12406909
6086166
1347465
6233376
11532373
3498639
8455201
1970962
9726367
12192596
8476430
1400580
7556601
7826098
7518467
2133547
12610310
8873753
12000764
8907122
11434871
1926342
9681889
10840017
10649447
8131405
1689785
1832056
10460654
168779
9776859
3514397
12223475
1868254
9610747
12519871
1650672
3106798
89091
12162776
12221103
9576836
9619825
12523578
7002499
3896930
7936758
7544005
10863394
7835155
12617830
7946321
8223708
11390458
9529165
2503711
10451050
1690181
3882174
10400621
9924101
210901
10959037
7779272
8387531
229357
6169669
6253892
8580527
2970958
7796893
8384757
6458086
10403835
9826424
2433213
7416997
11996038
9028828
11408413
1279929
10505548
11001561
2808459
2560326
8072001
7334056
10854225
10779327
1687657
2995440
7709457
8074233
3803289
12772642
8295847
12210084
7819494
6740709
10357908
7952564
11074949
7738831
2174230
6482418
8605338
10474026
9843833
6966068
665726
10818145
10801415
2389663
9916096
8621730
8303059
7707908
12032834
4044643
7538347
6807873
8520779
3278732
6854687
7490299
221151
12410637
10997976
12589681
11889587
10347170
11126371
2990638
6580349
9662438
4038795
3040987
2565351
2191964
11919731
2811791
11276310
4043259
10328863
9609241
11927676
11992005
11728225
8125155
12576501
11126641
6303387
6321669
1978672
9057815
8612196
12941686
10960480
7134963
3025233
10320800
11402062
3944210
9403732
8325422
7032738
838281
838706
71770
7516399
12773577
3033382
11600695
6303367
2605284
3602218
8808295
8160928
6232001
12926059
7651725
3081041
9651218
10487672
8920233
6539695
12111481
8340608
2673462
7792137
10340742
2995418
9425144
9622065
12888634
10739670
309775
12787064
12421706
6751378
2317561
730179
11641365
6376152
12031128
9169605
1709616
3453371
11301417
9727873
7310306
188035
10079232
1521685
12531695
10611055
6600723
1301786
90019
11106751
10759636
11990005
8070541
2987136
8087415
6480155
1763415
9735403
10397979
6218825
12034762
2426583
157877
9533241
6509891
9287159
2984672
2222260
10958976
8853797
10569487
8214582
12242124
12885758
10506364
6619543
10857859
2954579
12209561
8340100
8950280
11444800
12479814
12725077
581936
7864077
10468155
9230313
3490259
2924797
7330855
6171666
1525395
7744845
9846185
10688614
6238659
1767863
7785805
2156560
6213626
1747457
11437447
1337584
3460088
12714625
3029056
10725724
6582670
233292
3905298
11846958
8382166
8996087
10024509
10466928
9116289
6978259
3901247
2933265
7749341
11514591
10821756
8814596
8294468
168739
3134069
10219255
8756279
12629058
11588995
473865
6194794
1638131
2611398
1847007
11556560
11471143
3335645
9342154
10772933
10919579
8466858
7085602
9718390
7837258
1514701
8764325
9671947
12766906
11874907
12113552
11748702
9302644
8879208
3893569
3875580
12033729
2491815
11377905
12861013
2536616
12676819
2921321
12476588
8039013
11007482
8733686
10864057
6667725
89962
11923202
6466545
11277404
9479623
8252311
3546282
9331075
8512554
6316655
3900086
4044650
12787504
12750617
9121478
10696915
8285019
9921583
11466618
7543304
7544455
11226800
6312684
2974321
2301400
10887337
1382959
9219277
12751964
7118130
12555170
8473021
3147700
3479265
11503954
1480208
7795255
2160661
4004860
11064283
394134
12115884
2441785
12874139
10625438
7961114
2043892
8575063
6331237
1672446
9436988
8849848
3266366
8602626
12021551
12655152
12846899
11904314
12919077
8592439
11846446
11754141
2823015
10477764
6983976
2460550
3002778
3404581
11718855
10843735
9595538
8780888
10556055
1859354
11999977
2420644
11701436
1375279
9263156
6262829
3680099
12494536
1363854
1511165
9112701
6377897
8896981
12379179
11956019
8617573
7062932
6334557
7693841
11152634
6611367
1600136
2867893
3345038
12678967
6733848
1697650
7579484
6549551
8245427
3930631
6593437
11212277
9432984
1850227
11726527
406805
9831203
7636305
12385444
11862712
12626749
1975814
416162
9584126
7815418
3556767
12480143
9822290
9593674
6117597
9151728
10837221
6834009
7322669
1149575
11352931
3456473
12900165
11934704
12359858
9244299
12361756
7929639
7225284
7589903
9596655
3109731
876326
10512753
7307585
1847982
3793230
8945518
10561308
439107
12202493
702031
12076830
10191045
10366776
10668970
12201670
8742366
8996566
10880751
10942204
1056018
3973624
3154858
12569699
6946268
1818305
9558159
7398077
2808227
8770063
10972977
11909979
7054639
9521027
3500899
11432962
12355168
2370612
10918135
9570896
2458780
2508623
7487135
3536544
11203647
956396
7126630
2836546
8735942
6327589
8238308
10845424
12507390
11152469
3874907
3498897
6535647
7667639
9015265
12581739
2496942
3004745
12542532
8257452
9817592
11110683
12766977
2223573
11551933
10477732
10371369
9398462
11187960
6534824
12900727
2835330
8793546
8629127
12796774
6728838
10863975
694416
12729798
12237305
206541
8641340
2539916
8949395
6413387
6090192
3165196
1369307
7023877
6205777
11078799
12376562
191349
2993081
7729689
8759759
6547824
2359039
8755643
11923208
2472284
12592623
9209504
12373306
10382231
8688829
8105908
12915888
9825674
6855489
8651891
7890493
9575359
7751923
7830384
9350651
9311783
196742
9190899
9065805
3795634
1722950
10408976
11909528
10885733
6119836
9870616
6203402
3284903
7059672
10792059
7430763
10656386
8168203
9536845
8948461
12555939
1878591
9703011
10415076
7542192
12483727
10710309
10231505
11052811
8427244
7670951
7535779
12067063
3546339
10824196
2422529
7979176
6444711
10837916
1722025
7584559
10750557
1496916
10400782
2409452
12756356
6437072
9025061
10939099
3750594
2434485
7629516
11102807
9716738
3678413
12231644
9388778
12815595
10723727
10567680
7400742
6187011
1761529
9653107
11444150
8216423
9233768
2478099
2554689
10479404
7815530
2265771
9754218
10625659
9082990
12438411
11120951
11167042
10319727
14512024
12354678
11500516
8415770
1191196
10221643
11867069
2420884
1359829
7635063
12202033
11463335
9792791
1151835
3060791
11304441
1884999
9157960
8485710
9570915
10877126
10470061
9800194
11133914
9873044
11131135
11532868
3094445
3164562
710549
1460862
477771
8651889
6180057
6626241
10982405
6238965
8994117
3816797
11244044
6415236
8144632
6686562
9294656
1336803
10469590
7682989
9281454
2303118
9372849
6930702
7150392
6874406
7541382
1694886
9581553
6888184
6615863
7847853
181492
9303065
9952111
9682680
10562287
9506892
8550546
6209924
11819188
7538339
2071635
11219391
6603312
11334786
3383839
1467555
11004248
1269177
9581181
11836279
10194338
10930457
9376585
9560476
1008909
6228173
9585264
3028706
3513168
10831070
8127076
9054499
11103082
2166509
11024032
9490416
8386880
3633745
11450677
1100536
1552361
11813257
11353511
11350763
12828340
8535225
11277878
10411145
9751765
2090711
11099498
3467639
12084755
2859520
8392931
1702932
10084255
9330181
9578615
3352269
8221886
11483320
2059567
1913672
9605184
9537130
2439902
11518261
11925931
11731483
12634851
11891329
7528655
3814154
1282660
9489560
9836496
9466592
11443502
6284499
10617810
9307856
11562062
10568794
8787685
7642699
7538476
1919988
7867723
1870448
166209
7565670
3508703
1168241
3873434
7579382
11593391
325950
12502758
12082547
9194888
1944764
8309423
11438824
2010656
314868
7999008
7592980
3436089
11858708
8330857
11541859
12730349
12378564
6226237
2406303
7585119
140504
12622402
10681543
8980699
8213812
2590559
12421580
6309764
819899
12642511
11271632
10996655
10766740
3690634
7579405
11704769
8072685
9820813
2474783
8918877
6268302
9488655
12487853
10996400
9698222
12637578
3921297
10556841
568097
8729676
11956189
11218060
8772463
10318869
3358612
7972429
7896894
8020184
7945013
12642484
6262813
1707129
8549594
10319334
1004566
9596583
10877982
8095091
3677083
1739174
8353836
2537653
7727830
8464477
12605011
10591405
7980568
2185901
11294868
9490504
10861088
49289
3940201
8302832
11795876
3005614
10330232
3411605
6655238
6238835
9099936
11018468
6679874
9177406
7818764
2994213
527691
1822752
11998867
8392089
6450395
12829789
12692353
7763689
1447974
11085879
1990013
1311316
12707014
7955544
12672953
4096882
10976057
7462095
11571593
7808952
3864499
6085875
2097259
6707093
11396953
3689978
2845110
2060709
2606103
11121725
10618164
8476074
3498642
4039435
10082135
2907963
2573833
12882343
12099721
6993372
1879466
8653788
6186372
2456445
11474178
10486543
2544477
1655819
7646078
3503898
1628732
7494269
8634437
10393705
1417873
12046852
6287841
1662245
12044223
6420422
8929902
12097646
12210753
6969684
9096338
6486792
3931209
9535767
3527163
12181143
2864701
1922946
6775795
10051965
8600089
179968
2948136
10228560
3877222
9629241
10409500
7568054
2452268
2483683
1376391
12782003
3253056
8843199
7028998
1527376
9694889
9781678
8393876
7565668
12535371
7570914
3762576
7676812
11538926
9845381
3524710
8830720
12065904
11807219
2829425
590242
8589448
7898504
4457780
8764113
3821101
12175486
133835
7749213
7536654
3016518
8582272
12929194
3304825
11538513
10742385
8082888
8546337
911977
10086992
1704843
10966107
7812365
1155358
9021339
12599212
12917489
3503520
8769892
7897632
11391682
8877440
9840928
9031719
12464630
11723751
10682306
2916654
1443677
8068623
12793896
10051751
3917575
3038235
3081359
3117582
2158444
10069572
2360638
11027617
11418640
11274966
12830735
6512493
9022058
7069372
11482457
10564556
312812
7953947
2509039
2257855
8558905
7760825
12415544
12393875
8344791
2549400
10329635
8923589
681024
7219087
3567878
2649376
6112295
8106008
3106178
1848488
2055949
1313887
11128983
12218804
12384993
11352764
4047073
1058500
12210841
8119120
6218961
46897
10938126
2446314
95567
3078955
11822880
3501108
1962560
7963017
6086755
12401786
9447234
11407473
3654335
501502
12494506
7820854
1939655
11839803
11179421
11726397
11266438
12791980
8978677
2897622
11141090
45879
6303436
7510677
2992802
11042510
2587713
1702684
1605389
1646484
12149478
6231143
9203348
12086863
10601039
1283314
8641351
12061838
11857368
10850411
9065797
12393741
12409474
8742455
12738808
12618264
9664685
9609820
1746887
8453269
7814443
3652964
3353499
2840671
2761553
11278811
2914580
10200282
11901423
10644516
8381971
2585402
2338132
1696903
7923077
2170429
3707054
2427373
11782416
11506175
2312603
3512279
2521339
1869505
7590670
10952247
2580370
2174396
7805182
2777883
10421996
12603687
1694182
10480429
11696585
8608973
12811821
8240660
1606615
8192899
7789982
12925211
9313914
11591817
8845152
1152547
11751283
7585963
8665910
1891248
8043437
12649288
6290595
12821376
7510868
10996792
213125
2190639
7505149
11545258
11312294
11681797
10084333
11499700
11251055
10385390
3974307
1518665
37639
7522115
1493857
3109316
2993499
11971981
1578350
1340192
6887387
9436242
7890753
2338284
7048175
2826497
1385449
9112165
2559796
1355701
7274589
2508504
10611244
3882091
6243494
12039762
9606985
10891377
6690456
10507082
9834203
3341373
10452459
6159329
12531026
493869
11290324
10643713
10614947
2947966
1434515
7986829
14561289
11482618
11159515
2158686
2608056
10495310
2209767
11069886
3946557
140878
10841981
8601407
2930719
11961018
9441808
11342577
6384244
3589667
12225791
3124992
12757863
3337878
2265111
11641330
1899340
12652645
2135634
7060079
3335820
7649790
7498360
12652101
1589572
56176
9020362
6186990
6332873
7635982
12475893
12462254
3527728
10782820
7889146
11024134
8472308
10047991
921178
3100001
12490778
7115720
11335947
2475542
9101070
1459995
562877
9694706
7556913
8833594
11017048
12588852
8056617
686611
10463400
11175671
12582364
12595236
2819937
1525015
774
3821186
9744821
6300365
2931443
8878536
2133449
10563391
6259937
9743599
12145680
9824667
11728804
6751304
8940053
8770693
9711534
7991734
8364225
8078932
2460306
8676004
1151264
6671134
7968218
1303828
10653966
10450794
9560453
7958869
3440293
8550995
6540267
6488451
11978538
6833024
2535907
9505281
3943569
911847
6223945
3744734
1336558
9702186
9326443
1968067
7519034
2903888
11801733
9250765
778505
3035739
1384229
8738603
3805982
2594321
9179153
11066087
9482660
12569803
8382621
3283357
1140954
2621392
8206724
8968108
11606305
1695067
12508266
166822
1725103
7139961
2663125
9037696
1330499
9600389
9077547
8666126
12494892
8946252
3979472
6840565
7569901
2100204
9012788
2430625
1976640
3535897
8601607
11029322
2827947
2790820
12505633
4082209
8380125
8110531
3758079
8650148
8121293
6319378
2567334
3016328
3864783
11117275
4029168
7875251
728628
184472
285074
10899245
10720455
2183344
9518499
3801009
2982428
9056773
6198430
7686894
8750234
9452888
10089028
12033976
11108137
12853681
10756116
10652269
10395393
12058346
8681788
9269689
9677311
7804097
4066755
11830198
3424418
8789410
11734300
4079952
6159199
6448027
9056111
1954374
1530767
10075841
368517
1618128
7477766
1453016
6096011
8231240
1726528
12632370
12115952
3116004
9395101
8985125
6260214
1317305
8812623
1943714
1552940
8167916
7002940
10907020
12559809
11913491
8134167
10331649
12644002
1167551
1975515
6580066
3361968
2894396
69014
11839280
6086680
12411407
11978627
7722754
10948179
8385534
6640110
12372991
2982629
7689872
8595965
6207224
2649075
1900736
12688234
7951886
12454098
12115181
8105612
8642445
7775325
1824758
10454634
11697201
10634642
10617943
11295646
2576218
8234369
8449988
6480833
8974141
3733754
10633853
7589238
10573133
8029502
265302
9753480
12752
8882998
11181442
2398743
6498132
3400492
8126242
12206789
9152854
12558308
7883858
3492753
10082539
11978740
1391963
11999584
7892220
12117099
3758484
11371614
2573068
10330409
12628697
10341249
11194895
8168207
9198527
12540566
2648387
8273969
7684746
3917475
9040653
6446408
9097460
1710864
11420679
7538350
266196
12519746
9607818
3141334
2001449
9298107
7536133
11253132
7733317
2982235
10403646
11107145
9742155
11542786
8782100
2291774
7520724
7056433
1878968
1717634
12198090
7831294
1356287
7601644
2180466
3033311
2885415
7527675
9308963
46719
9725908
10229325
4019581
9621892
9767131
9491449
8119719
3909073
4076541
6871095
3410884
7687007
315290
12970188
11870132
8785585
3035996
9952331
2995421
9552371
8759342
12377212
3829831
2180740
11472108
6194294
12366821
9885280
11034584
7060097
11553908
2307723
8045340
11401843
8866877
50654
3723884
3040779
8028604
11137628
9248863
3905964
12482991
12068040
6149514
10892424
7793229
10050990
9720488
6321954
7249254
1662024
8084013
3753439
8864947
7705188
8045719
1668906
9818854
6169759
6452057
12767057
12006981
8557215
1594589
7733973
12394459
10923617
374898
3357493
8690054
9181626
8145823
12533689
6387031
11274754
7539460
11858954
8350618
9708733
3143917
12740904
3117754
2850424
11776479
12529257
12087060
1631107
1707469
9789036
411797
9173901
9531533
9633023
2919111
2077347
2497284
9475763
1398278
2362470
7333707
9162481
11159171
9594227
12445884
8313514
73303
9334309
12107058
3265948
10395009
12530097
8143723
6198231
11834813
2077405
10214753
3731054
287671
2298166
890972
7554936
9889814
10548503
8307366
11096419
2816485
6359600
3083810
7769269
7251223
3349390
7358127
10189372
2408580
12414629
10813532
8643689
1729134
12445600
12712574
10089169
2466701
12421879
12820975
2852424
6650434
12642401
12574217
3875492
8405240
7960143
7750523
1525036
427575
12619072
12471456
12138167
12462250
806012
8676424
12406905
7505451
1966337
9000148
9191046
11785118
7006871
1851746
163919
11828244
3791380
11231082
3944238
2372217
10322772
10516228
2842777
7760331
1797132
9496380
2753148
9286749
11301191
9224597
3096188
11167758
6218962
9441665
14500338
7520385
3102760
10756078
3108856
11120768
6300435
631859
6809918
11147222
2493000
8373364
6222962
11442737
10210127
10544294
11941400
3543023
8033894
11352631
7254200
2598813
10075689
6303378
7951099
225021
10331987
8439184
6452040
7534356
2796997
11532347
11796850
7984435
10503257
1406451
7507713
6305993
3282902
8567465
12837243
11595613
10792035
9149307
6185287
10077652
10432996
8562938
168850
10437081
12594744
11059758
526533
3828539
10191059
10966875
3299052
1544451
8915652
3525118
2167551
8245117
574203
10444063
7878205
2539122
8800406
2826475
11541952
2836056
10071458
3523486
11457877
7730405
6284376
10765928
2982365
1550587
8846920
3318832
2937055
10430899
10335499
2784850
85479
6705056
962971
1423884
10445502
3552252
569901
12592688
838771
404274
287552
3141523
7475311
11120971
11782984
6708516
2217443
1351952
1626966
8780731
8477645
3352747
12621502
1191045
11542637
9843707
9152006
12604789
3468315
6999740
200575
14534589
1846446
7535019
8091752
10484594
7521539
6736135
2774062
8082657
165982
12878983
12746481
10051646
6610447
7332873
8869029
7706536
1674612
6281710
3978842
2863138
3257685
11715640
11359897
9751114
7529213
6882361
8299877
10803464
10448218
10508578
6942183
9516126
12382032
11696989
9640066
12068493
2474201
2483108
11976726
1468445
6406107
2548805
8978297
10942600
7891732
3480234
7621967
1471614
9695407
8101169
7083161
119319
2569359
3309122
12375040
1430154
6626548
6478519
8207218
9601989
1284126
444413
8662813
12563279
3524655
3678316
7544797
8265786
363272
3021329
9242718
6617674
9550224
12589817
6170323
8433255
9643559
11149756
7391033
2476217
1313331
7181709
7768236
3123253
11701128
8699858
12672457
9120270
4018449
3279118
12079681
7885477
10863963
6180086
2281143
9078432
11934829
3570500
1686691
12494501
7526682
8373380
3283674
2604917
12817021
3032920
8754391
10610031
8337588
163364
11323016
7825569
7995074
11207295
1897512
2452870
9187666
11948695
12894224
3369615
3176782
10554168
7965848
9356712
11332636
8087488
6186583
3517782
9678512
11755779
3600682
6512566
183826
8666662
3457538
74117
3871438
10720419
507191
144009
1698186
2223485
8886312
7142291
10471509
8915950
10638834
182381
8409769
12717380
10475034
8605369
3863114
2254887
1456730
10644451
173255
9723958
7890296
1511163
12560238
12489029
6468299
2176691
9832136
3299366
2707488
1321778
8757503
2227286
11498795
12606777
8951788
2055265
3771797
11585774
10402020
2988549
10746529
7917306
2495853
11511521
1697462
3332164
12513758
6616630
1893954
9453063
1310580
10499612
7122575
3903081
12470837
65119
11493535
2156357
11558423
9722930
8322049
8163384
6219688
9507090
8747514
12966219
6740675
925093
6338989
10679672
7545105
6816402
12524553
8349040
2168294
9414274
12494338
1564662
10699293
6447801
963054
2957232
9847252
1688803
10906469
11739643
8861946
3668954
3899794
10512203
10836138
3023230
6862680
1107150
9887355
6154742
11339891
3971474
9927686
6437989
2644992
11021387
3004600
9590564
11231491
12671769
2188970
7716190
264677
12477293
10373120
12557207
11418068
7246733
1704326
8847895
12521299
8215452
2484238
3018301
1083269
11963557
8339544
171355
1398303
10735066
11377420
9162500
10443293
10446915
8900227
2450942
1282512
9281434
6928413
11746507
3058521
9626253
8866784
12683924
7777252
2737285
11872672
11447341
3597549
3103102
3931724
2174056
2064349
3962672
6307547
7448363
6887846
1837264
8874186
7583771
12581849
1850103
11156778
1330322
628550
12605542
9436453
11497295
6157445
2231168
7674020
11485384
7769832
1282204
6606679
7651750
2288711
12392514
11767473
2145089
10440377
8811113
12115734
6546670
6238037
11473026
8391925
2456706
8788040
10895692
10801310
932033
1722021
10842080
10233668
9523531
203353
11591783
8287800
8894627
1594327
11747923
11697889
9568561
7214011
7595280
12828739
10583908
2736298
12695551
9371528
12705474
3757033
8348066
2998510
269393
12390673
11493528
3011646
210829
2309764
6970600
278636
2901831
11519086
10516520
12815589
580712
8913726
2670638
12028096
11412999
3197813
2057115
9521898
2982343
12397027
2991688
620417
9169853
7903826
3474327
6835256
11179871
3924708
1758049
10964471
11161462
6092942
555692
3495174
11063355
12101245
3292668
12587318
11120852
3099617
8621773
636828
4055916
6365172
6943575
9252118
2312617
12811768
12685508
9009250
10359611
7450765
2401785
2440031
8137630
6588251
10477702
2193035
2693129
12408976
9782432
8902189
7910529
12703542
3016718
3902478
11311159
1702498
12832539
2189047
1988370
12474952
8536793
1913826
9740244
3161509
52890
12351456
1660900
11956568
8247227
3049319
2100261
8394168
9282316
8875205
12943668
8439586
10940629
8946738
8914827
10525341
3913498
10495271
9579472
6783010
9441684
8083435
8887093
2505473
1358590
1571957
2705456
10597027
10941148
7544277
6219477
8355806
2484658
10498601
12360397
8327852
2081130
2946706
3864528
10102284
11084685
3519255
1450585
11748297
7496931
2169738
10200016
8413819
1494649
10231506
6185680
9107078
7527784
10769228
9777250
6699939
2508186
12424118
9154841
6260393
8001817
3920218
12419522
3543529
11292837
1282516
11376655
6825716
11341780
10687395
4001132
9228668
9950362
12094476
10089897
8608016
1453500
9751769
11421656
1621100
10855794
7763767
2833529
2156729
11779051
9553933
9427222
336215
11401518
231090
8757278
2424236
8635201
3876507
10500068
12101436
7483168
10966199
10918607
1338743
1324170
11398077
1648701
7526136
1345746
11889574
10542218
4063146
12149410
4075450
2505936
1923606
7473773
7851655
2224546
11811791
11792823
9683537
2826490
12399307
9669754
11118359
2579688
11169849
429558
7013804
8644730
6426445
234663
12082212
8239296
7119012
8807190
9457080
8349678
486692
9007231
6158290
6252869
8294465
9647920
11076769
1375042
6749654
3040756
9726369
8114738
10025923
2133806
8037839
1849916
1894744
12882174
12766979
9890456
1501272
11859611
11348624
7082554
12971457
2535439
3399861
12847113
10338149
1920533
9788585
11784972
11166168
9058786
10858955
10431981
6311488
396302
10512725
12569126
6255007
3026174
3129562
10923080
7991459
11799136
4008519
9524948
7389412
1761346
9313879
1559622
9742400
12135915
10687954
6284879
3011479
6098254
9680927
2536715
8099464
2252695
12453917
8118610
7803300
3002774
7945396
3021616
9080247
3278414
7694121
6544126
3500783
9162493
7800953
12237099
9920831
2509662
2160600
9553332
7462337
747800
12771310
3484646
1712636
1689734
749752
720453
10620566
11359701
373672
11896584
7241535
7893033
8642256
1866795
9609697
12047492
6932256
11964066
6672110
10397515
8822911
8573718
7688372
12111253
8608166
7072991
7703283
12234998
3003127
6288116
12110335
10989195
3136959
10938942
8270786
12590713
6411076
216411
1600623
1797144
12403931
9498512
9486867
7751816
1908321
10790293
1662472
444648
10719035
3541965
1127503
7936666
9439480
9119418
8523077
12732718
6698175
9335244
7537997
1893133
10077541
7905281
10731691
11039018
6161835
3497049
12130630
3458960
3494247
7678508
9353595
10223178
7686445
8334226
11391396
10050041
3264303
11783950
7511700
3711148
9705966
10661357
9096355
9007091
3581751
2650460
11112996
7529537
12376106
2678903
7666771
1091699
445842
12434014
1437403
3860015
6611089
6543356
3370160
9856806
1225950
8408200
2357343
3318840
10832715
2331992
564267
2472962
7873788
6105618
1764540
11421583
7257832
2647335
11380602
3886616
10591022
9811856
12142017
7954413
6482527
8612682
6177267
12231536
2470093
1712444
11921204
9307235
9124738
10739753
1213064
2634948
12297727
10647887
2890235
12237161
2855465
2466715
8707896
2070836
9533953
11721331
8218724
11356824
3868220
6299111
2551843
2078501
3944088
3620303
11032937
10668196
2845901
2425987
2144774
9893600
10081556
3283119
8136268
3996492
6880665
1880367
12640452
1851550
11045606
80923
10515482
8423223
3412775
7034329
1638990
8952527
10741968
6811711
8617427
12574354
3923127
7645217
11080599
1993692
1371116
2209727
3391933
10484781
1168624
2537846
6323996
12387829
11537222
3882833
145780
6238109
7695602
12205677
3002824
2466641
9648833
231465
11897758
11114599
1380043
10447821
7897769
7954816
3939542
9052403
3793781
9557942
12496288
10373523
8812114
11884830
11166278
11691923
10559844
3655654
1400750
10704375
11318043
8928742
9051273
7744878
2017149
2154214
2591110
7499587
2925562
9079666
12577317
10704447
2493970
2677022
2424772
6116339
11509501
7878038
7248193
356824
2066363
7515982
9649225
6421505
7814454
2643438
10526219
6895375
3077939
8681673
3114648
10943839
6581171
4076643
7138918
2280792
3335221
1371302
10850656
11453665
3956434
9703882
8969047
12799300
12753880
2779582
10852901
7682468
9024776
1649022
11149489
264352
9182884
11744674
11788366
11966321
3459727
9441687
12165680
8348383
8453105
8528961
12401849
3370843
12113527
4066782
1743432
2561102
7588063
12149446
171665
6652972
96404
2545709
9712302
3292543
9292468
6818536
10908616
6279678
3917150
7782537
12130660
6661913
7756454
1452891
12503081
7400191
3595764
3446478
1676355
3239066
267938
8782070
1377078
7522719
8216761
10455404
7580939
10191300
9075078
9441734
9130138
11692262
2448153
11707575
48560
9637260
7880736
8949881
2766296
2105566
8143772
6298789
10948995
2455523
9502419
9003189
11408953
177465
2298808
10837124
6151269
8856652
11817587
11350829
8495228
11717877
11197845
10612457
12217619
11437329
9858334
1361371
7537524
7386453
12595286
11917100
12702649
12453881
3831222
291362
11466525
3422443
6515280
3838500
6541591
10446216
8314885
9657524
12926837
3919089
481958
10668916
1700725
12636261
2449206
75937
9573387
1583887
10900075
11596047
2590237
2272411
3278006
1898850
7378795
11938591
1753541
2729490
6410120
3535788
11196134
9490055
11506726
9298110
9878548
2920477
3782005
3265677
1885675
2873668
360816
6608349
6147198
120197
1364114
8689027
9605138
2828693
6277531
3785202
9831830
12186785
9612213
8131840
7213051
7415410
9738761
87511
10331980
3037016
2610707
1462048
10081574
12884269
8320000
8055537
7753798
10407421
10201951
12017170
2478820
2952664
9844925
8662845
809908
8041124
11792377
6431332
1702828
11346340
3422628
10516751
2518599
299067
8344994
2896444
7591987
7629195
7480198
12384916
9108435
6860589
8555616
3904584
6670148
7048664
1374119
11843292
8133787
8409526
6809361
12021527
7151883
1845792
11797109
9778508
8592982
2846448
1523211
12777625
12710880
3165110
9029436
661225
10330166
3446293
1697612
8789444
12492421
6997192
3391504
7613493
10354908
1391953
7871748
9792808
11768249
11424663
10854773
12235030
1805004
2881694
10852822
1281278
3966540
1351906
12469170
8833394
11585912
9147322
8070891
6238526
8292009
1734039
10364491
2048386
6981441
12596038
11267866
168744
2031324
8765050
10095873
1765300
6319308
8786392
2062009
1592700
9219478
3533276
8728831
2583350
12944502
1350293
1655764
9129274
11474066
6315760
8272403
7515101
11095246
7691822
3882430
6864687
6436588
3595212
11056662
10339427
6856758
9587070
12925691
7479396
12115515
1694719
12066639
1898372
9176839
10360172
3281254
10216212
9733787
3731117
7579390
9843840
2181668
9240369
8476229
3741968
8780647
2457990
8921610
14523446
8983077
6686227
12684469
160265
2959670
7671624
6324761
12378819
7250969
4012862
8547656
6352322
2938678
9920669
1695251
1222129
7738119
8382938
3949423
9247201
3766238
6514381
3922429
9264403
822577
7720210
12804589
10340937
8187642
7523166
2039471
8847297
6437390
8123680
10756867
3805129
12713768
12495939
11237429
604444
8615055
11416185
6610677
9528982
7836844
3102033
9009846
10430179
11493316
2450875
1416239
1421373
7689953
1808196
12468431
7642423
11863221
1695516
9858636
1385276
3550302
2324766
10995444
12661137
10082515
11849683
11402325
3667627
11370804
12508163
12793978
9071043
11722433
7730976
2981173
8166715
8543388
8831566
12599204
12630550
12882918
9885807
10366399
12161357
1228866
4063156
2357947
11021383
10192538
6736626
3986207
1756507
8378081
6445866
6460802
3245131
8832629
2387623
3287149
2556998
2112948
7925034
11461939
2211031
6379132
9710150
2144871
10378940
12658201
10924092
7978365
11697804
10625332
11598503
2524026
8386067
6169625
2762519
1325157
6424735
6284207
12361123
11085506
9724637
10770420
1614223
11000979
1804103
3076887
465102
10896778
7569037
1080751
1383101
7722485
9019229
11544530
8524867
7577452
9625755
12520351
11876924
11584271
11278462
2482296
7508420
1688179
3408683
12235126
8113243
689992
12627226
2271991
7632966
14517836
10841038
10749827
9708734
12151857
11248830
7535766
11738360
2883851
9364668
9274632
10216932
11726404
9700358
10036613
10233678
8675799
1851857
6285950
6300564
11441133
8115380
12806901
9087451
7515052
12012084
1443160
7817669
7071590
2157157
9628752
8496618
6538422
6204880
6248591
10389945
2991699
1107027
9275719
11388913
6338161
6089551
1672331
1743592
670328
6180072
8930846
9734422
11948520
751574
9368318
3144719
3308914
10389636
8418655
10739762
9342057
1782897
12455637
3143216
12621485
9271439
12194461
12235790
11801398
1379952
294121
9138097
12239183
8698135
10025924
9783463
3922762
3006786
11293818
12630707
10890449
12701174
10400183
6316939
10021340
1493116
11961559
9505145
10593648
11427522
1524829
7981310
1668362
10463269
11273640
6336166
3053304
11463946
11103936
3133553
8814338
12410614
11817173
3965579
2492015
7828668
2184046
10381357
3149481
9914994
8095000
8910216
8542598
11606464
10706474
11798506
4067881
9196896
2492969
9004776
11295367
2313718
1668709
7222953
10684116
2334892
1725208
12670837
1402804
9058053
2440459
1381604
2526736
2154402
7881112
7700896
6708563
12941628
533684
8195978
8788939
1655572
1719073
7920173
3840762
4025373
10421472
332742
7536412
1619603
8616827
10354472
347731
122994
9776724
8494783
9549931
10383128
8224229
6267099
3571227
6578053
9422575
6684600
2469340
8806914
2822412
11535165
7097183
10051490
12442354
1773918
1094650
12037031
7057327
1528062
11888895
11795940
11222532
1283964
1305823
1694879
7505277
11927005
9338411
6157094
2720789
6697310
12135932
3512592
6204647
1053752
7740538
3805145
3214471
7712111
12832528
8450053
3942761
8144189
10413584
7649539
8956502
2844915
9191017
10698655
10649686
8535233
8227182
3161535
7833382
11945222
7522876
8417761
12483719
10220976
2560098
7061591
3275685
1521919
1751388
9888161
8714287
10488129
10557080
7538306
10330111
9228319
8541547
6768410
3834403
3449365
6317700
6971850
8727531
6418635
7841168
2631620
1628626
8448908
3524661
9650734
12892320
2440396
982426
3620327
6309372
8660501
7559766
12540856
9244179
209802
1333309
8940164
9694702
9309496
8695100
12215536
8666233
3308484
7704452
2810822
8763496
11585928
11198601
9417138
8727006
9739759
12514510
11241294
1714106
9562240
6507812
11788723
11553852
8757304
7623118
11566499
6229577
6345270
10639581
11738101
10475028
3039961
10192301
9128762
9891887
6427229
11553849
12754813
9614935
10827983
10712350
1165472
10349631
8225867
9681707
3488905
7202576
10540022
6770051
11316725
1698443
7730619
7917362
7925001
2982829
7790533
6504500
1740012
2016771
1797735
6805927
1742404
2190835
414785
2122616
10488817
11823492
10944225
3567213
1811338
12941079
10210320
10749704
6191860
8897204
10048720
2737346
1533218
3641024
10903202
3552823
8729969
1779649
10022836
2442724
11353424
1821494
230390
11717400
8636879
8604994
7998943
2117086
3242365
2120578
1548086
8543332
1714008
9036854
11990701
1375865
9122197
9333038
2319390
10352443
12810661
9165666
8854048
8754861
1704403
3085658
10227669
11381097
11069140
10673135
7397205
12730199
9683559
6168115
9398432
8853901
12197210
7158591
12171147
2164315
2440557
10864148
8951876
8553888
1479472
9244983
10397388
9166721
1968118
6141728
2472034
7490473
9813154
12810675
7748465
8271272
8503901
11600408
1697501
7194735
1248034
12794819
11981557
8187636
3066301
2890439
2581346
803560
11000266
11880281
353445
2504774
10813637
10751218
7352302
6213278
9415426
2192025
8700110
761484
10457076
7664846
6423872
7480221
3342217
10213083
11335005
7963541
7773001
7895263
3519430
10231511
12811778
2990594
3135146
1710856
11861393
8207056
12923246
9344542
8598222
8394283
9658458
6492894
9281340
3937588
3664956
6610049
11292375
12490101
8389580
2546147
2806724
4073667
2546634
1411625
1315676
7961225
2746007
11057086
8083984
14518240
2981766
9653174
12032296
11353826
9267309
2824521
11427924
6417958
7527414
6438395
318155
7905321
3698071
3015985
11024179
9636661
9209318
11907826
2948951
1666560
1385122
10321995
12531235
8076523
3899696
8806442
10882849
12907159
12617829
9216732
8473520
8843198
1992446
6286246
9749990
12222876
10766188
12384466
9579433
2476447
10706139
446582
1429006
9679925
9185184
3497951
8166425
2931506
8088377
2783422
6154713
118824
2439378
6526816
2984864
11719442
12527735
6828890
1337288
10199969
11094084
541352
10215401
6442569
12432454
12399320
9864399
1719545
9425602
9016624
11422683
12512426
8688592
11484788
181344
11323426
3814816
11734999
9315339
12529425
3246220
2012750
7356668
2548682
11791915
3724327
2317446
12235106
9810589
11521735
6113252
3431549
3401590
2226259
2579963
12441084
6432721
2157297
6486136
2909396
9357964
7720812
2312504
6615543
7834802
2864350
9727494
3502997
1480035
11208004
8842012
11489934
7126470
4084683
2749903
6667720
7334547
7364813
3480506
12628366
7296633
12508271
11081379
950007
8635056
9414593
9477230
1948540
9427140
11169507
10970834
8471427
8926259
8446717
12644001
9448829
8613478
6523564
10328921
216442
2380178
11245594
12630919
11844847
6997370
3357348
10792621
2323625
1958883
3787169
1735498
12734106
8951770
3976875
6926091
4083164
11520785
2676503
3134246
8341747
12914761
11453545
2438098
212865
9819402
11738491
3137573
8119124
12845665
1363226
2105282
8805990
8404534
12429739
12058968
8137156
3165397
2042650
11466707
12039951
7491281
163830
9364594
12702545
11342300
11139090
8527897
10487434
7283405
10471552
11805231
9631186
11790394
8385217
1688889
9377645
12095506
10585271
10426928
1166799
7681318
7855068
3937418
1693525
662470
12086989
8348116
6319162
2952228
11494132
2998840
10383634
6156701
12719447
6973349
9710302
9888236
8243311
12421674
7849063
3038510
3492429
9370953
7167062
7135413
6975268
12440938
9510509
12384488
11023681
9228207
1742797
10441128
7542811
6821705
11520816
6331351
11039906
3719662
1724786
11317965
9440118
7989353
851634
10728976
8245473
8429197
10775597
3496963
9063513
8734917
7350644
11546650
11860063
11820461
8835848
8018053
6180060
1955485
11880381
2153566
8590846
11896531
2845869
6158577
2570398
6794954
7139070
7037436
2613858
10397937
12060428
10226847
9792671
7804149
2918031
2807796
11212297
1371245
10894985
8244529
11319156
11830559
2545102
12817004
368094
804459
12080710
6593229
7248497
11950590
1889487
10339505
3800594
1718076
10520420
2498260
3547401
12097505
7653224
3900025
2051214
108138
12398901
12086474
12852489
7884170
11393789
8491378
9040938
12481136
6534201
9804609
10366594
11504722
8808410
10536923
3139475
10074425
12010661
10036230
3694795
11908966
12532643
6828458
2680424
9360652
6287905
10391678
9251133
12093651
2731515
1610538
9517505
7764209
12757872
10199493
9453630
11751193
2839811
105013
6427755
8535203
12760929
10330260
1100
12629418
7671821
2543865
8650243
9535419
9729621
11777983
36172
9636999
12053151
10606813
8992886
7174742
9105039
7192110
12668514
3944694
10384145
6943380
9138478
11134893
9089652
7689037
8652837
12183591
8816703
11237671
3399891
1285297
8162861
12145675
9226164
9106662
10906512
3080519
1663393
10951136
2113109
12118380
1699919
10764225
11344517
1467372
8778697
6222957
3047141
2717721
14037
8724543
10084712
9644111
7524747
10210334
9467718
7638225
11681417
8031467
2835418
9482889
12846992
6978488
6934693
563729
11556683
12353364
6304352
497104
3913559
3876612
2714790
10399178
12653712
2456705
7929831
2049790
7533155
2990639
12669245
12572654
12006359
7635054
9639323
6194760
12365242
6170512
12747450
12395323
7018548
6266484
11700942
6540134
3317254
2168346
12097390
2560708
3884031
1169982
10763826
2840950
1689485
10947941
8557046
12382667
7514102
11897563
11168807
8774366
2294122
2914702
941671
6704019
8794943
2727273
11042511
11052465
9512498
12482717
9403620
71279
3675069
11740497
9613777
974882
2338133
9253488
2894138
6127343
2845482
3413309
12218063
10773321
8746450
6936458
7496176
10488105
10559372
9415422
10980777
6672108
9428422
6197251
4043242
3859466
1472013
12368285
1654250
8566478
6511527
6221789
9107079
8435666
6316923
2425256
8626026
11764389
10716247
12768464
8097976
11801627
11168939
11690533
1723298
1642451
9550417
3951704
9001360
3817053
10580006
12738334
837945
2761317
2924816
9445257
7568242
8329981
6859658
2411431
12946948
3132508
7748179
9326659
11454706
2707489
7507681
7415601
1715176
8417957
9587860
9396758
2154966
1506992
12457261
10652225
9736711
2556414
10557077
11121441
12624598
3494192
3180841
2527097
12718768
9701772
12189558
10908668
11836447
3127827
3218737
2454260
11673347
11679265
10910947
3077940
2492486
11838370
3691668
12396629
7601302
11923239
8860238
6840562
474144
9786032
10433830
10381890
9698181
3258352
2557457
10662835
2680683
6203946
2400783
7055620
9651217
7762996
6304428
463908
10435561
11585568
8329011
1705811
11096423
3918212
2549959
2826472
3674061
11792811
2248138
9622695
11691587
2192239
9254671
7540472
3981355
10207131
2544514
9586811
7239717
8214360
9544161
12906757
11287177
2971650
7018674
2155630
1742793
12697100
8756290
1971735
11062159
12915115
2985262
9735364
8482361
10743727
6308006
3697502
12162376
2961306
7263777
2028732
6280862
11798502
8003067
1757470
3678478
7707233
7840517
12637498
11713576
10433234
12648500
1684912
3393496
2537329
2339700
2202734
10924280
8575329
3117571
3255796
3077945
6640615
6510788
11205048
9160688
8879490
7308326
10189961
9748583
12093124
7988014
736999
8960128
3101706
7181706
2822342
7593210
7549899
3255754
8675502
7137168
12684062
1139738
2833094
3140820
8861966
8433888
9696696
6749863
2537838
9478007
9085227
12943705
2085435
9817765
7642521
10918056
1645446
3257171
7540252
7747636
12844105
8449855
2160212
8487498
3659276
11112149
9294212
8681435
3839146
12077359
1299367
8256926
2939512
12655285
10674894
10386940
9776849
10553099
3620330
9670021
1447036
7738097
7169316
11853383
7284443
6426945
8350389
3377507
6283449
11802938
9514101
12069325
9929609
12469128
12194265
10327148
7798324
7195411
1697793
6197461
7797074
1799649
10613971
7555734
10581389
10561492
12124441
11087218
7836087
9337558
7769147
11571635
10637244
10983879
6968225
9396568
2449911
8385789
8799155
12210370
542598
7138787
6724528
447736
8841041
11245585
2808337
8647033
546782
2647770
9111084
12423599
9864010
9309391
445911
8297338
6484570
10544821
8462976
2455648
12231542
11342245
12468925
10855702
12376804
3121640
1744131
2706902
8971399
10634608
9575611
2291496
8603101
3944201
7843283
11936859
11114521
1342086
702348
59609
12099636
10660616
6327106
12019322
11329148
8241592
9084608
7586741
12492496
93265
9265655
10678709
9841874
9168048
8770185
3707394
11919726
2000219
10330251
2503558
9205948
7535066
10906441
9486795
7581106
9255198
11809695
7148261
10656176
7521739
9521584
3943530
1360019
10229998
8948665
3486845
7954429
3409536
11382766
7498513
6291667
9076960
6164666
1478568
2783864
6480483
8329698
10213517
10384111
2507925
6586290
6191214
3493287
3609023
9131444
2296845
2255514
1537433
210745
8676754
12482888
1610570
3162128
2143199
11329183
174325
1435943
3459562
11206762
1824047
12736224
6694136
9326231
1588797
1206732
3863495
3486050
7736320
12115192
7649807
7702755
11064456
2237937
9602530
116187
12606517
1482613
11600498
11401848
3997815
2477229
10642721
10597278
10720135
10773313
11734647
9611001
1372187
2429990
647486
12850425
11799143
3561019
1571368
10498604
2445896
10679766
3467798
9314577
1700294
8743724
12676813
47841
6198436
3615819
2769201
9622342
8290264
11595826
9373177
11557040
7720816
3283738
8710365
11834477
2470149
10848954
9017504
3425583
11121236
7686398
9486498
12727205
10668971
3389748
9863210
7630343
10433917
7734835
435397
11312285
3882224
8476914
8892966
11077118
8605336
8399728
3085956
6295721
10330405
2790335
11181176
2229434
10522774
8883946
11721954
7631770
11291856
3114342
10080086
2186162
4083161
10913369
11787029
3666311
2779555
6479179
2905129
8823022
10411332
11278274
7992036
1607234
2110855
8248330
2846238
2639910
7980422
4052072
7521307
1445496
7107580
9856457
7680209
10697553
11111
1430831
11489991
10407678
6156022
10457349
9457084
12787505
12777867
6820431
12170109
12576639
11282898
12812755
6343167
6289658
12393857
12626354
6201280
11417836
3897447
9566852
2671152
11924918
12468429
7002765
2844295
2991254
7822276
3775757
8306483
12682615
12672611
9150383
12713587
9315665
11110688
8087140
8115376
12097503
1751965
2083074
169043
7842387
12176678
7070882
11509487
12653863
6131144
1506862
9787810
7795978
2615355
9806901
10682065
8184875
11494272
6086703
6824746
11495133
12704193
2438291
11329140
12225280
6682454
873646
9328828
6135711
6296085
10976045
6468533
9633917
11133682
7833281
11769312
1384900
10557297
4075546
12361976
11746780
11030148
12482782
10517494
825284
8250883
7002942
11035347
2828680
11526122
12670947
11960596
8188292
703401
10320936
7555716
8896600
6956254
8735001
1959922
3192154
7865608
81518
9294188
11859100
1851760
1327505
12437931
8728116
1960491
11201203
8800742
1292306
1907799
8632644
7082586
1375718
12895448
8187980
2987396
6275382
12782321
7653525
7238655
12519830
2425245
2911253
3336363
7606965
72612
2903054
6630865
1778280
8609171
3031074
2504682
10482273
1990019
1814542
11812360
1974259
3838767
11844915
11257470
10229816
12152082
6700618
2272387
4031318
3785540
2542288
3794595
11739170
11425875
8605349
7250972
9533950
11993506
9714863
7942287
1817438
9613344
1424161
6688416
12593602
12361602
7593034
1333560
11071763
12530968
9226136
9062340
10477832
10667782
10225546
11581283
7752115
4091807
6574161
11091227
3305634
8635486
7604397
8355565
12378477
7671797
10917211
3422181
12212968
2164729
6105017
3225213
6405749
2171205
10657589
9637782
8828678
8931469
10517813
10860875
7783005
10931557
10763117
10670469
2802664
11439377
7727787
1996340
9811857
8789253
12545746
6577252
11540673
11473642
12754822
12508224
12163410
2989243
9301550
10090480
10708135
1286740
9683607
11438940
6600722
9823732
2448754
9920857
2874896
9199369
8142611
1710942
11144406
3463977
2313605
8585446
11914545
9417824
3360854
10480433
7188928
1610348
8615660
12445185
2162166
10065449
12799290
12044842
7492811
7624317
6607078
9153525
11237869
11846351
9544840
2889449
7628554
7018965
10329846
10982252
2083422
12764040
11508447
6929569
2384448
10571732
816557
8389000
9659899
6130452
8652852
3552072
2128595
9846737
3877460
2532859
6957866
1780716
10024222
9680363
10712200
6509892
1203220
11837455
11906316
7430694
1641818
7273305
10567741
7929985
1706401
7826696
1891715
7842916
2298247
10362015
8679713
12805285
1325710
12165432
12642499
11588996
2532209
477770
12228239
11437323
2403297
1845892
11598996
10392707
9326143
3511980
11541401
7691412
12437662
2186057
2985393
8305709
11457774
12135429
8702734
11469696
3009553
283415
9334610
9402656
8590773
1622343
12429182
7172439
2783573
2826429
3621149
12162820
3581100
8875335
7248935
9447253
8790940
464374
7512436
11532916
11884616
12578813
1893872
7761413
12494504
11518499
7503979
2291984
3932579
11696063
9488308
2981613
2169419
3473475
1722008
1333955
11676197
10090473
6154965
11013137
2422020
3175924
7559748
6180490
3261599
1374639
9621289
12208865
3010502
400910
9037479
10402952
11777955
3633746
12099640
6284200
8041746
117250
7236889
8589433
8071745
6784763
10608692
7409831
9264382
3874369
9815687
7918996
3039967
9108413
3490990
12017290
11867723
2838566
9525659
3777959
3619426
8619129
2449288
3258295
7139710
11389190
7116451
1696785
6452058
7087985
2502346
1867316
8590805
1309505
8454047
8524253
9365915
7722631
11493692
12637367
317759
11135582
12743315
3475041
9208331
10354475
9134615
11272861
11498984
11352642
11540699
9512461
12549927
12613978
8920925
7713624
12620812
8929432
6331865
6217212
1656369
8222352
2961384
12810684
2542381
266199
1289620
3958613
2173705
10225455
11557676
721899
2476450
8187348
12838342
12322962
11312608
10707972
1082897
702115
7158440
2808385
2785383
12001249
3262110
8625741
8009637
7165697
7534163
11314855
8555477
1406976
11287206
7728148
7957708
3524309
3158136
11373269
10658113
12626754
10870114
9882496
9676189
10821757
10443880
6144454
10730289
7722761
10631381
2450702
10498289
10967553
9808276
2463948
8774353
12634413
2818936
11278453
7827369
10640332
3032779
10417276
7806559
7539793
8450612
12597858
12515637
11159755
7972253
9427687
8575318
12970179
536379
279012
2247892
1763387
1495367
2506071
2695344
6976245
9694312
198156
7364133
12847328
12192768
11923606
2560933
991810
2847918
4092038
12154184
11668053
11602340
10933922
9682962
8188349
6187793
12393649
6602853
3027107
12692543
12121662
2005371
10518931
11114298
817853
282270
2107134
7752855
9788277
1950532
11525634
8206919
12463358
12225882
10359692
10213508
12473544
161133
11900053
11740861
8262669
12901970
182421
2112543
11106748
10828545
11964499
3500371
8688119
3894388
3082815
12142085
12186938
9390941
7906224
8845151
12391167
9862417
6421718
9485006
7595384
3855755
12804568
11461114
7943601
3652003
2433597
2898781
9434316
12974394
8584025
7548445
10799883
8148312
8335176
12118074
164659
511954
3121942
864280
11278168
476136
6307070
12540033
2192263
8941762
1118195
7920378
9407951
7850987
1537888
8884417
9355863
11283920
7919548
12366853
12662438
4016156
460795
12571631
2872907
1649261
3339123
1330654
9433876
1854176
8400643
6279610
1768436
12877674
11052999
728614
2605216
2313140
7868904
127123
2901498
10978332
01857
12181142
7561784
9769924
9027555
10662647
7815561
6535638
8185664
751571
1483396
3502466
11076684
3750347
9555953
11894931
10412805
6261843
12648494
12184917
7820519
7174797
6469513
1869582
195705
9655418
6326070
2458220
11468143
8305705
8569181
8856108
12213097
180179
10092709
8575330
3198708
1168186
12682264
10599745
9813443
7009183
11823446
7069176
2704787
10383055
12885349
2548907
9742404
8265607
1720786
10865997
9722602
11378498
8675005
2536035
8570706
2774178
11732741
2374519
9361246
8581560
1160969
9684736
10336529
2426710
12854453
1342368
8614833
12145681
1236848
12453144
8689690
9249866
7760013
9162521
7519563
3513169
1848773
1284245
2858247
10518576
2972283
14501871
11593680
1848595
9278760
8179616
12486114
8230009
12494500
12231167
10352951
8268586
9704920
12875977
12697834
2890163
2253204
7762443
11838647
6365801
1713509
3499607
10942580
7825732
6971322
2117598
7513699
8141555
9417451
7808951
2767902
7908681
11247306
8381467
1147307
11689235
2911207
2737610
9199760
1164187
1372628
2831024
1817334
9930329
12698074
2157495
8692167
9771921
11331671
8586392
12621509
11460260
11178865
6180985
8834809
12543186
9118810
9928418
10898225
7251685
6378511
2606910
7493205
1331608
8563983
3007118
1705834
9266727
168530
2087558
9547294
7160104
2579040
8198810
11506697
2175677
2552984
8167562
6213612
794494
10188873
12733358
12584334
1726565
6867612
9696037
10945895
9554933
12682628
10851071
9887316
10366435
9042775
2563729
11249881
6208555
9532434
9412478
11771707
8589261
8388815
8485579
6811495
1382056
7776985
11388595
12077244
7403841
10740808
7511187
2698368
12498715
2179815
8405223
224652
11934148
8461321
7093487
6247373
1951299
11209056
2776856
1373687
10602289
1969318
8384133
10850588
2732195
823747
1885618
7112549
708635
12972594
9255792
11978003
7108871
3973010
12902192
9624616
12707711
7744255
8484956
3308402
9395486
7657832
8023749
12117813
8091128
8104586
9100252
10837026
3017984
11598150
11106568
9174376
1455449
12828422
12151397
811582
9889853
9218846
9052876
6519307
8537820
11249845
3246519
2139117
12031273
200315
7397342
3081899
1607226
10380923
10332031
2677015
7857868
12036514
3270453
438544
7640666
7539398
11393806
8368135
2234093
9744997
6704400
3277283
1667713
8664189
10804603
6247743
10834615
10965990
10202022
3669773
8388516
9180924
12168093
2342464
3005132
8521811
8088956
1375058
11289114
8826102
10444394
94462
2352120
8763839
11246823
3181339
11577074
10757217
8029368
6981460
9278245
8013570
3920078
3978838
1550407
8828707
7628020
7414680
9376588
6717903
1619465
8224529
11836846
9887002
299456
9540985
1141756
6521610
1964717
6951821
2330000
2172443
9681883
3278218
1869925
8836111
9195050
12354647
9085733
12786825
1380659
8634516
9576879
10777703
6410415
1819991
3877728
8256296
1792001
8342541
3488287
6942420
12866657
12237843
7916253
1544418
9091300
6773581
12800977
7262205
6329883
12554694
12361961
10934247
8981008
6617530
10498685
12127992
11721187
12887144
3160928
12508111
9087166
11950234
8985490
11948184
10917550
10567922
2867160
9435914
8907253
9526107
1451658
8081001
12907610
2836074
11416009
3953766
4094096
9509439
12100378
3543029
7528859
2067850
12777689
7268823
3111543
10232368
11835156
6368011
8736326
3616624
12592319
6254962
6984446
8833397
12820458
7658088
8052688
3383854
8460888
47382
8441343
9334404
2345677
7919103
9025057
7893511
7950880
7963657
982191
9482654
12148566
1464743
8660899
11705857
1477373
870040
2426152
6131833
10619863
891671
1800129
8702969
8195438
7776833
9060994
9012535
11331917
11306668
6197341
9197322
12044047
11349214
7656932
6230093
6793522
10549283
12170463
7534550
10805081
2209766
1658821
7636973
7840900
881711
11277941
6164747
8720177
3572139
11319837
3012120
6235108
3943368
8112731
11264372
11850847
12839992
1703369
11161709
9602531
10875893
8504414
6201132
9453629
172224
2141685
1701433
6468521
6780772
12588759
8176758
12006206
11342611
11687828
8371484
1702413
9729726
10406632
9163612
11707591
1953250
9421609
8129943
2756567
2421761
1417887
3588998
12237824
6611162
11950023
11302244
3978619
12963634
3875510
9379680
2227932
12271154
11084655
8462971
6993107
1947035
7988425
2943748
8203466
6086682
11896589
11153598
1328666
2952576
9409681
11181185
12503428
11429279
1572896
9870870
10972981
9350012
2374117
10867020
10595960
8167917
2065952
1726703
1229739
9612373
7391584
1622944
7248524
10452853
3551364
3458444
7749146
1733444
11757503
8597871
6315058
10690664
10505109
8344995
7564473
165185
9807143
8987751
7634509
6226533
10790373
2453797
9228517
10491397
12237473
3607050
2692959
12524081
11300169
9750607
1607436
12550755
8001153
11351028
2897241
6230935
8155301
10352344
3961106
2753083
6701032
9693584
11684661
8460402
12640111
1499719
1564957
7768177
1730787
11170138
7069371
1297930
11518968
1705702
2437443
11578120
2590526
8784110
8370477
10739006
12754065
908561
356496
1831499
3620712
10688781
6518453
10404157
9875712
12662434
12210420
8443396
10650992
9694630
3970698
12180733
6890491
12701162
6323490
8957238
870324
9579338
12656353
12098580
8132172
12794834
2201558
9459491
12147612
1726456
11991733
6783978
7794129
2796386
12479636
11426835
10848520
694200
1726790
10085255
11410536
6180674
11723752
7805018
4084225
8548748
3568136
2584746
12846474
1381726
9874569
9032297
2578410
2158700
3377878
11134329
8625442
12502496
11447328
9892696
12130581
11732795
2612499
11592673
12660172
11209824
6289806
11545425
8639801
1699774
11207200
10515956
11476571
2177479
3653268
9848574
2019417
2758735
3834706
8275474
6163715
11695262
11341776
2105211
7473411
1285280
8993840
11120777
1718489
11807777
9760999
1909113
7240823
2664775
11836784
3475714
10337585
9885290
11907140
11422493
3970587
3500750
11780381
144359
10209072
12596531
10764007
6430922
9680718
8601417
8371903
9472782
8086336
8675401
10612458
1988493
7541677
7722755
1810484
9689377
11002425
6789590
1936570
11850709
1720064
3757174
2561389
2015592
1598393
7033110
7583153
193866
6394911
12686436
1494653
8745287
6375841
6164561
11488421
10379441
11919175
8043447
8138809
7953510
3257444
8301142
11788426
12794106
7632007
12795793
12692607
10779525
3973515
1222585
1715697
8895453
7796472
12741393
10023019
8274756
11836391
616673
3418137
3545930
3093006
8354899
7683760
7529132
3077932
9114017
7134813
2103851
10727610
12169110
12050901
7530447
8408473
2354455
3297169
1543260
1893944
1550961
1925583
1505945
3687491
2074266
10527461
8892937
8601395
7704949
7299239
11204027
12829076
3005855
8461372
10233773
3005515
10199976
9331174
6279339
7527263
1665864
2963830
4000965
6941250
8220126
11896463
3539433
11208641
8165568
316495
1367253
2416100
1998194
3920321
12486329
8730284
7999272
8558238
7715255
7701612
8602986
6154211
12381668
221385
6238592
2042980
8586879
11410922
9739055
3887154
11788399
10631173
9742154
12181357
142906
12426148
10995764
7036622
7671810
6171650
12642504
6985272
2848513
1969660
10627474
8392711
9766533
8368952
3855694
8076661
10194117
8793395
3166903
3967984
3184986
11801397
10359833
1930356
3824526
2498913
10967531
11297318
10943162
1168389
9251808
1850968
8293117
9769173
9357925
270399
8980260
11110682
3164478
1507040
12492108
7605924
11343419
3419447
12506105
1314865
9929780
9769169
11238103
11003687
11061566
11204270
2827720
11747339
12704079
1311642
12807990
1385775
8652184
7153246
7626793
1910532
6850150
11999207
10714587
1316790
8120044
11505446
8431659
6933459
3595166
7835089
9392850
11756148
2616265
1701992
10433819
3332168
12521631
12426378
8892634
11060243
11810694
10473652
7598875
12545705
11795533
6428874
3828854
11745000
10362713
2054340
7529826
11591326
6255077
9243602
10455174
3490994
7908629
6263317
11519735
9865933
10748062
9680950
7691331
3037530
2105108
2995975
8537408
7797489
6620465
11151182
1371688
975038
12390325
3526392
2241941
2578968
10226784
8798527
12168775
8850485
12239129
8006567
7493631
7996163
8999284
2525565
2481900
2542316
11164108
2594585
1816478
10541432
8869034
7648529
10395293
12615084
12082089
9753415
6438202
11943146
12722151
497243
9671270
12777682
2988515
9456383
9137627
12160846
6325221
11003610
3757060
9049255
11161558
2011118
7850866
9389546
11986950
11139477
14564684
8526810
11052981
12235366
6896737
7684385
6186232
9363168
3528218
6092677
3493170
7536655
11561894
6673498
3440760
1726830
9636442
9147997
12607711
12663072
1758439
204962
6958072
11269722
11091493
400689
7523642
7781022
3486852
11565035
2538146
2172791
155399
9580417
3431536
264747
12798586
6158635
8776566
11110673
8251904
933244
2476244
8370521
10228974
7558176
2172781
11369768
1446975
11876906
6607948
11545160
10567083
1661739
12114022
1391408
3503892
9546275
2995411
2989310
3533068
8514457
1823567
7596154
12172785
3104200
12662442
10925242
8380591
1363627
3096875
2487245
10920014
8127691
9452462
11795311
2298232
12117768
2109149
11934664
12378820
2325441
8679225
9497157
8540759
165787
11876909
11177246
11369705
1923616
6657917
3806840
6972946
1905607
4043531
1487417
9078426
2605616
11423073
6204447
12508435
9759848
204640
7503635
7956925
220399
1483428
3492428
10049572
12005195
12738983
6142696
1757497
7508946
7605114
6600764
12646623
12379458
8973621
2963636
9303073
10586933
11279097
2017174
7638126
2550876
9923511
8647227
8676011
10588877
1989893
9473322
12069336
2492975
8049469
7857836
3905107
8642587
14512023
1375162
12138190
2634683
1167806
1985798
12956707
10209103
8798517
2439615
3459667
3275545
10504497
8964777
207527
11786545
11230895
2873214
6146621
2240602
7881633
3871807
2401804
9466819
3872223
1722019
9655802
3470881
121672
9036918
9922040
8549687
7877378
1371958
9082617
2380243
10419551
1849031
7068644
12472110
1095650
8370976
3975633
8756169
8208603
10912792
7579404
9889832
7593805
1692215
8674863
11257226
1627335
9707277
8027792
3518833
10910125
1964793
11847444
7302378
6087818
225549
400741
288755
2934978
2123453
10477593
2411219
3167202
1373874
8830777
7118995
7593291
8252190
11898635
1335735
9283638
2848040
3348960
1962577
12463763
1335367
7852056
6328004
2143057
1713129
1883372
8537156
12366526
11900468
11037882
6439650
7921966
11962670
8784474
8197193
3942775
9009088
8930656
12050665
228836
9310475
10770647
10866306
10989189
10445293
11980921
7313624
2138130
12891698
8651443
11997093
7830793
7506580
10597049
2027759
8916938
7505678
10398093
12189167
7688839
6610633
3851695
2811042
12217335
7579512
8135741
6684127
8651823
6538462
11039899
7330584
12651150
11876527
2580387
10889836
12893282
4096147
8938101
7952516
1919073
2552819
1314698
1963620
9786962
10082529
2786985
9315512
10403482
8987502
8162334
8262844
11809895
10687940
6714235
215716
10779319
2463966
8270144
9700154
11242053
12361969
11668069
10560907
1654368
8817464
1600506
12410397
6995544
3184925
9642877
1352187
11340072
9579623
9266953
8836623
1722013
12324431
699027
8509164
11573987
8318909
9481790
198035
2806721
12447108
1328416
810108
1850240
8107661
1352013
8097886
10196384
6404644
10616011
1275313
6953276
3386404
8612972
10357539
8940380
9857207
10799888
1319409
9568390
12125076
2793780
2846589
11974970
8512059
10469303
8745288
10444388
7985931
11379820
6607926
9604756
8812625
6200015
6370830
11407647
209313
1949467
11310430
8179019
1366843
8842232
12930811
6210207
1469049
188772
10413450
11060237
8888500
3804936
2337882
12461772
9044229
12881433
1322793
11924915
9356460
6766671
1226766
7193677
6950992
7568190
7898426
3962080
1697286
8773741
8731038
7814616
9856764
212612
3692484
11754086
10651158
12237100
2007603
12736227
9341126
2366800
1576436
10320633
156495
3655656
7538865
10354484
9872747
8270478
3006091
8982080
1923769
9362469
7782980
10450034
7872698
8655431
3730569
3669616
9003219
3076452
11918720
11841555
7667293
1795069
2224571
8464873
6543908
904973
12578819
6626501
9204536
7565669
7729687
2834255
12401811
9310465
7821216
8402890
7599569
12544225
12297513
2364165
10882332
2521390
7594630
1645120
11585706
7893826
1831675
8128201
3258821
8887329
6380855
9133445
4048849
10828447
7754168
1798060
12935885
1426136
7649906
1418995
11771657
1778004
505582
4073481
2576399
2733382
12396725
10805753
1388043
6363679
2200402
7505606
2783578
11170181
10704888
1114533
10086336
9050868
12674031
8361881
3351329
1496008
12634419
11866472
6359599
7517219
11290387
9453356
11733068
10592388
2984071
12851413
9202242
10692334
10844552
1165100
9764806
1373585
9655818
7696189
12022080
9048250
12714334
11458511
10566594
11583954
12033727
11040942
9441679
11538183
1934745
11390382
81795
9372861
12545703
6676649
1536942
6177639
7499481
697585
9789329
8393710
221548
10478462
10471990
11048979
6848125
10831615
4043347
8680580
2078061
7762953
10357892
10563392
1622134
9732160
367469
11691938
3489636
12064598
9143485
2668300
2475572
9459127
9669319
485767
2881934
3280003
11510879
12814187
12433652
86476
7904743
8340752
10974673
9136566
3561430
9032245
8506955
8105042
6423305
11160398
1373692
10535875
229828
1647201
492324
174096
8676929
11121386
11383461
3897506
582932
9564932
12677586
7068775
309487
12359749
12147437
10218477
8640176
10187843
1145196
9250603
8318954
8007982
12508433
10191078
7992363
9643567
10923621
7590240
3196871
8874819
6680726
3022942
9250170
12837627
6162991
2054338
3038314
12773568
7561522
10531616
1058944
7730392
11867525
11059280
3458589
9218449
11744333
12530448
10859242
8381532
801451
1282214
9243500
11345198
8702793
12431364
10945599
3783438
7184487
8747791
11810220
11397981
12241054
12422305
6498329
9808630
9107096
4053026
11589716
3125692
8947541
2414327
134175
6297784
1965991
7558181
2416514
2298268
2476493
361884
1401080
9220246
11919185
2951386
1679482
3531357
3830740
8748234
9763512
6704530
10464705
3261267
2323368
6335219
1576952
10363364
627049
9590594
12473350
12529556
2079647
11208105
3950179
12621463
9596992
12089561
10657703
6298346
1807286
10217183
9189823
6758546
8774070
9736657
10562460
10093642
11291851
1184748
9626951
10727858
3512576
2188108
12045834
9058643
9768135
7831983
11526101
6705840
340584
188367
7509303
12706484
12168089
7161317
9596809
3759976
1348572
12087094
7899268
2060183
2638094
11553295
12221109
2352203
10150171
10089895
8495409
11466433
6386506
2153058
948749
12527890
8690037
7901222
8662296
10576648
11519870
476051
10774994
78927
9573266
3882131
6276236
8550994
947629
1713448
2547829
2884655
9342040
7873394
1890854
8275454
9118801
4062816
8056348
910134
12646922
12212225
11458250
2439554
11081401
10852823
9054505
9155532
8491285
9776865
11835406
9867215
12350051
9187148
12796485
4017275
3978627
950955
7147339
380355
11549069
11704887
6284792
12135662
12814361
9626049
8050491
7511456
11053368
12127759
12024028
3495643
7522718
6259146
9699508
2169319
10898732
8994591
10423150
1625098
12226973
7008901
11494146
11023506
10950819
1691665
9592014
2864399
12666691
12492370
1712320
7576944
12722138
3961105
9478978
9129049
11741317
7685191
3467577
9950688
1167427
8768549
12640121
400287
1997782
8724658
7555704
10903887
3289917
10821951
9429762
12522814
9209390
7018698
9520369
10228024
9013096
8630419
6748731
11517261
315924
2048565
9165520
9242532
11356930
12093671
9774690
12825834
9520423
12006347
3876063
2306742
3605226
14507966
2531188
9865793
12727447
3000816
2434899
1879009
11923412
6480194
8338671
6520122
7650423
11994971
7745699
9696356
6305302
7761433
11071622
6659025
9768756
11967989
11891920
12909713
2462704
10078204
12590936
12197207
2184346
2440715
6183279
1730591
9670946
3440798
1558845
3936830
6498104
9808587
11729996
2029083
11336702
9836792
9744745
11565801
3933827
9143738
7642711
11782389
7068279
3518538
9504128
6406491
9831452
8582297
11523588
11518510
7720815
2458949
11432641
6661177
2654990
12140256
7781773
11380601
2653420
1576889
11947937
1536780
2190789
6476973
2551492
2760112
3513115
3824471
1403578
10023441
12452779
9434143
7890720
8361505
11523029
12766771
8384579
9545513
7848840
3019748
10884435
12205689
12568957
2278839
10098846
11776475
7691652
8792213
12526892
300379
6262584
1630810
7607177
9574968
1363155
3042784
11790131
9209424
3022708
11934860
8434503
3301867
9466577
10811864
7400245
95806
6301012
1719723
1512471
6847761
2269664
6763405
476654
9751124
11330825
2868799
9326252
2815338
7174902
8243517
3834778
2212650
8408294
10456979
9676180
11747084
8904875
6690330
9609787
9006067
6306446
228282
12542202
7217866
1327171
8988343
11843889
6242352
6206236
9400714
12408845
10820246
7848363
2495532
2557299
12699411
9238096
8660897
11331871
6172283
11793359
12070470
12017476
11579200
2446048
1692963
3518813
478691
1930986
10927633
3124772
2806726
1698555
2791302
11329932
10658531
12175563
8014117
8765575
7524716
2548870
12016051
7523481
1720464
2785421
1646391
8645606
10899488
12814366
11699416
3710606
2210781
12656749
8158459
1287270
8655635
1717818
21
6280771
8116699
7828379
12970741
1698917
10600779
6264744
10508697
3334742
11980637
8228813
6423679
7649821
3949876
9593697
8543370
8977385
1904405
7852817
12049299
8445330
1368006
3334739
12034920
2559305
11369766
10024359
198967
8798256
12548777
12356881
2151613
3260363
9434634
7594468
6572395
9813047
679522
7310283
2581200
10329619
2948276
1503737
11686410
11309850
7895184
10912783
6170980
12767935
8230439
9688606
9685426
8095484
7112930
2375692
10525354
3304453
10399918
179742
6979294
12407423
12128233
12173429
1671822
9783477
10377195
12907944
2509263
7348705
8660174
8557779
3705079
2564039
1339205
12220864
9492055
3872293
7614034
6932483
9364940
9029090
9693134
8033571
8828497
12195217
11502558
7498366
4070578
3475315
1236739
8997488
11548127
6829570
12473536
9377560
6324873
9787155
10086383
7511594
1199895
907506
10901588
6191327
8941706
7535171
3831221
10424720
3022779
11291043
12910994
10919670
12887510
3910336
167680
11083075
1554381
10409415
7896947
2655348
698937
3123783
1999279
24432
9696294
3791555
8982032
2981174
12080760
1311949
8666115
2559757
8980615
10770208
3041045
8608944
8590776
474997
12177298
11003753
9045342
9322240
3066611
10384985
10594909
10751325
10782489
6929566
9104869
2375856
1371615
6177362
6361045
2553753
1740685
12586634
9591645
6724137
2545619
2553481
7682454
3143661
9209363
2570712
197315
3115748
12801484
8814144
2744006
10407420
9601544
2167164
10399797
10709070
10421198
1961036
8985182
1328860
12189531
8647961
6191383
7440639
12529645
12405449
11376440
8426475
8006511
2501785
2869530
12798291
3304823
11087841
2581911
8671763
8276862
2785619
10726161
12221085
9868865
9801862
3114567
9635762
10679836
7857394
7298733
7002289
8866016
11207254
9703941
542798
2339618
10576442
1337693
7193642
7379773
8773585
8381469
8599579
9971754
9054190
11160316
3886206
02
11136975
12757880
12529661
10904053
3520991
8551641
11196447
11270995
11133163
9769171
808791
12821936
11689707
2384065
3491300
2364176
11510145
10970828
2810434
10847583
12203696
6589040
6578875
511952
4066668
1700731
7003264
11278412
11919512
12534234
1439244
9361032
7569029
3945525
12554677
11912126
12125409
8033892
2171599
7803845
7568216
3126241
7461924
10952902
10966484
7682222
2452398
3190703
10428151
1323537
3108412
1587410
10756114
6501438
3754220
1664713
8412319
8165581
2469680
3436051
11023606
12787113
2753905
9342610
2618537
11754368
1489289
10886204
11474957
2220811
6413967
3416774
10632011
10567681
6134388
11422294
3856048
2902100
3862598
7681339
1169122
1353971
12673198
9808544
7974484
6308104
3561426
8746819
12365450
6315379
2363412
3857891
3398057
12436206
11319890
7260289
4052152
2510361
9920668
2693470
11554723
3995087
11896024
8700510
7892609
4016279
12834629
6210337
12794184
7889003
3493322
12365249
7507191
7840776
1672332
7608631
11485986
11358043
11524434
2161157
2982438
3824520
3278755
9550725
2840882
12226808
12841383
9889846
9226441
12439637
7560409
10374334
12354787
8246452
8643464
8652834
6430917
8364887
6664098
2378750
47842
8723760
11551493
862601
6594715
7377755
4060568
4076057
11350486
9648285
7174727
3204122
6977390
10446268
6267085
2019869
10437083
12444100
7768510
7286208
11964386
8883533
9643164
12732217
7926732
7514248
1422283
12383279
1445570
11746447
10650980
976030
126336
1967611
7047748
2302462
12489206
10929030
3265167
3976543
12392750
6843952
1908092
9336195
12496442
7929253
11231612
7647001
6975896
9660779
1723913
1467164
8695789
11543711
10907640
8529258
10567951
177409
3292056
10403311
7862176
114402
6220719
12199796
12213825
8907730
11138002
10926924
8070012
8149663
50271
12375063
12002772
9664883
8347142
9888162
12128204
11732159
558685
9002237
6857727
12111819
11801593
10614939
8068006
6270331
12901612
6271768
7691315
7202583
10791709
6683703
3665221
11756748
178623
11076685
10213121
739803
9466682
1569907
3549566
12197378
11168580
8896987
2358420
11536156
1331606
7276091
9743535
6344908
8674862
8967751
7191855
8946837
6947279
3146325
9876172
12535634
2375504
6431632
6981350
7796817
3790494
3476719
1696841
10368345
2455828
8412008
12599214
3265640
11243853
10214860
8020624
167121
12621548
12167404
2671163
7683517
9473352
7685067
12431962
11493530
1000499
7065983
8743414
2386773
12445209
1697445
11146467
7728297
10334382
7722535
11996177
3053294
4043268
8298126
6770902
3001342
1550683
2995410
12112025
11279500
8087418
6231027
9261742
1472870
6263097
12578751
6604609
11795529
1680377
2293669
9297577
8894718
12164315
10081594
11166277
3080729
11456443
7535068
1899925
9736726
3202952
10668717
7947319
10918614
12881708
7924680
8706796
10425219
7592062
11216993
10581533
11301349
10904033
3897251
8951722
3098125
7202134
7743923
3052623
2486285
8762590
7588049
3521764
11718480
9272133
8656252
9405569
8282028
2892689
9214430
8689033
6098808
3036044
12965115
2206972
10490993
2544672
9609818
1954512
7518834
7600990
12453825
7775120
9264187
9028936
2856875
10673390
10942376
7262876
2901874
3697984
9352227
8958216
9792974
9046733
1314050
9551956
2562300
10469276
12577300
10728689
9407465
10631339
3087643
12535666
3803715
10828550
956395
1345788
12837622
12504821
11712657
8250258
7751952
11656768
11238126
9796394
10857160
2173471
2441887
1596563
8079992
10195217
10495293
12507298
8686508
2223153
9184330
11013018
11597556
2450793
10215861
8197198
20319
8396328
12422241
2386532
1720305
11998596
3871159
6942671
11822469
2472417
8088873
512743
7356845
10644520
1003561
1699921
2896612
12401816
11076947
8444008
7673548
10404395
11095609
10564587
14533683
11082208
2467745
167974
1689307
12370286
9587826
3016523
7010532
2841486
12635470
11793165
12750154
2401341
1587858
2010654
2248886
10813631
7194127
2678450
12574144
12200029
11020796
11076689
7929565
10808273
10547602
8358866
3687944
364179
10098708
2128042
9917366
8612521
7631390
11005157
9557968
9193938
8264587
7353015
8613680
10384404
2769159
11112128
6323668
9139801
8583078
2001459
9001254
6327694
11509941
2467816
9232439
11977611
7569042
6223717
7529415
8314327
9095476
10402264
9738645
11579091
9566643
7478555
759377
521318
11597729
10657766
12018567
12586827
12623806
7952515
3709708
2491840
2784460
9739621
6321958
7426227
6673839
3836845
10362016
3936930
265549
7108858
11566772
300711
8370580
6265920
10716946
2160430
301851
9392421
12687017
11180137
10199963
3622853
4049364
9842562
9396799
7603016
1438688
12477050
1907214
1580140
12714970
11044938
7500290
11768110
10579712
10515576
12551891
8214609
6274588
6824329
3190348
11025403
8288629
10783236
7660824
8555506
8625829
1031677
2506639
9607559
9281378
2958486
9826763
11297193
11896822
12469125
6216875
2228247
12679320
7082306
6286693
7655515
11060359
11038803
9989983
8663043
9523530
6681691
1577303
8703820
12805222
7223424
9142498
1372662
1868462
1848333
11743603
3004730
6856389
11187083
2847802
1398625
1214825
7428441
8780744
11452125
2992800
12222828
3901451
2189505
8280080
10352097
12385001
8513105
1981405
7728990
3048651
2296161
11750175
3464596
9713855
8178819
10572031
26919
7259441
8519488
10654346
11146627
2488981
8739333
8529108
11918853
8087624
3873433
10101119
3360064
12475961
11465708
3864393
8808409
12878158
8517658
6871255
9109517
7589804
10995885
9226767
9986727
8270250
2934388
1698153
9378772
11872831
10833437
1167542
3262823
8386649
10458539
12629512
1057159
8374170
9375029
1392481
11420057
7804126
6661198
10392711
2663144
8844514
8639830
8046651
1704262
11029374
4047081
6872999
9334286
10658673
2415385
11567614
10959256
10625496
812551
6491395
11511924
11100736
8392099
6390185
9722934
11352930
9287240
7018623
2478127
7263779
11689952
12429946
8526904
2680566
6323328
1349887
1406937
12732501
9260917
9097780
3778489
6468523
11095602
10984676
4218868
3155579
3622904
1698478
6293961
9485214
9053557
11002286
11233892
12036937
3951468
3470307
6480605
7677596
1382837
3023058
12781689
12581168
12552007
12833107
10477726
7643481
10828861
2201317
3542318
3257447
464664
7945915
3801678
2294998
10803687
1282915
10525963
3653264
11274905
8829629
11750737
11036768
12812751
11322722
9086328
11015585
11540368
10754511
8909554
2811479
3882399
3858610
9450904
10710306
6113158
7550580
9191429
7760239
1382713
10896791
12547405
2227099
11983008
8155581
8112423
9540973
9405677
12819017
11356015
12433683
10944529
6456343
8806455
9184210
9121449
8323553
11015477
12878336
12082014
8445392
9076341
534389
3182553
1870158
9106527
7961021
3086328
1735226
12724135
1669737
8323569
7868688
9613787
7214550
6975722
7708471
1959559
11780198
12941623
8148391
10704388
6712993
10390120
10923256
1854896
9389795
12729565
2885001
3986868
11493641
2399261
2548043
12172142
2470752
12537338
10535883
11840283
10030840
11517258
12754283
11350779
2632280
8695846
10837484
2786880
7649393
12457617
2987116
1360214
10784522
11836395
3653209
6734986
9073070
3681963
3561254
11234393
10840016
8007963
8991061
9159106
8240280
6477948
10377414
11073100
6474451
6496941
2251113
11599050
3181034
12647936
4042106
187246
3186546
9521866
12714496
1309228
9247340
6624454
11747334
11278850
12760782
9224541
1601743
1427442
9566868
11891332
10781903
9824728
9323802
2004645
2325692
9131472
6852256
1384653
9712528
11033542
10860866
8352530
8039388
9338145
11451951
10933953
6832804
1610921
6600949
8884414
6332316
8836200
1516474
11532917
7912227
2145045
2076061
6327542
6088329
362052
12351729
8195119
9662440
9606188
10894889
9222444
11568369
6180595
7784176
10373760
10323421
3219732
9409215
9326667
11499790
11783287
10745026
9322943
10082521
12777391
9864917
9008710
14507663
12815605
7259973
284843
3087364
10471764
3521007
3091439
10087162
2355022
1747946
8050352
6247391
10723086
6218412
2150573
3350218
11408928
7586505
163918
1327164
9815148
11988069
6883789
7294024
10354365
169325
8901053
10770256
10487691
11342345
8756678
3731381
4038389
7966568
6410119
11287180
1958851
6465204
2549409
12203730
7605999
3194494
10899220
10074233
11053665
6975647
9149033
8491418
6302691
9409679
11900489
8983018
7653518
7115943
12687701
10816659
7782918
11283676
2871942
11528123
9793981
3967078
8568917
6707087
12765417
6965613
11520563
7522651
486108
2423110
6724069
7720708
11087273
7457531
8978300
9344751
3953771
226156
10505559
7288206
2453573
7151282
7983763
2559575
8899205
6410286
9622709
11704845
3510253
3738813
109564
2828649
2583064
6326094
12635218
9028944
10995506
3574333
12019011
11395926
12842917
9480923
1426633
2494088
3154025
308819
10375225
12083824
4018913
1253163
6667030
1715131
9857070
9433807
1912596
7868385
3121372
8909878
10567946
6618511
1263608
6333487
2895720
1962365
11529870
7487983
8454034
1682354
7775573
9012508
6736686
8151730
7458916
3022096
11222708
6296087
3456001
10657541
10490738
220907
9276439
6851171
2612364
10672324
6088524
10861362
1605364
12421708
1715567
10805972
11919729
9003528
12810632
9767593
12890390
3491924
3040448
1459196
12241641
8627778
8242947
6641816
7347429
7734189
6728001
6417262
11053545
202261
6210298
11673317
8674426
916902
3902854
3036386
9850088
1629726
7163917
6155433
10878568
10426782
10767806
8408195
10497882
6829166
7123661
2039818
6519015
563117
3033451
8129906
6184477
3273046
9178357
12763138
6322424
8951991
12357551
11779495
6291884
9733745
3624862
12611063
11827713
11470184
1158661
12473349
12235363
11230512
1191200
7272339
6527690
11838051
178693
9015212
2344446
9853834
11809801
9769129
7685013
6144603
12209930
11003835
10688819
7557551
1839739
1629188
11420661
1864842
3965743
1309839
12112642
4004270
12716955
11704860
2940092
11966316
8787770
10642792
8869678
9698451
11874144
11784098
6820421
9574905
9039653
6699658
11919734
11354408
219698
8223279
6096706
3621731
10830745
2547803
3016106
7451975
10922462
7206711
1694948
1947881
12415748
271963
2313195
6415068
9828046
8039550
2169917
3689663
12419830
9448283
9142022
9774639
11862035
7867040
12136890
1793673
11170511
10209040
6307389
8567753
8254047
9524574
6761898
3358775
11222968
11547811
3485148
2961375
9129702
1908010
12213968
1811064
6746752
863063
12624169
6789902
1679837
12418019
3552677
3156493
8086502
6260192
8880163
8929548
231975
6983725
7816751
7522437
2119193
11709702
11074996
8089964
1698193
7535018
7138788
9731052
8477861
11259276
12798854
6520256
1460863
7328126
10415325
10334623
7532536
2769547
12701678
3534136
2568523
171095
2488545
1493858
2350501
8951070
8173350
9048962
3345736
11673271
9512869
9489893
2202967
11550085
9477982
2865941
11325439
11160401
12269990
2979192
9425903
7356680
7508709
2227443
8757259
3282938
7731810
3098325
6210469
11062266
11037876
2822954
1756193
9331084
8125187
10618416
8300588
7626032
1812943
206236
10416994
1668308
9431806
2465047
10469636
8955002
11203591
11177295
8787760
1598912
9010780
10694310
7650066
11709009
7694111
9029168
8330066
8128624
12536410
1760158
12562862
3926339
6304686
6323202
8279950
2560235
11344523
6572356
2559423
6638165
7496926
1703094
8798493
7521841
8632645
1286624
6088143
12707230
12538850
11941387
12737244
7973664
1842356
7549579
12482410
4008605
11222374
7528782
8845476
8051428
11804777
9033635
6240403
10349990
6209602
2386107
8207020
1717451
2054099
6317752
1370423
10585476
6339545
9849489
10764154
9226451
7686780
3898814
2418016
3023964
11393783
12528119
10475610
8634446
11497244
7659186
4002342
3037364
6433625
2046975
8690063
6099859
10366227
8338363
8680482
10982849
8122581
6318750
4083994
10568528
11735303
2327404
216152
47334
3553239
10973396
9378754
3278923
11314049
6331269
8611028
10573217
3030822
11381296
1863830
6974840
3192623
2050905
12192052
222430
11030353
6589166
10632632
3838148
8095915
12799472
11494356
10684793
11138012
2952447
3626551
11408581
6186387
9619121
11207364
8181111
3373033
10214863
870946
59784
7946403
3876080
10360232
7774926
12619881
7835138
8408280
12882803
3608941
2117584
3455915
8316299
11429150
2981879
3041029
8054213
6946294
11313965
8612652
7655081
9217160
1539015
9641679
1713593
445400
6423280
6180097
1530964
12361974
12536555
9199267
6321640
9342216
7843085
4007235
6414819
2404589
12967247
11807830
6324695
9895126
12738678
9725218
227997
1824704
7015617
2831859
8888960
1786345
1321277
11776081
3501475
11879548
10831042
11108037
11266450
3542637
9362067
11094447
1585081
7882341
7462673
11052993
6661533
513853
3944472
7774581
11444041
7578396
11153976
11296945
3986665
1356290
9610479
10882104
3613797
9754954
1299373
7841035
498078
11943666
11026059
9420038
8457203
3756155
6700644
7588052
12813037
141214
3567083
113349
12424200
6739728
9425937
3396384
7176705
7959003
11532873
2610621
6517708
2504499
2111716
2175267
8934612
1985771
10172486
526532
14512875
3456247
10209484
2456573
8526913
80355
7269979
10799312
1493582
6818692
3571189
10022616
3600693
12480706
1682867
10826911
11083276
8628482
2680425
10212151
10525334
12620990
10706581
8195976
9874514
1649600
9854159
12115733
1379162
569382
7142892
8951492
12742649
12670891
1276202
2536098
9764544
6808893
10995821
12738614
8836378
149650
7012682
9342187
2467703
3364711
8139005
2581064
9188756
9559863
12093156
8648170
12721296
2057059
12112152
9918309
11823490
3502703
9596653
2031055
12667437
9764994
7083155
8538577
8425214
6177388
6181084
7534232
9387307
11369621
7957093
11181529
1841548
6304711
8781420
12418579
3800873
1090688
2803923
9697873
7734351
8135822
12490190
9228324
3286275
10918571
9492304
6177700
10960875
11875349
12150573
3449612
12471046
2496882
10024874
8482292
8854249
7516637
8563136
7001321
2651180
3414670
8137899
1678250
2018790
8227968
10825224
8274202
12009893
9566642
8001080
10192530
3462363
3733871
2440774
9453706
3519806
8781698
6994264
337701
10890020
1856264
7620316
3038062
8674280
3086383
11960726
2455571
8621764
12008089
10602381
8218179
7727779
2545535
9392428
2099214
9506737
6617788
9337546
2579890
10884346
12619134
8707859
1384314
10714549
12707281
10690884
10741409
10734291
8428057
10491389
2420373
9781494
12000879
11522607
7849716
2994582
3884352
12591600
6831017
12032711
4052333
11204002
2117782
10378766
9475850
7642518
4005226
10853023
6850101
11355143
12113550
8617809
2015815
11691817
10958675
12186946
8079819
3168927
2547506
8137431
446661
9832208
9694701
9498284
12505789
10964512
3950820
2472335
8611728
11369699
7556909
12097488
8412369
2594997
10987300
6381380
10887087
2246330
8132575
1301191
12392889
3181396
7795586
11668615
9563570
7753808
6156973
3228710
893545
2511235
9383988
12087165
11023644
3597283
961824
1379939
8518203
8001239
6333813
10470863
6667723
6297252
2134380
8355574
8596673
724589
2438450
11311155
1833225
9392477
12619878
8037208
11139476
3088195
3999814
11350259
9285406
11932022
1662626
2134946
484116
10701833
10701742
12832479
3970526
10653357
3447937
12354790
9272737
9126164
10341240
8958800
11683491
8532852
11165261
10864459
6674388
7553769
1689002
9347911
8852373
11781251
10710410
523322
9733110
6524496
1727131
7926778
10096925
10087143
2153973
1671098
11978948
10620492
33767
3492499
6171576
1493905
7499477
198583
3575655
7426327
10840073
1671359
11131517
2732297
7839860
3887133
9171105
11892934
560425
8158681
3406364
2988628
10473130
12580966
7461050
1450424
9397154
12482403
10892888
6608453
1764248
12014664
1544395
10644408
8314752
2471900
6248180
9086402
10888640
11510781
10825303
2459166
9169838
113337
9425160
11729231
12014707
1254472
7418447
6153521
3567338
9740653
1470162
12847681
10052635
11342302
12152984
2705938
6245246
6428759
3426578
1594609
9875362
9058068
7542497
2164390
12374699
12111240
1337323
2831011
1667422
11751201
10848642
8049278
6471422
8817332
3676488
2002259
6790904
4083480
9288226
8730104
12165191
1761520
2386833
6708943
6630308
12420214
27787
10882375
12573993
11847430
6317764
12970769
8201382
6652105
2128043
11572981
10681404
2875953
10393033
1893965
1721856
9299502
2624145
8496779
3470767
2538335
12926986
11731789
6586123
11547831
6399696
9496610
3393393
10365784
9271434
7745958
12459053
3226726
1724454
1526966
6334611
7150708
8587067
10502557
7450775
3087599
1663918
2837011
12194846
8350923
8021986
10485453
10366760
7881357
829009
8064184
9857610
7459877
3552109
9660918
4007284
7229703
7531793
8957944
12401859
495269
9716449
12745585
11329263
11599466
12011031
11223873
6165854
10452524
1133846
12074888
3082388
3065704
1831745
2535734
3081573
10910126
10358398
2429947
2509260
10555993
2217729
2629122
11040063
1125108
9054575
3479778
1850104
11748269
12783012
3150759
3921538
10545174
1718772
10452027
3034815
2498625
9388254
9478994
12369844
3171180
2379168
12122071
11900879
2330842
7994487
12637671
2146997
12496097
6394658
1799440
12605540
1901274
2722801
9191149
6396197
11367558
11231553
6296269
2707155
10330410
11545242
8733001
3282901
3749744
12111244
8172254
8801252
1594754
12553721
7598955
1602812
7126529
12396833
2790040
2095645
10956625
1380923
1915189
3729443
8396051
12621492
4058448
6220707
8059007
7683484
10471993
11731782
11210119
11785115
11495909
7524759
7309724
3010748
11465118
11279073
1661707
1331607
2558294
11891322
9126081
3718988
3804331
10993629
3598199
9069316
12588502
3011841
2805093
9640199
2669797
12114210
6299058
8706790
9168808
9192778
6693193
3475214
1915865
6984786
11090128
7925771
12506010
6662284
9669036
1290725
10064733
11024488
7017213
12021060
11470814
1975550
10325625
12216741
4096381
9575362
10914938
12138178
4062170
6510835
7128216
8231827
8119125
6853351
9367873
2244882
8065024
7018896
2953447
12164340
12811750
12864971
8948573
10710359
8733429
11351021
2420727
3840484
12408871
11881331
11751063
8631642
12393715
81362
9382480
11860270
11414796
9823897
6226587
9546325
8744725
7730411
10480367
1899077
10515866
1583730
11678317
11466558
6435528
10516720
1564396
12101227
12049628
11026730
11264180
1691284
7153245
1457379
7661209
10862702
8087576
12773313
10772825
7577630
233917
1303831
2792002
1281612
1563489
12604329
3545278
141263
9700364
6930360
8683145
12575190
11023510
12161353
6533249
9454332
12195432
7194136
7615646
11331042
11438671
2167246
7843772
8412990
8752893
1685446
1478430
9805359
11814561
12008033
4001854
11309497
11032855
1923517
9187852
9603738
3980583
3884357
8635998
9766922
7803901
8384721
1647875
2543775
8710086
975239
11583813
3667711
10525313
1828321
11939273
12205189
11684091
6158581
9775981
8812117
11023683
9277051
198809
1705299
2101874
12124360
7613494
11000867
11586101
9732271
10448198
9283607
11606399
7506677
8127882
2993005
3017180
1725871
10777545
6997882
12099714
6640104
12396717
3496398
10926369
2309001
9617547
12799280
12724838
11458524
9813177
6162673
11509012
2896603
9192301
2205468
11719471
6361396
1556157
2824089
10835345
3709035
367461
10225418
12738545
2435289
3489637
7962128
8313472
3132609
12121908
11771935
10944441
7585965
4034925
6158179
465688
2032729
9858728
2541673
2004749
12426142
12473733
9199556
12509276
6207748
7658144
6247426
9146950
8200970
1873916
11166456
9217062
2453393
7859348
2605258
6276385
413346
12808473
2108122
11988080
11984079
12225958
2824165
172044
9819705
11179087
10096435
4047347
11547687
10440858
7297567
11579211
4073665
10646504
10751516
1120609
765644
8604252
197977
7691316
6276322
9973319
10591074
3119501
10591620
9328149
8288917
3319607
9612285
8257140
9234570
9808495
3899797
4015693
8764344
12702217
12112015
8922227
7480364
6266645
9614551
7559398
1808212
7703252
9008704
2070060
7786229
6254077
3188024
2119913
10672879
9472804
2382721
223588
11999302
156693
12815195
3170557
8137287
12475407
12678969
6480715
312108
6131549
2243063
11747812
6405802
3052806
11807816
7556495
2124977
1633735
12753360
1498332
7378583
10505804
12460514
10191209
10030605
9406481
12655093
12807698
2269168
1079289
9259421
8923219
2410062
11773635
10779429
3498640
7792099
10079265
1720332
12358919
2702721
6162079
3499192
10233603
2957930
1701128
12161360
7857835
12966216
10822326
2159925
7528573
1379259
192268
1599453
6383498
6948104
6389753
9344852
11374881
9216995
7691323
11590621
11159911
12848416
7492763
1593872
9305195
8497071
9449336
9213441
996789
6463215
9468318
11356873
14518784
6706721
8565116
8298127
1447305
530334
6171095
2475227
9141471
7577672
8589544
1083885
2315463
10945165
12391330
8142030
9508806
2985243
1692021
2436409
9735358
8910339
1090179
9710865
10082127
10653324
7576248
8894448
10783136
8487129
6228576
8879654
11426129
8054590
9698771
8156996
9066043
8704184
8530175
7901305
12676167
1807404
1370634
310269
8625839
10903179
85490
1690734
9711989
9307982
1150343
8215400
2025427
6309648
11092399
10391928
11463947
6274882
12618234
2519302
10779351
10375456
12486328
7951881
8090577
10330259
2687060
6573127
10869268
7626420
8456531
3928395
3694915
6286156
12900455
6858640
12502736
2261353
8651763
8943865
11376868
2904194
7869773
868873
9144510
12466960
6351092
1457986
6861969
8544122
7399885
629999
11875280
1399528
6395914
9321757
8045341
9483191
8958991
6296541
12037579
7462668
2433907
756380
1617415
10416993
3889041
9179194
8862454
1542378
12451177
3049074
10906710
11303101
8648496
1699289
1924296
12522253
8923002
14561092
11144408
8087549
11719808
3967691
3899513
10889092
1126735
6973485
11007946
3838263
2783354
8844988
7358215
7567162
9539132
7266551
3978130
8387784
8202627
6449257
8175739
6540761
3030755
2715077
11163765
2461881
3332541
8752133
2509574
3180147
141453
1384785
9350306
11349960
3486879
12510156
3856882
10713628
2105208
9088898
3263855
731127
2550374
2481619
8133259
8427709
6806584
11327386
3437386
10661835
10360975
491748
2914126
6551179
4028124
8543629
7920911
7632435
2916581
11444873
8227157
2367529
3888033
9116735
3569635
8729473
12395408
2547600
11602722
1386726
7545031
9498768
3760591
8789459
11285230
8013677
2493458
6867607
10638333
6390916
6232313
8814549
25894
12403852
7530139
11694951
8668188
8443802
11956338
6532421
8399942
3461893
2458964
11080503
3261590
3970936
11827715
11290618
7685616
10393183
10604246
8402905
2380558
1054497
9337851
11071029
11325708
11545256
10772805
9831642
12439634
8554508
12596887
12874126
10218765
12485649
3294289
11736949
9486527
7211072
12553878
6274538
9079621
10811109
1431111
12231502
9179179
11150237
9694631
1167335
10639739
6747533
11597029
11097744
10928983
4041373
10900825
1724016
7533289
11404090
1369214
536391
1502185
10711690
1477607
11085881
10931683
6856393
2683972
743742
9358759
7690761
3970966
6681771
12021259
11032372
8049646
6311925
203523
3232276
3814825
2661804
12562899
6441865
6256275
8376727
6256431
6264440
12201957
3316329
1766266
2269669
6861162
2999289
3477804
3119787
9201990
3855363
12196284
11784788
7442306
3175665
6725401
12732445
10337504
10445497
8709246
12215538
9070984
12207922
9441666
8314838
9894613
9590612
3807932
11157983
637845
9549624
6690454
12806620
9812645
6329882
668147
3613685
1581971
3487611
3607896
2323009
2150753
3860470
10943859
6328030
11095732
7849762
2055964
2881553
10542977
2201819
10611889
11163759
2903826
8548800
12650433
2227493
10656292
6321855
6802503
2581142
9856287
1648664
167984
8226727
3026660
2083336
12454856
8349694
1420296
12841386
8782097
8580732
1123350
837385
10679764
1313696
12083517
7472517
8436203
3925690
10570433
8925670
10567923
8108393
8639181
448095
6828069
11468563
11121375
12145461
11093493
12530060
6540239
9795849
12948486
6667599
8806824
6370607
1688912
12410703
11476375
8557196
12773570
2384916
12160838
7592010
2560629
10931522
11146427
2483541
10213155
3353519
11345646
10627447
7689546
6385625
2804227
12574843
1492653
9059311
12530916
12714648
8697441
10528178
12511407
3659275
10430901
3842742
500813
8776762
9105508
9593768
8585447
11468160
6994567
6967823
12826661
838733
1833226
11152189
11030627
12642424
3332155
8894802
7576595
3376620
8875342
1710480
9001232
11944943
8173571
2163587
3394653
8113682
7688930
2352419
3851721
10441165
7364880
12727449
11407897
1341321
1317554
68016
12456398
2400784
10798647
1974095
3944118
11070174
9790086
2899077
10991141
12014496
2170538
7563040
7208150
7537096
10722663
1001141
2823422
2452209
9845527
1280274
1425430
7928494
2753090
3184548
11092754
3031922
12202917
11158064
7706493
8913285
11641813
2612917
6882928
9408079
7679857
2453289
12545157
10555039
575139
113514
2308979
1923605
7486812
8891509
12591158
1155980
10505801
6722755
6863411
11012175
9160682
12456501
11175665
1623056
10801075
7537121
12805242
3683037
7999835
12657600
6930324
2816915
9128765
10496583
3034340
10800075
12494872
10620130
2822736
3881552
12429050
11140895
2209726
8634457
11302548
10030596
10348359
9895385
12621046
2026873
12505060
12221931
2981246
7097297
10495270
8556857
12704655
7890679
1715199
11071764
3442458
10386462
9923452
1601182
10769235
9536084
9712309
6941864
8615641
9278608
1554818
8728618
3500829
1313308
11127821
8847315
6729057
6881767
2542564
8555115
10417275
6838132
3360065
1334042
9389363
9631662
11087267
9832437
7945330
8372355
12428244
3479335
11872946
10606162
6482517
2562264
8590854
12625961
1846673
8640831
8241959
6186596
3860204
11873939
8204985
2981857
8200941
9272300
2644484
9096694
9129148
6251472
4014438
2581705
2473832
12411960
2579919
3882439
10862115
12353482
2783914
1899405
10779506
3584245
1733442
11843897
229341
7419614
8812110
8741732
11273650
2998712
8139657
6585180
7066380
9587079
12193187
9466427
2182148
3986793
8664545
8582277
9309
740359
12225790
2427795
10832719
6421152
11759808
10877931
9702652
9715893
6209344
12351172
2944911
7565916
10644016
6726265
7542586
10611739
10559495
12563696
192752
10100581
12414872
8510932
6452853
2846882
8162707
9191860
3011390
8862747
2143898
1629231
3171261
9454915
10792541
1964682
1392621
12033732
10601325
11144217
6895615
11749693
719133
8941514
11933074
8408010
1599446
11472850
986187
6370723
2665850
10977765
10395657
8048746
8289225
12838523
11938450
10400363
9402471
1707785
9818094
7606232
221453
12750314
6305646
8765387
7880735
12591761
6196019
8993832
7698226
3758478
3218618
8196067
11177591
12829066
12063396
8834914
12187494
11007820
9720893
12594172
545927
4051585
903372
3631887
6778206
1879048
7532995
8958294
7848920
10515863
9454884
10624858
12447381
9557943
3943134
12652462
7558665
2985569
11889570
11829236
12401890
8567710
6473903
6108328
12821381
9826443
9368342
374247
9893172
8006603
7632091
3968211
6301867
7448418
3801968
9714438
9817389
10769210
12574148
3017584
6429154
3107305
7727526
720491
9284952
1700283
2449289
2821071
1710448
1648837
12566075
12031282
2721600
641373
9920183
4134
1327780
12297693
3366900
12775571
7960039
11061590
6196000
8683414
2365686
1495756
7795215
1054854
2010848
11721401
11158926
10210321
12167615
8268403
1924868
8781768
2129221
6795733
8069449
4039664
7528166
8307561
8026650
9438909
1696898
12421568
8968083
163304
7745147
10844548
1112598
11007271
7730148
4060596
1698363
7554953
11716476
11173853
12620813
8938529
2093566
9040655
12169116
9191600
6502280
12115927
11853553
9600769
9577504
8440126
6894194
9915824
2320725
2647546
1318788
1583004
9704709
2466931
10431235
12359764
12004002
10921883
3831218
7649348
2702066
11124130
3496361
11231080
8242591
2152928
3521740
11798957
7157470
6661461
12060857
429879
2507339
9168960
11811800
11183872
10634820
10650151
2806112
10092528
10859737
9639664
7592884
202808
6852148
11697885
10198641
7735847
311738
2891715
10535316
1281815
11420400
10565838
1783016
8858763
1981364
1378161
6262576
9744502
9222377
10776823
182912
7747416
1321331
7777056
12193568
7906884
229252
6356351
10852963
8612709
6298787
10770847
3323209
2999447
1693296
12605034
9590173
11417895
8178264
11788339
7518191
1698026
3000763
10913183
6333271
10413703
2927354
8090397
8244451
6297099
7832755
8947537
9627220
11471458
11021831
2172400
8967437
12060073
1617193
3396727
9777634
7594612
6654867
3833119
8579120
7575495
12637368
11275370
11331307
10745620
1359365
10438595
9612172
12584343
7049324
12524237
12101274
8551345
11772302
8197191
11519481
3033313
11350198
2745454
221355
7680660
3993679
3980276
8589432
11597828
6630527
11146507
9578595
12578823
2171188
12385784
7002392
3471282
11987916
6292710
1724901
11525759
8093039
7690390
8364401
10955701
3013131
1761782
9619826
12813465
11470788
279395
165393
2780808
12727932
11368663
11171399
219044
2923189
10433317
2090254
1618748
4040034
453227
11844911
7954355
8683100
9818731
8453990
8867671
4065220
9813159
10891650
2356287
3229551
6303336
11678206
9719273
8356391
3246227
2697912
10495285
7559749
11868461
2897722
1376378
9407187
10191919
7412599
1874338
1893867
11204452
837566
864752
11934260
7682761
10066946
11783158
11598321
9379422
8465950
8883730
1426154
7774288
12498046
2579150
11259586
12777868
11904590
2458140
6479441
162830
12928492
2283360
9404004
1078826
1807538
8840034
8877983
10840009
7638255
7620186
7309789
10617776
2206197
3900106
9683542
7772257
11683498
11481280
397226
12522551
12214226
7798177
7908931
11381057
10631349
7116594
11845962
8845308
10684971
7474159
10698528
6195816
12611062
8524788
12684218
10756208
9719035
9142932
3913638
6521600
12151771
8581354
11758720
8649180
3360777
9168832
8892663
11933979
11231076
10821432
11078213
12419938
11112337
1281279
7540891
11264350
6652093
7394699
10084979
498255
7013821
9290622
8605034
12270924
3599109
10654943
6094662
7364876
9746798
11174726
10722628
1811281
41715
11698180
6238900
75126
10716983
8283509
2574106
9338600
1324854
12470651
7663050
11752054
8938214
12543086
8039763
7959794
1286182
10413602
10392716
385197
3730600
7913804
9112998
2181153
9758898
6138275
7690439
3815338
8192358
430031
9786496
9933634
12556382
3801499
11970974
9234573
2089178
7578419
11244456
12606581
12618241
3276782
12115863
3460647
446876
11153170
9826529
9583798
8293870
2544513
1187198
7743138
2846693
12205691
12702490
12059066
1767858
12536236
6959123
7756644
11680620
6894766
2260717
11299212
10797138
6942238
2416623
832427
2790927
12546816
5978
9277458
9710431
2994378
1766640
12623852
10338521
11044423
11872489
12162951
3652971
2471008
1428704
2421978
9292717
7016566
1296522
8982950
10754265
3812589
2839985
11885664
12356638
9622700
10614934
3402608
10233163
7801077
8991081
7525607
10681516
9822748
7962521
3002711
11696560
9085050
12808448
11302695
8667639
11135309
806254
7238948
9624252
11782546
6309832
2117919
9323099
2741915
11570809
424910
8826611
8558310
8102292
10477470
12153761
11678330
10552947
1687159
11454419
7466311
11361250
12165551
8126730
9292150
12445288
6430912
9737904
9337130
3063375
9747353
12113673
240670
11937032
8564843
11069894
6954326
7848640
12649357
2251815
1903590
7862455
953764
12371690
8422544
7961275
9771970
12459377
11023603
7765155
3934165
8662924
1972338
9760325
7251132
6877385
8817396
7622608
1905723
9818873
12868061
3522753
10521843
9463348
11713378
2992566
8033589
568515
3383844
12734335
9353331
12215650
1277570
4055782
9349781
3486886
11319132
6403396
7539382
11598197
1704002
3019418
9787189
6434833
2824534
12761863
10598788
11876945
8976820
10518490
9257189
2455649
1651970
1563474
7875381
2703274
12153809
11526503
8103539
1585838
7647103
2065771
8494054
10972956
3485456
2689463
2765663
2176280
6199223
2246750
1522083
9012505
11719363
11566586
9201514
1831136
9188852
12056857
12020440
11754833
9255607
11309354
7743922
11360260
12354722
3410010
2032809
8913262
1999479
1249613
8585458
3434170
3250850
2580885
12084725
8214912
3191030
1632859
8947026
8505203
8627652
12705871
9315289
8657558
1848483
11642603
8153374
1158980
3720664
8104875
2007996
9068522
9746367
9805880
9582612
10950115
6278824
9142444
1082748
2365562
10359784
12180269
9237905
8879592
563495
2714843
1953736
3486774
8651510
12372828
8639712
1314187
8632667
539603
11691586
2387072
2481605
12673096
2683440
2987896
2224840
7537553
12856716
10395544
7664835
11992265
11175359
1725634
8978284
3735456
9927908
11030619
10924277
11463377
3066165
6284967
1560037
1596481
11978829
7522518
12064364
11337828
12479630
9181749
2765682
7683920
2724305
6707074
3525734
8763417
6715145
1622123
6828066
7540881
8205724
12854780
11169851
12498054
6830957
10600707
12844400
1281671
2632142
10573108
1552744
7588319
2820962
1879349
10709496
511597
12090917
12060668
11280034
3435916
10627931
2594426
2091340
11323119
7818281
10609782
8678304
7535065
9551865
10889062
12419469
10817677
7924989
8307779
7430711
1625152
2033960
6528989
11973358
8460481
7796350
2536613
9367622
8474462
7559793
12175500
3624483
1496418
8924471
3249040
2334418
12819027
10504639
10987084
9694240
9248556
12381815
1201885
3556427
1367120
9823451
12494497
73319
9686154
9266978
7597212
201260
7846063
3302116
12617845
11338295
8268245
2374697
8304052
12546097
1718086
1327866
9444949
6601584
8597831
8139261
12402273
2209716
4019733
286622
8522178
11084739
10221837
8131303
9635765
9767983
1244310
9813117
11138560
9142864
7656957
7541305
8504474
2999168
9000074
12644269
6245000
9609833
1951467
9220420
6576999
6183285
7327174
2606728
2568742
9457549
7658948
7254997
1276388
11508516
14503060
2458709
3612958
12652649
11094078
3509714
8703511
3355544
3278121
12436299
9025096
8274270
3386830
10651416
7654340
6419220
11724815
651941
9529132
7254763
9804206
907362
11044400
10655441
8305204
6937977
11251340
6583851
8722718
956175
12180715
8526047
11179510
7944539
11720451
2808358
12931860
2654302
2426991
2052008
3096341
1599479
530100
9628317
6196219
7727426
6274316
9092854
10727280
2418064
3148067
1682190
1362074
1469053
11773030
12525869
11688182
8770186
8618087
3141560
2647773
11707405
6282270
6411385
9013337
8877782
12002821
3958499
9596577
3558453
829911
1561016
1461184
12486110
4083160
6236103
9441674
2465074
11023495
2562664
10200313
9012498
6459088
6325309
11732277
11036753
291042
8290349
2222075
10507315
9464250
12568991
6259183
1787879
8960364
8106618
176004
9191058
11276123
12479856
9885252
8527145
11432994
3276857
12756248
6686988
1502308
9524076
12535317
12071003
1279856
2990516
2043765
12818339
2004427
2082619
6301513
7701874
10917166
10630825
1849144
12393180
1893968
7768180
12559822
10722578
827109
12861379
10649293
10898293
9864914
11935400
1699621
9291124
6628449
751631
12062105
8339840
6160320
6280377
3394801
8095165
2459378
1930148
11821956
8573112
3082290
8735250
8652816
7085774
13130466
947903
6083944
8358864
115084
1697097
9314534
11003841
12058057
11927672
10634641
8275015
7813612
8621658
7333961
4037368
1991176
90119
2415225
1726602
1445348
9828924
12750284
10047986
12444934
7959572
6202653
3039973
1672166
8060269
7531318
2148946
11032831
9620553
2485695
1984677
699339
7821974
1377953
12468380
7579821
7044453
2464596
10192095
12799643
10645966
1656607
2591743
8809119
10894162
3996490
7524894
12796143
10366226
103267
2544439
9228092
10448414
3058318
10510359
2168967
8468362
3484644
8412007
12357985
12555168
2821315
8389576
893388
7703539
11806934
7540471
8597952
6879112
2785600
8980183
7654198
8833396
2521956
2992479
12788227
1825032
10510860
8929874
37376
9466153
12702528
10826710
421854
793220
7491986
8567937
8761334
116079
1472458
12459735
7564155
11668744
12749910
9191051
11276367
8622649
6257231
12213591
9140067
9001250
2463909
11383124
83196
8155574
9633883
2390999
11108284
7650864
7666544
790937
7391145
7299288
11352083
6862264
11606639
12629509
8288026
11043853
12020428
8129941
12122443
2911115
8256505
11160858
9472004
9393737
2922008
12167711
11029291
6424571
1970421
507931
2844455
11239001
10374444
6977892
9434623
12115474
7531164
7827337
2438538
10372397
1149317
8245983
8251383
3137936
10820425
7442756
10049358
406106
8814145
1756231
1427039
2460824
7558805
9247336
12234980
7772577
9571196
1525210
11891772
2437449
3321426
7569033
2591320
2809620
7739395
3997496
7916062
9290908
12006151
7703188
552381
6308587
2406021
6228725
9497495
8610470
12115864
7537232
9189723
1149032
11260912
8824873
1595888
1345803
1725129
167940
1287514
7588065
8600674
11356265
3986771
10817032
1839650
10088675
8815199
10973245
7173947
11883713
3997286
2848824
12514122
220908
115897
12728043
9005876
1847517
6967904
9593315
574725
9735334
8680469
1155364
9071493
3005632
2471751
436849
6977391
1628645
7891678
2480526
9130998
9553559
6774947
10356641
1333726
12025406
192697
2372292
12480697
371755
2480763
1665203
9742147
94537
1600612
7637028
10534619
12756152
12566226
1608655
2164919
8014584
9849367
3533793
2240470
9031929
11219864
10194379
11139284
11953025
3015180
9198274
9592134
11044399
8895379
4044638
11223169
3944111
9526011
9441670
12690035
2984570
11703891
9486535
9260916
7355978
11349061
8967957
1722012
3427774
1879365
8060532
9542779
9005979
12755154
3135671
6204217
10791951
9514096
3802185
164519
12767487
6087329
2083372
2205200
1548084
11303797
11557274
8673132
10679279
3464616
6266986
7958437
9098539
11127577
6607173
8710749
12608720
6339076
3018483
8016643
1410417
2833294
9466976
393615
12033726
2941619
3089271
11879547
6273030
10227154
9146864
10549624
11960951
8626034
3989295
3010367
10944223
9769179
3383820
11750856
11934436
8010160
8828689
9785012
9375345
3922993
4085401
8793083
11168744
9126156
8494762
7504890
3492913
6197493
8292356
3025221
7648617
9729496
11689686
11756691
8245417
8712289
11325831
12730553
12012088
10712674
11832367
10925205
11746133
11376003
9889859
2574828
9862219
2372946
1596782
10090635
11478850
11104786
2445650
3868317
11881976
12819049
12432868
10525404
10409747
7269854
3488594
7870097
2432457
8995507
8269975
3839007
6482967
7542499
10051625
1825209
12271492
1120612
6299766
12459400
9543392
2209763
6325168
6295665
7820118
10618713
11069139
1550158
9733441
6469243
11171739
1940574
12170380
8854893
1067296
11846999
8530617
2658055
10881739
8752676
7779679
3258822
10905051
14507649
11516713
11937496
7222951
7194743
7654360
10583161
10449938
8659600
7965554
7517721
11204459
9844106
9139667
2384168
6139386
8760576
11592233
11213840
3265641
11991675
2987622
8469219
6357815
11686329
2610620
6353702
2647483
9568719
9420171
6480803
3038594
7760507
3495305
2574217
3239762
7626200
8862013
12598856
3871642
1168650
11606778
11719994
12972611
12021492
3955652
12239155
2995374
12133889
1335377
7992708
7675083
6692822
7960945
2587008
6301860
9707621
8380143
10618441
2255191
11350742
9514416
2686678
12077361
9875137
11083268
6604923
2841710
12031275
11082535
3924711
2434069
2500449
10860496
12616710
1449605
10477585
7611352
1397080
10473582
2482563
12658350
2425414
8612716
7506123
12941611
8634447
10861528
8034686
10612687
11342809
10072447
11085504
11748917
9858828
10051854
11530505
2826267
8175900
1588795
11723862
12761867
688074
2261342
10682588
7227312
12479638
1890141
8026639
3581058
8518287
12750065
7529061
10982349
11070494
3326136
7753857
7414616
2222418
6486435
10598908
12702499
8157136
9352252
8077702
3010368
9203143
2328196
8186325
12429992
6889884
4033660
9248697
2835749
1377009
3855650
12154094
6336241
14552873
6172214
3815736
9663764
6572574
11544985
2761343
12454270
9311883
10098733
9067286
7317627
2539815
10476923
8263011
9133669
10523661
8836453
1311064
11238628
6326727
2066375
12399634
8720437
7002016
9688354
1831365
7683332
12463513
9015213
8215988
6214308
3899367
6363164
3129707
12401342
11846886
12959347
9549903
3545877
12574419
9431529
1318730
8902629
9258328
6751429
6717317
8992230
9894181
7922355
11055378
9721856
1274531
12529415
10470101
8550635
9626506
9503660
9421393
1645774
2835117
9125688
3091918
6337888
10438885
11566852
8510076
10490999
11744376
12860796
3564159
6499825
11112702
11914250
9808763
8757964
6269772
3692300
8348154
9091294
1372044
313362
7900990
12189682
9127027
7204894
7576755
9619302
2994770
11581212
3111856
6259408
1053514
11342425
10518594
10404375
7306019
8450037
9840185
10628331
8739767
7796940
1376992
2564340
11697794
11807576
10657263
12150956
10202241
2524650
6283640
12700753
9495510
3031677
8513865
8074650
3107798
11279614
7491907
11848478
12942546
8858540
196767
12707030
4044658
11115595
6491539
2232891
167190
3996046
8636247
6205005
7516915
12706371
12710746
10470251
8207071
7094931
2702071
11515616
2255576
7159403
10383945
9003010
12714335
12829617
12376469
12472839
9143808
12362422
10791902
9112250
3819571
3974617
11839787
12529487
2714424
8898219
2328380
2414846
10825569
3467679
9142682
2219449
12802801
3516470
12451121
9506909
1027258
8615763
1387891
230790
8399946
11110708
7520879
9671390
10447683
7671823
10393982
10088772
3787491
2548708
7050342
12442352
12205095
10905245
9438424
8603393
9640333
12029534
3532463
10811983
11955372
7528567
8567400
9687976
11488034
6731144
9364806
3566765
12015355
1693297
11940531
8875054
6529423
9459482
6307922
11761850
11861758
6248455
8733911
2441976
7983090
2366629
10775505
11889583
2846734
1627467
9657974
3956867
11245270
2473747
1830585
6285818
7783006
6610960
12471259
11060295
1601333
12747447
2111393
1946416
6812082
8617206
7178998
6697312
12832536
14505575
8049139
6855788
3262465
6304509
1648783
10329998
9882489
12499821
308813
12472255
10686511
11043381
12620982
12381788
9501090
3257647
9671962
10684810
67137
1281686
9473335
12029540
8699484
3914991
8049476
9480950
11059769
9238033
8663398
11048487
1275442
2349387
7554063
7638200
10413590
6362310
10788335
1717499
9675053
9508776
8382409
166362
7568091
9845333
8926571
12767901
2461986
7787797
3494876
8093217
1367987
12864734
8279951
9494741
8595964
7459854
2605346
11889128
9039803
6735771
10891600
7726376
9783810
11202062
10946345
11187956
11148238
9892179
8094290
9799445
7066483
2486458
1868438
1483380
412625
11853021
12608914
2778884
8188616
2226468
9404947
2857649
7278706
9279385
9598330
1422282
11246824
932204
2616743
3004598
9335474
2841485
9469940
7669435
9168823
4012217
1378407
8780564
1362714
10655069
2157802
8355584
12005365
1639087
2987492
10936544
409577
10644373
12134077
3785971
10779761
12610349
7973152
8019705
3500881
8450652
48559
8266580
7316479
1353132
11564175
3500374
9172808
8034053
7874940
3058235
7898507
11420150
1423292
7540599
4997961
10555065
9775434
2036431
1324524
758099
6280349
9141626
8087539
8575458
2210075
8958833
1931090
8111192
11036043
10398535
1490354
2080264
9824538
10642364
11520498
12605671
9348188
2618538
7539506
6489362
7835784
10873605
2747856
11443041
11080801
3105466
3032090
11842936
27524
11435180
3569441
7191773
7689079
10571184
11380514
12118913
1087840
11305947
11884034
9395207
12663726
9545942
2766247
8806666
606506
6287217
12607775
3971044
3251634
9331343
2302772
10498695
10090577
1817643
6882929
12465047
11486157
12805299
12517678
12521991
7737381
11274588
1612028
7657482
8968522
10425121
8195295
3668525
8081013
9212291
9753194
8664337
12062453
11488419
465542
3711788
9674158
12200657
1240047
7835148
11929488
2427794
11214819
6214711
8986814
11522717
9548814
7513804
12124767
7994857
6982786
2862723
2284950
2784479
12843782
9342122
6973086
6188311
11179341
10214867
1831674
8991976
6142979
3095923
3103302
12152071
7917290
9604935
12754706
11171396
12649078
9643566
12416526
3502296
10611911
7745545
9845374
1850047
7868682
1915657
11051141
6299161
6162340
12160840
1494660
2441904
12042877
11781871
6834177
3490602
9712306
8316964
12542529
12963033
6781796
10614983
12829178
7774018
9663467
2948574
9004079
9344881
8780772
10393032
8842230
9593727
8224545
7842988
12622443
12230806
12556443
3145242
7916663
9764834
9610738
9197246
276093
11689083
2715673
8024854
3029079
3606134
7486018
1967874
8165055
11489999
8695844
6788835
8237368
10543945
10411928
8726235
10875630
427281
6712801
7440644
9139169
7695490
6286912
2472211
11029637
319216
12757868
1714464
11920683
3905425
6691923
720469
9846510
6511919
9794473
3805991
2291568
3155573
139832
3955154
7105
9732060
10943113
11292176
11054474
192186
2073461
9185961
8102095
2225530
12620794
11320149
2676016
12382948
8726807
1395075
12210391
9024561
10657693
1280619
12589927
11012178
7636911
10527715
12621458
9641138
825260
6743678
11503031
9697875
2108315
1365880
8950978
10530134
8086338
9843591
1059102
7608142
6743291
11549068
1331300
7957310
1223811
12622419
12826663
9479819
11515312
2634607
11978761
6775149
3585143
2004603
462174
1845863
7920220
6977459
3779099
11350751
2689021
12423673
3710265
9401927
9178801
725530
541354
10949945
8132174
7353055
11129650
11752183
11675146
510458
3756538
1554410
6287252
9727835
10864462
12587926
8097171
8596477
3360063
2285042
12860902
10048706
7910115
7680087
11788875
12389028
10322635
11559566
8913284
3034677
8910793
9421214
11483236
8519413
11091082
3567847
11128663
6823692
7582968
12559495
7976131
10082138
3036885
6215210
12145208
2619760
9477232
7706121
12154174
7622180
11713193
3332157
11880265
6494589
9528953
8290594
11532955
12623878
3893401
11700730
11565807
9923444
10440893
627729
1294742
1406006
12417606
7630203
9415537
6940654
2823539
3056274
11801637
9845655
9537584
8814267
12947317
10438961
2475566
1533536
2206540
10225879
1055407
3488619
8517495
12665304
963153
561512
3756816
1637333
12682760
7683278
12201955
3262519
3882237
7579341
2171447
12056512
7756728
7691322
2050125
10506137
2889240
6788631
8693899
12731651
12085600
12384494
8307201
10422000
9666093
6421146
8918538
8898205
222809
1675574
9253110
7631736
2415640
2417442
12962719
12748288
9339947
890518
6766954
7315923
7623801
11839845
3855866
9729047
6313698
12730055
10716450
11567638
9224715
11876275
12754219
11868604
11807807
743747
7945254
9360711
10703140
11777226
2746137
11923409
9260895
8828952
10623662
12531791
8049075
2898752
12881977
10036236
11239873
4029884
12621475
8240279
1913653
3510720
10773738
10951230
7504046
7915197
10211997
8230176
1235898
10934026
7671812
6668429
6204901
8829654
3048334
2779554
1594245
9767372
12704099
11901171
9862533
94854
11083074
7356627
8391565
9414451
9875663
291058
10601128
6686826
3160726
3474633
8816796
8099269
6609983
7649805
2222205
9606206
762198
9695953
872093
7251692
12185591
8666820
6154147
12214844
9613616
12749857
11221884
3611087
11443736
2562389
6967914
1574612
9787152
2774214
12692601
12792021
3124864
11401328
1600118
8436604
11312284
12115870
12750402
9266965
3487854
2536085
2734303
10762441
836813
6407844
1648531
224619
1176203
10215400
11339131
10786694
7461052
11538951
659603
6473346
11349765
6149773
6268837
1802642
3203017
11361042
1353726
12228720
8615595
2495010
6311760
8213997
8139570
1318493
8617439
3033070
1965286
3851725
12147210
11401841
12947345
6607773
7773819
2871140
10071456
6957405
1359772
3608089
12644255
7854453
9211857
11806972
3284694
1878577
1647270
6723820
2743959
6752595
9810497
11091226
6731350
10666200
3439897
1312302
10645766
12764031
6712963
283067
6812974
9420659
12716453
12393191
8641393
825107
3107317
10697958
1350271
1192420
9723980
8324075
7761404
8282755
232138
8330650
2503819
10903176
11493543
2635672
9409344
6667497
2644976
1309820
7957711
10994785
3905105
9583677
7787237
7538352
12423677
11696550
3494785
7616984
3146004
2464193
12115695
6273448
9441693
1697091
12014637
6469516
11470141
8075434
2270288
2449732
2165607
6692857
12202171
12618130
11338665
6661209
2542557
1371296
10579898
10765146
11075956
7749882
3384438
11110469
10352286
8612971
7640344
6654831
10688785
3895931
11702632
9473518
1795024
11350878
2938879
7434741
2896298
6855225
2338664
8759340
11711560
12161183
12154187
8984098
11093034
12519748
12908888
3458979
9730986
8907380
8906122
10779346
9447231
953007
7307581
2186889
673849
11044403
9028919
262553
9000126
10940305
12665626
11027569
12409284
1666517
7517406
2086511
3893785
11162141
6549158
2857713
2792811
2493786
9646363
6862435
3475905
6329886
11159906
10887217
9258684
1848307
11121390
12836073
11976949
12069340
8470826
2386999
8113000
9523016
6285997
10050664
7520775
1953739
6183061
1647766
597751
2990579
3191777
1980609
163692
9885283
9252660
2543647
7554050
225430
8583228
9202388
6615827
9836143
11488415
3273417
10706652
10221153
7003865
1786344
3615632
2585266
2533943
12605266
8043435
3809400
3283676
6342644
2411798
9790098
10611549
1961019
9124034
11299203
11076754
11394394
2839376
12379246
10485268
2229073
2614261
3018538
7213317
6501566
12547788
9698595
8618030
3920314
12111255
7744814
9617896
2699436
12007283
9766427
2389764
8005617
9178254
3857253
12296826
7691318
12370287
9860229
11156621
12205662
12007199
12522250
12714972
12620384
7532767
6808887
10637317
3475040
2317928
2788609
6657955
8382046
11299842
2317793
7299037
6290039
8387481
2997954
2227104
3791607
7536490
2522051
2064330
7180843
10757314
12726865
6468532
10738863
6200989
8964474
10435735
10084336
10465132
3114164
12479591
9032940
10976102
11237389
1069730
8153149
11381085
7937484
11976203
3258943
9367634
3053902
9682679
9215624
6821842
2459234
7260281
1119824
1360270
12502603
9595432
1522753
9665741
2832146
8319918
10446401
12718750
11297371
7980390
8603103
6133866
6313648
12065096
11359815
11912354
7757184
8592073
8797669
1825349
3796623
11442490
6998419
3161562
12578912
11089885
11327059
12457610
11169910
1711921
8653784
165707
3479515
11162662
6473415
7475313
7896017
6289733
2164387
8181915
163320
7912936
10619680
7406535
2487677
2947902
9330926
12704808
6699542
12846973
2171189
10497101
8736382
12136730
2422679
2954728
11869033
2981357
11052994
11359944
12473057
7284052
10624124
7875133
4053284
12929119
8276839
12418029
7470392
10191057
6580647
9338586
1453484
2726152
8941215
8632178
8806818
2914584
7648503
9799414
1857600
6087496
1904012
12819345
3902853
7162515
11181020
2558602
8491992
10423527
7546774
7585967
9279210
8572303
3169733
11685131
10738282
1559775
6255478
10975866
3736139
11203698
12391153
989010
2548394
8472812
9786218
2042649
1702405
6303314
675654
6958684
3926320
9364065
126025
3539943
1978854
12625643
12701801
7859288
1918170
12406888
7875239
10208746
3680105
11924917
8297653
7364973
3511086
8299879
4072398
12714207
8384267
1893977
1322014
6182068
12134143
2374563
1768969
11912552
12359713
9172869
10678414
3935504
12176960
10079520
6092440
10768008
9373030
12717699
11171573
11752233
11818050
12479360
9634594
2912801
2250226
11567023
3262763
1849470
8922394
8882390
2456302
12500549
3907720
8132698
11744665
6284956
6809760
1989389
954024
8119140
9028342
7673513
2960315
6130850
11567059
6357830
3085344
7625610
2162345
9736157
4067658
12837621
6513615
8562940
12875998
1712224
3118104
9685995
8452235
10413587
2932214
7958020
12472234
9019244
11404469
9621943
1314702
1551878
3490289
8162857
10635290
10833289
9657975
11093581
9184331
7543003
6263341
11731698
8569191
9575365
2066184
1114899
10711691
11229480
7729601
8329696
8793621
10583906
761415
10576482
11027410
2997185
10544079
2731233
11398356
12128225
7806577
10683171
4052429
10733671
11087248
11862697
6481721
9651820
9764805
10660204
12529549
6894262
7851646
1727371
1722354
10980604
2596570
7850863
9880596
11844913
12676771
1741609
605993
10357898
9405094
6739033
951886
1830206
6170925
10698504
2463946
8706797
7204504
9212105
10866680
8844217
11928823
12853689
8646815
7803899
458270
10720442
3481543
12374778
7399685
9308916
3859321
2168224
932904
12231648
8313328
11532396
9721154
3997080
10454717
2986249
2238032
236034
2826056
1972777
6311630
2691647
8639848
6474572
2896031
6381384
2327978
10719889
172471
11212146
6801176
9201289
11747548
8689032
9099834
3161767
7924681
8446106
8187629
7648020
3409323
10633868
10470497
9873824
9275366
1409601
11804737
8674045
10564089
11908724
12714508
6500009
10636928
12034820
9834075
7501017
9172800
7906232
1210316
281242
3262619
2500483
8221896
12823394
10447212
3536542
12574000
7750127
4039932
9829315
7868424
3492724
7478933
11867643
10601658
11313988
138472
9570013
9427152
8095804
12433502
10526021
9167635
12205687
10842078
11991736
12676140
8558258
1769070
9689027
8289333
52343
3470769
11025440
1544374
6259143
10470127
9742402
3857618
9237336
2583088
9402654
1318465
7851159
7774017
7507865
7448770
11269941
12225987
10075050
3486967
11841081
12666137
12835224
7476311
9524754
12271733
9139715
8833403
1979677
8867340
11278388
7712171
10370095
8855327
11121681
8725286
12653866
6271243
9804181
10462531
8766545
9681589
6264118
376570
2257639
12959986
3161884
10730577
1680950
7436743
11019786
10454789
9858717
9523335
1705658
10348355
1794323
12082626
6406485
11992640
14499639
10199408
6278073
2459139
9417864
14505802
1406680
2084519
10764142
3745161
9520481
3663156
9695238
1693102
12557203
12270933
7479870
10766019
8546427
12476031
12797863
3217232
8441412
10225992
7082581
1280872
2460072
8877101
6932162
10798323
3449368
12814341
2901797
6698557
10080960
8948026
3782071
12212147
8915439
3493429
403618
10433904
8926247
698242
7498665
12561371
8339543
2010653
6295505
8031998
9397584
6375717
3467115
1588375
8635593
9722548
8244994
12682338
3861327
8286840
11850798
10757527
10477747
10588865
3818592
3921544
7981049
11978947
11772514
1242371
1555690
12132143
3113955
10192936
10221509
10349619
11737235
11920164
11994315
10470089
12061863
9705284
7818988
11331884
9112278
736269
11133186
3112138
9017224
2598085
12056846
2821727
2486660
12552956
3002339
7792285
12050396
9207239
8289817
12468240
2162773
1285260
12386900
9193937
84383
95896
1947026
10896719
12091302
9266397
7518213
478559
12885155
2984545
10328919
9667433
12209505
11641356
8527890
7107072
11999557
9784972
11393220
8246879
6972288
8555051
12828419
3874253
11222644
8477973
6162330
11600675
9623553
8630411
11506867
7592891
8634115
6321394
2182334
9169836
11821379
228287
3170447
10219251
1868891
9813103
8752303
2597768
11559813
12181139
12228242
9650890
14517203
2991147
11039770
2986137
12427120
7751400
8604257
1845871
8376466
9315656
444659
6145673
11343433
9288225
1068686
12951820
11564776
6796758
6477654
11005378
12402199
2539784
11166276
9150767
2933269
7440570
1544387
8265599
205931
3943994
9687512
9673851
3048445
2848854
10990461
8360185
9822608
8839792
6591854
10741468
9575790
7248961
2581316
2869528
2659116
1688564
1857593
1449825
3729444
6681561
1145759
8760252
3519623
3737894
2745189
10454326
9225019
8660881
1417842
9840492
3345517
6809472
7173211
10846378
9334271
3263383
12771036
3900089
2913951
2416119
3800948
484554
232180
12671681
8943309
8482285
3974899
712107
2397256
4064360
9886995
3467343
10585403
10812232
12621464
12415599
12668650
11319758
9324017
7856076
6617759
8352771
9127262
11956083
3075937
9788871
6454467
2461129
1380179
10074490
8793320
2517734
7549803
2276114
2716238
11380423
12420569
12452442
1375541
11722431
10089896
3983531
3706883
10098600
3258159
8157661
6700934
11747766
6980678
9521869
7153243
2904190
11544042
7708438
2455573
11347712
12706407
9806923
3980580
2430819
8991480
2015045
9168060
1057466
12874135
8613459
10519060
6206988
8639852
3061582
11526479
11012223
10343994
947892
9195519
6276574
12399475
8340394
170732
2743556
8827698
3896899
10622428
12490256
8896602
8443821
7947700
11154400
12665494
12695501
1690845
9462517
3931694
8676376
703403
2094320
2570835
8575461
8449984
11307410
3998948
3687263
9006062
11079622
8771391
1347914
2790049
6239662
609904
9640605
3038593
2911585
10751610
11497281
10674042
8452540
10397719
9242716
1893873
10375965
2530086
1885668
3741402
8798788
11476585
6641674
10803713
2991976
10848582
9268714
9606136
3159587
7665918
3027462
8412472
3925869
2272403
12640736
3144987
10613752
12351169
3219493
290796
7188350
11277176
9079029
8590838
2558711
1614329
7744863
3117726
3358907
2334869
11466430
302127
9607606
9354399
4079922
9618310
12941622
3520307
6311277
3090333
3979339
3701496
8104471
7511626
4055790
2576519
9830060
2829835
8706800
12219838
12924710
10585658
9255606
9081540
7543495
8602760
7890330
7576239
11027537
10424884
6412698
2124919
8361539
11875425
9435301
6182732
3607879
8162592
12637365
9581981
1624545
2830826
1280910
11309414
12506037
9119677
9755118
3856568
6760989
12197769
11158973
9923454
9100204
205253
2375921
1709805
8187983
9872081
11327514
9538247
7879912
7790373
2801609
3542785
3607752
3349563
11233075
6194588
6321860
12161528
12569264
4043258
9074938
2431473
7616524
8460127
9806917
8845153
9639567
12180003
9749328
631929
11734337
8644477
3334895
7542449
477413
12509476
3258567
1835960
6088525
7927503
9694719
9578546
8137996
2230076
2045540
1284482
3612159
10428212
10894378
11741962
2317836
8188245
6832477
12370367
8780897
2483835
9845263
10464276
2488230
7685692
12111307
1351057
10678623
907367
9577517
9168388
6280106
516937
9224628
3605212
12613668
3021742
8453657
12928636
2854193
1328409
1464602
12670926
1126942
11346891
544938
9027319
10531004
1587852
11788456
3980732
8647648
11784028
9616740
10929029
11606050
8383296
1468546
7355294
8559415
12855817
2448395
12788087
9700357
7236240
7749382
6263349
12138199
8618168
6218847
12058022
6540241
9446819
947995
3164049
7092561
9779823
3222153
1423628
2979782
11098852
230312
748397
1713893
9375799
9950215
12598523
8471061
9914383
10533301
12480538
3654911
10679106
11964041
1870709
1322269
8573471
8628308
500872
8938143
6319001
2495979
9207086
12200167
6414226
192275
7125517
6313091
12819813
6738123
6257835
3693382
2156260
1639870
10913617
12060526
12127426
1705733
12042659
11356874
11822868
1016274
10569806
11175345
180211
7882460
6179076
11452123
12455626
12447449
6579904
12063072
7531744
9025059
2866507
12907166
9374828
6197414
3114873
9437246
7020665
8600796
2203876
10681494
11238894
3439421
9266828
10993803
2451369
12213091
11698171
11707502
6190460
9170209
11924922
11947943
6284193
10446271
10367472
3918307
6162194
8337256
11732743
3244365
8207057
9368001
11595063
2465035
2173721
9922225
1720788
261671
7552952
10627503
11439143
12750696
8621609
8202507
10476787
1648564
233694
12699178
9268572
2512110
11781295
7831329
6126942
10405362
9076943
7670494
2478343
7173344
12950131
9487969
1263331
9693104
7193349
9772686
10679789
3262529
10357905
9274263
1394867
1768432
2387341
11157064
8254028
7195180
8620052
10471506
10412566
11063720
1566599
8016166
12713648
6683264
3594367
9401012
9447704
12882917
6539230
1650555
10428511
8360079
2404990
1893385
8702932
8654890
7845371
2894549
11559594
11566099
8444747
8172575
2762600
12134636
11350814
1444893
8943344
8071958
11836627
6609955
6172215
9166409
1934258
2435784
8846026
10419761
1709617
223098
6715414
6717066
11920230
8903349
1504774
9753680
12112009
12377630
9585413
9685622
9594853
9347506
1952435
8002664
6402299
813905
7794127
8822620
400214
6083562
7715640
3402589
12356880
9215739
10495267
8743949
9364966
6264480
6337052
7536682
10505103
8660517
6962070
8270624
11739578
12592262
8016642
7803853
1709818
7105128
11539970
2129805
11526077
8441744
7263769
7076127
10967071
3719704
12602943
10397947
7922000
3634776
945805
1354517
12414406
2439316
479285
10653608
12141442
7738005
12409486
12849990
9350211
6350155
1465768
8353949
12791269
7615639
9703501
8518411
7647965
2153554
3128690
9601935
11410587
9415319
2400974
9689088
265971
7929858
7371793
11454954
11569477
3182816
2573561
2096385
7484424
102189
3019545
11784790
10535389
7992552
7543415
8362359
11438711
9062053
6584079
11342301
11729249
8302156
9575358
9763628
8125987
12075467
9591052
6955290
12457410
9503484
7803266
12761862
2578279
10496221
2429972
12808134
2965031
2424404
11042523
9865743
12071002
2598467
7722753
10069802
12810849
7621236
7850750
1314124
2784480
49116
8137908
11293450
7850804
6291597
2191053
10651171
8918879
12168783
10811140
8013394
6224696
6219941
3606154
8698619
6424383
8009868
6988934
8648004
2512968
8399490
10377071
8959328
6794973
8957104
1862079
8325367
6630297
10791438
8747193
8704190
11326336
9585366
9472037
1705505
7819418
10385223
187459
9177305
12648050
7251049
1832057
1485331
6363310
1609056
10196611
2469502
215596
3159730
7529533
6830705
11602667
9579544
8839439
8382747
10639092
11781220
7700243
9614060
6103805
9760178
1349635
7790397
9655778
1873470
11029008
6848451
7413148
12854898
2434358
11313784
14507646
7548419
3720946
11686331
11134567
12391916
8174777
9068672
2154673
3722186
8340099
3670333
8454115
9136765
9136753
1898782
10617906
2540915
6089758
7877880
8330898
11106750
12912919
12411707
11762220
1587337
8306895
9510130
3350858
9307732
7556887
7605261
3053933
7647107
6096250
10075933
11156618
3490514
8175892
3047949
11120755
9001940
12628046
7723187
6384406
8793725
6124058
11959978
8047212
9205140
9987906
10561499
10581206
7592952
12498051
9712718
3119705
8378527
1467308
6668663
3034887
9417139
1357055
8603853
12439640
6306016
6615884
2928310
2910955
12297111
8106757
528585
3578275
1705167
2500431
12145529
9182671
9161990
10900072
11325085
2777888
12426580
2427351
8980622
12051722
6088740
10490643
6286802
3013129
8281764
8034017
10405344
11180967
3692312
12877645
12189522
8933733
2364074
11051549
3733683
11144968
2476985
9888447
7274379
7166564
12221704
7876190
10490832
804305
1420082
11856435
8674830
3082666
9487367
3504063
6945901
2933080
1287265
3908345
6270280
2917413
3862600
6097319
2856202
1188925
12509455
7862626
9165714
3019377
12535457
1632522
12687556
12890691
8318513
8375513
7600971
10865987
10970877
1010985
11725633
6326848
9707322
9367423
7954366
11375905
4078526
8453995
8622689
7039583
10748294
11814060
11564874
11854415
12900398
10491253
1696005
11041602
6179949
11377795
1836119
11519850
1728320
1296156
9476129
12658944
11754812
10024875
1576427
8972195
8664901
8393325
8585010
6301868
3033662
8386450
3370685
1530592
7966195
10228971
11891338
11918307
8730959
10932093
9714331
2613686
11400347
8561869
8586985
8471157
9420232
6423241
9733573
8853903
2545719
9839410
8032454
8112426
201737
3518146
2562326
11773708
12575187
8004931
10515895
2826499
9747465
6605323
8579115
3709573
10956416
10397744
11566846
1735227
1383811
12957144
3918291
9658843
3031176
8718940
1575212
10563767
3840279
8016313
8760062
1560680
3855359
11345502
9531057
3891852
7823931
575536
8123298
7819062
10712627
2684407
7982979
3038335
2828665
10627606
12695161
3663937
8616895
1820773
9557704
11596010
7600987
1717671
11504943
9264017
8593534
3384187
12095504
8620839
10227381
11593622
12196181
12528110
8755214
1777642
3461711
8690794
12457233
12416723
12244134
11566561
12738613
12603698
3897439
11019821
11919732
12147742
11158993
6976358
12393613
10352352
1448563
8049491
126135
12705864
11121435
1775137
10579974
11600317
12812795
7049221
11096446
7684318
10699743
10496948
472654
2004480
12152080
11567615
6327901
7201409
2956651
640589
3315929
12489649
3878436
2334180
7576702
7525053
12234774
7528101
10716994
683746
12019292
9264258
415818
6619210
2165439
8646244
11268672
7511110
8059068
8832281
1964159
3114574
8359228
8404986
11154074
12970244
8535188
10848514
2116989
2948669
8522601
12419847
8986616
8398553
11420675
11539957
9766231
10841512
3988936
8914832
9009249
3297026
10426421
9032448
1384798
2241109
6192854
2915646
8482624
3864392
12033261
9415427
2833008
8984229
2363500
1430159
10648427
3124009
9604691
12887784
11726394
10444392
11860737
3012222
2838737
8600543
1489497
11900639
11707578
1667741
9296532
9811861
6274139
11977588
9192829
1371961
6328996
14560267
7887121
12763049
8162704
11134514
2991426
12393582
12153687
12428852
12594848
12730239
11988616
2949978
6390504
11335700
12008088
12172517
7937802
11133151
9619754
12685226
8925559
12512955
7389767
12233814
2864351
11506704
8617764
8901826
11063573
11159348
2161056
10102558
10536968
7883075
4054247
9026208
10702725
1835421
10995013
7491259
7185238
11865442
12781990
9592864
8635905
11083468
10775037
11382854
12399594
7115323
1418679
2230287
12177437
3607741
9648143
8621457
2104799
8101173
7781930
6526015
6662859
10383937
11880501
2645158
7625849
974094
10490962
8092999
9396553
1621181
3539119
10788560
11054745
8958224
8770217
12642364
8612325
11867628
1465319
2256434
1729015
291006
3025069
10825566
6832370
12542919
11861161
7530233
3879351
10634639
6464166
6404099
11129118
7276088
12186652
3624308
6300291
3005479
12213820
9154819
10926293
11162912
10411956
8977242
1900304
6942430
3882586
3939596
9472007
8915455
4038013
1788862
1292572
10094826
168248
11573179
3878640
11087876
12160887
10917575
12630093
2482820
2407299
2416462
2152926
7069404
1280554
6095284
12135667
1737838
8490625
7647464
7884898
7659529
3709685
9811567
6705142
11571578
9053850
1451401
6958221
2893465
9874515
3373571
2685108
6205814
3115033
11781336
2935219
2972842
12412767
7524659
11131525
11939270
6530226
10520233
8168160
8555480
479748
8203954
9743235
2124645
8756286
7971560
9356167
10918073
9003539
9087174
11928342
10869283
12578817
2832423
1715897
8157208
2785567
2437926
6971373
9332366
2140567
12529334
8146656
10564354
9227501
266684
9187662
8088339
12064466
1636146
9734647
3875482
1241176
6265473
8784803
1421226
7484476
10401001
3121743
1976569
3091919
8692211
7885058
7419961
11256467
3800922
7756962
11046059
2284095
3997421
1401444
8871177
11355443
10661323
8804156
2138495
1922083
7392677
6656767
6378930
4035344
3461149
1394462
942867
3345570
7995379
11840155
10627678
232250
8194107
12718799
10334026
8660170
11830569
2680565
9649498
2040703
7629915
1878983
10771091
2442726
1829599
1698234
11134346
8353595
11760145
7836769
9727830
7418319
312747
9723051
7333025
7529265
3395256
2468156
208961
12367587
9343366
219014
12815710
10653489
7499566
9143481
2467145
12296868
8558922
9288097
1036257
9694800
11752574
11779362
1706618
12094232
3702071
2153163
11310836
3994223
8070522
8557302
12837625
400684
11983811
9508777
2465902
10910362
9503601
3914606
8378530
9575361
2552145
2209764
8003322
3967730
10498606
3032553
9461090
286638
10567948
3766647
12194438
1814435
6092936
9307142
11012615
9454612
8368868
3278212
10450817
10373069
2440453
749822
7251149
12405600
8994081
7730412
2271650
8361310
8907630
6235983
2175659
9499788
166434
7942047
11224927
2408968
10787387
2833705
7813421
11723120
9733083
12476615
9371502
10758229
10837031
6442402
7873665
6855470
11102823
11388992
7495221
12221708
8745045
940362
805586
2354631
6977543
2365496
6342308
7373199
1545153
8878482
9724040
9755845
1918549
8580364
12689851
10776896
11903131
10377422
71229
11939601
1966941
10323395
1807857
6283145
8638611
1959380
10374999
3140600
9231786
2387579
7147260
4044656
11769970
7726379
8635881
9870763
2731194
1753801
12859865
8119122
10672326
10784353
9551863
9326386
8853893
2888673
11097364
9566529
11241297
493873
2847580
3459376
10838255
7891188
9441286
1374588
10674814
1935693
12537961
3320016
2137200
2330056
7700357
7949395
10638332
3857895
12845568
12893777
7357044
11820363
2829196
7843288
2142454
6835406
11867951
12160839
9694700
11705730
2140694
11973363
12753408
2983994
1796403
12472999
11274420
6746756
8267792
6489611
11058142
9006717
1139095
8597300
3169131
6934053
10358214
932208
8721849
12085584
1886714
10570303
4141632
1066693
10399109
9537047
183825
3258008
11820810
9372060
1370308
242129
7784090
2497519
11959842
12009763
6391912
8723104
997729
2052918
6425215
2308986
11572766
11402321
2257149
1451960
11705667
9815119
4041359
6672116
10037320
841108
10221450
1381928
8440342
12552589
9715272
11160197
11518496
11464984
10825421
14527418
7612845
9737726
3622428
12192516
8182090
11249924
10693174
9853917
2332731
8436166
2847034
12559643
8578537
11494130
12356843
8955917
11669487
3597704
1752319
9864150
12629518
11947941
3055100
6479236
11341760
267431
7900985
11505268
9169844
8293568
11194111
11856964
3595763
9521692
1597407
12832409
1849905
10601629
7779682
3030637
12121929
7757334
1129660
10873592
12144238
9712409
3706733
11748836
9546319
9271240
10465012
7473006
3943570
12027439
12853475
2673677
6604875
12394465
6466945
12679595
7554968
2755305
2673811
8509451
3013202
11377910
3982433
14531914
12147269
12766050
11717533
10072298
12424518
9834086
11840289
9212445
1191198
2674282
10477293
9808555
29504
7687344
10357935
717805
7214337
560252
8504489
11807097
3085746
171654
7419608
7929813
12149477
9776074
12476032
528870
9331961
1525575
7407073
11323441
10190577
9521915
178654
12798889
12366811
12589705
3347052
7686554
12199980
3034175
8940192
7514964
11087041
12116854
8578687
11060439
9717653
9652909
1310801
7671570
8473437
8810025
6305413
8862778
9512419
12605402
3160696
11070161
358447
7091567
6339259
11238653
11952535
11765924
11404259
91840
12417762
6538202
11537284
1592538
2912446
1426101
2985244
1417843
1589872
1281198
2613925
7490545
1415222
11352946
7977570
9453616
10460768
11721566
9281460
10658024
9027016
8538650
11045730
7214462
12482204
12697286
3703458
11469694
11488063
9742446
2186530
12973106
9009161
8243874
1563836
8328306
11062023
11976917
3835779
11776976
2425480
11983102
9312073
9151580
12379804
3388772
10453945
964512
12719722
6199456
6632008
12242269
1968949
12480135
10211992
2553385
3101687
12459176
1810530
11930231
1991559
9852315
2830985
1381289
11350799
10397720
10749791
9124035
12425669
12446731
9600235
12782680
12899933
6645308
9541025
1335417
6790415
6182467
1846633
12673202
7597706
2891620
3263975
7962129
10643615
9204962
8828694
12379681
2261952
1693185
1682908
6885156
9710593
3289952
11922658
475996
2383858
9140824
6156452
7206818
12145095
8894626
11458518
8656081
1703495
11193213
1661895
12036856
1707081
8417759
9693145
9049257
1827281
8984425
7835682
12523579
2174435
2174246
2409138
11124894
3851849
9702248
8961271
181535
11302694
3457759
7507367
11748585
8506251
3703300
2942402
9439644
10671611
11063732
12963048
2788084
6248391
2172969
2381997
12853721
6251986
2615778
12040059
8605356
455575
1581962
8602242
11969068
6210429
3489668
3988348
11340251
12494380
9550226
1605908
12425814
3295297
3368195
8618897
2038183
11740293
10448662
295182
7812771
12850431
6259259
10681583
7784445
7448325
8306664
11870870
12925146
3533405
3936215
2446116
2741949
11137399
10428828
2871498
7866917
10633854
7873162
3600711
6616033
8676924
6132027
12887892
11154755
8476344
12585690
8324369
11168809
12555134
4006084
3568104
1374875
7358389
7681834
7609050
12503090
8244988
10591120
7830070
2921839
3949747
3695782
3478322
11739680
8582094
11803550
1759749
489170
6515324
2998405
8232270
167531
10559635
9593227
1460544
12745579
9893016
9657868
2391377
2484432
7959094
6469886
1631130
8687458
3878248
10476365
7116938
2546951
12200971
125107
6163217
11710547
12566305
3487528
12584189
6693550
3373009
4073493
10427001
10377011
11700076
12595337
6161400
10481313
12102656
9139829
6773283
7868248
8845204
3029319
3207879
9454757
8868376
9643560
1617230
12234782
11350580
10958924
12915119
11756751
656062
6722770
11597988
12648519
6686847
2608055
1904340
12185013
2474603
1396527
12111273
7683423
1923290
6331797
6090191
9587306
10704397
12052917
12763612
12535279
6247630
3877353
12402292
12470835
1124172
12791707
8913573
12435636
12439631
6323733
4467568
11473580
3194492
8578459
2390336
242251
12771807
12400941
1548070
3485481
2243725
7981035
8290262
7684495
7593001
12593997
11083391
7534715
10471316
6335425
3001528
6699833
2256819
12237117
2499316
2369746
1722326
12594216
10896880
1959714
12446603
9853968
1552287
1634904
8900488
8083994
12612079
9858812
333760
10617928
2143986
9817647
8558902
3377527
11156214
6286862
12523958
10998639
7972906
9130595
11967200
2982949
6892569
8490267
8026324
7053209
2846236
10697482
2869802
9188605
12749864
9012502
6385970
11692693
11027278
8638644
7873787
12742992
10831093
12886996
2127982
9476583
11718104
3470766
9034368
9917648
11796522
9524124
12115871
7544638
2819282
3653718
6965593
331319
3203696
1984675
7579072
7683377
1963552
239512
2822605
6840564
11600888
1902091
10406545
1268104
2850887
2916743
3014997
12941795
8800357
3972411
9484089
7908266
7150246
1696829
11279232
736601
9568845
9374132
9230312
12151334
3955631
9138480
3949871
7083390
2965146
3979471
10726881
11401831
9104587
3420190
10534267
12488353
1368774
11156948
568142
3339266
6656239
3758210
564429
10844607
6952762
4024167
6416751
6605429
12682668
8549671
12600875
11678579
12151402
2115221
2460638
9511726
11695243
9349500
170616
7540977
8125156
9679223
12502606
3210881
8765416
8239672
7524621
9806910
360116
1115514
12788091
2387327
7622628
10530744
8814395
11228159
508623
1525828
8317914
10457093
3295042
7593036
9487076
12205509
12234017
11839538
11846508
11902760
12509260
9935245
10738969
3910082
12665523
11333258
11399776
10679120
9604932
2237443
8381195
10808268
2303112
11750176
9521587
12296571
11464220
7980271
11256746
11850212
10564436
3021122
12843175
7540837
8423632
9369252
9105892
12070225
522510
12562564
7890305
12434275
8093487
12588052
8330517
12148022
12029495
8759763
789230
8595422
3204101
7604202
9363494
2702974
8841408
3167856
9501100
457808
3360797
7929843
3479264
12492490
7432432
2122349
11039910
7758617
10079375
1688098
8634417
3930521
6430899
8299937
3517192
10066909
1977252
7525390
8427971
12426395
7903580
7488955
11437446
11074061
7961266
10748759
2959664
8276802
4004359
2775766
10092109
7680046
9750017
375895
1383501
11510978
9815845
8627798
11145021
8755534
10592393
3143916
747780
7727537
10485269
6435819
11112382
8202899
8394457
10364733
6205091
3965323
2437885
3002380
11973281
7537810
8943823
8513870
8198081
6729071
10861094
3593342
2481521
8871816
11900865
12894230
12039915
10567412
2139892
8051232
7388160
1904876
1477333
6733759
11129434
3288696
8221238
2143038
2831041
12796846
648279
8581546
6465102
3024164
10888601
6250831
9278109
6822742
12388108
12701857
8560396
9032982
8164737
8025349
12931633
8700513
1458542
11134524
8402831
2712186
12237749
4016227
312670
12421583
7003233
11972951
2480357
2536615
11731783
9121557
9577415
12926989
8810634
6089370
3190558
7646406
3099819
9259908
3655652
2082832
6606456
8605703
4010230
7463205
9922124
6440960
10581307
12351165
3871460
9171971
11250695
8269860
229192
3356241
11073951
10089234
12393810
2416760
9617539
11896987
7049051
11729154
1548427
7087998
8485320
12033975
9531479
2812779
6500178
1463097
10092602
11316255
2993336
10465024
9853282
12145693
8166422
7743927
4055907
3462707
11813902
7560442
2754437
8392461
9740657
11408560
3128685
8030742
11880507
3052940
7607086
11587395
12527751
7590249
6206904
3408680
1582810
1567815
9130465
7640302
9512013
7600286
752150
9428640
7515416
12376529
85584
12059990
11273645
6136459
9277375
11641775
7802627
3155769
9826724
8183835
9782158
12510967
9678564
9085359
7553911
2985330
9545551
11388243
8756477
8643473
4078824
12393382
2784762
3106710
6416099
12095232
9648111
8761262
6971663
3581177
9300569
12714624
8030374
12451271
2784203
2992322
6193153
9398435
1723942
11744647
11373168
9356179
1653071
1090302
7241590
8183131
12054584
6692043
3536545
2821212
6303473
9633915
11718261
7233583
10976043
12568338
8844206
2221857
1690891
9755162
12801411
8457783
10718845
12720089
10370125
376328
6776949
7515553
2442258
11792972
8549664
6425196
2404524
10704444
9889177
11309285
187156
6315440
8187759
9216671
2776600
3098908
6527950
12837396
9568030
2223008
12215171
12646161
2981611
2828379
1304824
3279821
11568921
10852817
6323070
4074330
9446639
1685987
9367872
4018167
12594250
7399517
539435
3831217
2845855
6311712
8691433
6971846
3264252
9619373
9384430
467436
404083
731702
10839357
12087107
4065226
11107782
7512158
8660922
6399856
311222
9582623
9746758
12763409
10338142
3357537
1466204
12715673
3590227
11902828
8566050
8358728
12543641
1663836
8782428
8428678
10331965
7316788
12623809
6296299
2679533
1903658
11226759
1622339
6835250
7418011
2943274
7937585
9426972
12837620
3170287
8019903
2559921
8744258
1964715
3716789
8088788
10828547
6218178
7417527
12002775
9879516
1769990
10691863
1868898
7583350
6698127
3683441
12646568
12072412
2188366
11222727
3362151
14506302
3011812
3011776
202745
7328679
3264363
10029917
3038930
10231504
11090450
11746368
11896201
12029501
10499605
7060662
11977987
8412074
2837374
2847920
12529273
94746
12754198
8513299
11316787
3886667
2529928
7468732
6629383
2211842
1505788
6574748
10191294
7918098
2548423
11045964
12134079
11418672
6656760
12670594
3917400
168973
10485877
10988261
12496092
3084261
3010872
9751767
489615
1170879
7685652
11377855
3874189
3942555
227587
12794119
12139760
10546654
6210620
11277261
1651819
3389303
1710211
8235292
11784075
523189
498416
3464600
12181049
9415496
7925270
12637786
2981268
10819963
1301395
8884644
8253871
12150738
9443894
1376379
1383035
6430083
10451710
9330616
12494996
465700
2212651
10851139
9081264
2581069
9342046
12114113
710548
8246307
7556268
8872646
8471811
1131421
11159891
2748076
2011626
1542547
6517103
12628711
8314002
9362460
7824284
12215598
8798145
1713405
10364517
9850169
8152297
2745999
8382310
11893625
1696904
1292752
3792267
6218592
3011282
2303525
8375331
10913356
1316927
1623628
8778337
6940757
8135796
1875932
3830183
12119464
9374662
6835249
10082582
1461656
4030908
9065804
11783957
3497992
9464239
2761787
9398848
2841464
8565285
9533159
11895769
10515382
10815012
8669130
8395366
2372880
11099419
9442032
3033314
1908553
1269176
6421645
1434512
11072070
11909861
7832536
8509715
3497730
8647934
1769652
196368
3116803
8447193
1607635
40398
2912560
1282661
9043072
8035601
9821610
6182150
3005354
11754085
9707280
12856581
2987354
12859232
10084250
9489561
3463361
9034316
8613470
6361528
3490500
11876913
8020629
8735906
12531726
11703859
7884006
12827653
6207228
12202209
12942734
6327775
12096948
8952693
3008658
8794316
12056841
11733096
3860963
8425196
11995354
11332092
12618024
12804542
12457713
11213967
8562049
8503880
2499619
1372585
179993
10499435
12203720
12634410
9576965
9119819
8755213
2429589
3684376
12499020
3584239
7537295
12138192
6109639
12454205
12842703
2200891
8703472
3047321
8348065
2471522
8050500
8937642
12052890
3107839
2383593
1483427
8318045
7981587
9625884
6825717
10699968
9606619
12187853
7041988
9017418
7423538
1292312
10364557
12064613
6328744
1722448
10823826
7494265
9058075
9437023
762148
11506178
737278
914274
11341326
10072370
9191055
2156413
12618229
578295
428005
8524247
11290504
10580380
8263968
10736207
920976
2177633
7918100
6468606
10636927
2012753
12692516
2937408
11399006
1861868
2851168
2647544
1778301
11409868
6224691
3839757
2537682
2298235
9831621
9404646
6420131
10634171
9784619
12181350
10848633
11599922
11683496
2964538
2196928
10466627
9514098
12887336
3120816
8481511
7996872
11939269
3965653
10230137
9700081
9485033
10651999
10622400
2691148
11948418
7349782
3609184
11710860
12414908
2417916
6190140
1809399
10196839
7982970
10101131
12015898
501199
12186875
3680264
11943154
11600321
221229
3478101
8519649
10202935
6319498
3497923
8822936
8584408
9639813
8864063
8606033
7364791
4066715
7158643
7374678
192657
7629338
12206725
12200035
7579519
1882355
1923613
8382396
10817753
10434073
1921776
7538781
6359961
2805068
12098225
8223502
2765368
9701401
7887491
7316985
3488931
7940661
7572277
7340563
9027467
8485380
6449318
12631269
1583849
6303383
3015982
1789795
12384418
8216714
8835557
435364
11787818
8608856
10764143
6433313
9601486
9111589
12174062
2478096
6096504
3139435
10461183
6203796
7238646
8690015
10579635
2345813
1292903
4070543
12824271
6966504
651392
917614
2830405
1559694
12900340
8709641
466649
3141786
11322321
10207248
11517339
9395273
7998420
10410590
9326613
8907346
2651478
10477140
11064275
7527648
12094073
6455606
2298269
3345563
10861848
2079713
9219849
10219927
9741573
8910191
3575332
9759834
9736607
8806820
11388673
183203
4020409
2258704
8808407
9744514
2173990
10618644
1910818
11906151
1332110
7650751
6265440
12726797
9671392
3947666
8142023
6225802
11162462
10989188
12552125
7509722
10825587
10090944
7753116
10789830
7613516
10762172
10400778
317600
3720147
6492855
3919954
6329489
1657543
12910632
3319680
9707999
1293128
11835395
10359524
9430105
7110176
426442
885546
6321524
8027044
2981666
6333354
3003744
4053014
2982898
180266
12673098
11077403
10544146
12651614
8916967
8581360
9467850
1460042
6177531
8523418
8704259
2884153
7545109
3324932
2144486
12022493
10192778
2516177
11641341
1131306
7858064
8818721
1056035
11715021
826611
11752177
11933167
11165943
8126016
8204890
3959601
11543666
9102305
7945993
6885072
8856090
11315755
8394616
1929220
2161730
6273639
6495819
10483582
8194161
223921
3871919
6734743
3417052
1702625
11721547
8630268
3801322
1849891
163789
7927082
11122014
7962314
11098159
3821189
9875451
1863982
6588188
12203083
10223358
12722829
12767523
1793855
9812230
9076687
10446999
9456388
272061
12757871
8944567
9463578
3297203
2287589
7553874
8920990
7954333
7333954
7571401
12096331
2635760
10891437
11033439
10397954
8586568
9186058
591873
6221836
2075179
9151323
9074795
6086007
6614100
7678896
10467942
7512346
6611143
11980774
10075717
500694
3130220
8835185
6534170
8734303
11964067
6258915
11062543
11040215
3264218
9400937
871388
7518730
10330229
8702399
11886212
9515025
7126872
9045942
2471419
2948625
3167826
9524119
1690215
8471066
12023224
1867198
6809917
2454224
1556607
9571202
12796706
10381889
10027598
9789060
2321316
2351489
194893
7487138
2930599
10195310
7979546
12524012
3253302
7236801
8874398
6325438
1903330
3522217
1400330
8492083
10219627
779852
1995190
12407111
3111681
12222877
8131858
10496916
11493643
10199975
6117591
11210267
11861273
7522182
11967151
12210716
8589457
8151632
10980490
6548338
7522357
1708663
10418678
12761223
7538824
12724137
7476964
8360149
12017281
1970430
11763194
10872951
8228345
12565807
2342462
12361625
9118909
1834164
9180902
7153714
8713023
8896891
9392510
8945531
1722157
11466401
9173951
1932113
8899195
6365078
9690676
11537710
3088891
2546801
12394462
7160449
7028761
17489
9857093
2981061
12674647
1371415
6368346
12393852
11105195
9355764
12803118
8565704
7818028
12206803
7703540
9890667
3103894
9507084
840324
8005262
8647176
14514237
12626330
8408275
1797835
11482821
10762681
12091494
7798630
1324188
2247829
7850872
11518519
1322334
7537813
11092462
8912475
1149777
2139727
179596
8347838
12002760
7999838
7558510
9479026
7560004
6717087
9922150
9645563
1877295
12474827
12509630
6667512
7700133
8605992
12707500
3001346
9119112
8195710
7605995
175785
9334284
6945879
6654328
3408742
8734598
623935
3358735
3521447
12478066
10502291
145180
4009000
11604515
8441409
11493448
9392556
7513090
11770081
1090008
2221086
11724330
7096453
9620692
8918831
8667243
10588523
12181290
7994031
9932959
2620260
12095224
9693150
12396613
12641792
12506024
8424758
8258380
12801293
10952727
233582
6159398
2332507
7878643
12428242
6831907
10712235
1698807
7806084
8639853
1341835
11778191
7475309
10464130
6282657
8647902
11751632
7957169
1864552
11501583
3889515
1941594
9702252
2866108
2745556
11877274
3095441
1316137
6752170
3298448
11549114
9212056
1380445
8374172
7526745
10874983
8770011
7671324
9843148
11322942
12491792
10536699
12495619
339529
10474690
7727765
7364747
2071675
8777056
12076097
6686355
11384228
9368711
8360080
2335188
2830202
11744106
9407492
3139405
9882479
2785715
2178608
12135669
1709101
12190877
7685911
10868930
12060569
6329081
2537468
10720125
6155431
7507298
12032848
9000101
6201125
9399358
12927371
2165440
12403720
7009189
7319530
10525121
2104237
121674
1627355
6716489
10649213
8660890
1327585
3266610
3094095
7738117
6763329
11835050
1055797
1398275
2024438
6164812
12429896
3115934
11840340
8569279
3014033
12662433
1372158
7698316
9570370
8844659
1295739
12392715
1429872
8544774
9057194
6152186
6775530
12135664
11722471
2788659
7957680
223251
11277873
4043557
11777340
119183
10674022
9210506
9633532
10655058
1384454
12212982
3480762
9685730
9160835
1376377
8783187
2645360
6316072
3905997
3100022
10112
2904703
3020025
8456941
2684645
9143560
3045824
2184977
8752094
7809366
7773933
575280
10640218
3709972
2086321
9311712
12761861
9862029
1517153
3225834
7644499
8690796
6414839
10674404
2561099
9398633
6841548
4054235
11464903
10205290
7096310
10518539
4027162
1934245
3922744
9040935
363754
7795217
1901786
9778498
10454622
7520645
3569664
8756295
541663
6107275
6350511
7738409
1909121
12205963
11679412
6608569
6207296
2562928
1689269
8137423
10446387
12600097
10430181
6595483
8116887
7678755
2055495
2438036
10767426
4003431
2015044
12457709
4060224
2605194
6157401
3818087
3287101
9762522
12218539
817929
11983093
1248900
6820019
9347788
12515817
2226778
7519453
9727719
1890327
10612461
3474861
8542962
8649844
947861
12536443
12969268
12125928
12206788
9132489
266195
2161542
12653737
14517204
4007014
2003579
10666066
1801656
11404082
6304077
12539050
2101643
8440025
1541259
12814921
9421531
9106161
6467503
10409505
3698904
2844214
1989895
7867502
2998036
10995435
1445183
12446583
11477446
3698334
10869480
12115869
2709875
10508630
2722129
11404289
11964141
1101490
12502191
7131175
527973
2955041
7513022
2172554
8018763
11179092
12021271
1583005
7658164
7035470
2776119
11082361
12529558
3015861
7594570
1106869
11507179
6572718
12043840
438086
2991417
3528064
9096958
2974926
8525431
11792810
12161182
12929198
10918290
8880742
8244536
11924392
11320606
9950777
12950236
11773121
12578307
9691022
2823394
2476468
8083891
7232026
339160
8589428
1598820
1414157
6947227
2070833
12180006
10961793
7511617
11231078
7962055
10633883
8052612
11053322
1703524
11129441
6111266
11727792
7983585
9836144
8314873
1078787
2928312
9137424
9559322
9686670
9164286
12665424
7532156
10861713
12496579
8737458
8542396
2583250
7752394
8420394
1808597
4043504
10047988
12085935
7592974
8575135
8719950
12351385
8720714
2050126
12844020
7580240
7227476
518818
2457032
12110035
9804346
9496533
9553990
11237471
4075295
11508995
12524277
7095020
1831975
1361856
8617669
10679939
12018856
12402988
8582904
1805979
9824153
8795451
2971026
1840794
3856094
9657092
9188694
9147971
487599
225560
3181329
2956985
9524320
1654118
3745206
1461714
12558936
7250303
88231
11533656
7872276
12207328
9888987
1962363
663617
8768099
1982836
11207287
3026824
10704886
270698
9186078
10385121
1713637
10464319
6942793
6096255
2950933
3941669
8707420
6299384
11272125
2167156
7508925
1709040
6362558
10646800
7410490
708881
2785989
7532291
10835348
2295797
12199101
569166
1356042
4043440
3509695
11322422
7671153
3030787
2579906
10801888
11152572
10343541
11519741
11012209
7672621
2224956
12164191
8862011
11929803
8989516
3018507
3417781
8237267
12436184
9721249
12522817
12710748
8733440
7264541
9249195
6279627
2004652
3597543
11296549
2154694
8101172
10749927
8888280
1489892
11175343
8542256
1453870
3189771
11577003
10870123
11340390
8547631
6575838
10985517
8790763
2177380
8860142
8115354
10532807
9067261
3135373
177037
6993566
11157500
3005290
3278415
2224207
8443097
10810350
9676190
1171827
3669425
10404836
7485102
12812792
11029050
6185286
2165596
1648992
1358273
1552184
9814436
9920826
12086695
8898213
543527
7789506
9288576
12750585
11294183
1692516
12016585
6540197
10529389
7584953
3005046
10325614
8067214
11290581
8687457
10709205
8763275
217448
7622881
12584308
3736579
6339651
2045475
3170649
11973599
2829486
10845588
12795795
8547645
11871396
11861831
9456329
12799051
6198013
9606736
7700733
1678322
7516694
11936255
7589503
2333788
12379311
9631475
8641345
2422319
1825474
1776929
9272286
2732520
7520173
6176253
8876216
3917276
10064085
9768363
9416577
12848929
7683685
12621482
7327591
9809848
3967635
1393777
6586638
10764156
1739945
12810697
9860134
12716934
6156133
3858574
10537318
9587284
264664
11864976
12531432
12690110
3502533
12413907
12390312
6292471
6772652
6323329
53127
1384899
8939601
1370639
1600243
10362728
8407719
12243759
1937864
2655055
3987836
11704834
3079911
9049923
6306432
3187074
11401406
11024182
3523241
1717193
7529465
12115862
11778905
6942894
6981856
8048955
9168830
3032996
7529425
9223370
8014195
9267849
6094019
8264428
11157065
6135331
1832719
6249880
7155168
8798417
7999135
6158933
4065243
8735496
11840273
11746754
8805976
8702527
1268031
8145747
9182910
150865
12670310
6475938
8568657
7372342
6305304
7822739
9084864
6548901
8915486
10872889
10357944
7524330
12614345
1621481
8338682
7790398
7696184
8647641
10982295
12393817
6884295
7478616
10609209
511146
7109716
3025341
12479245
1717494
8016308
9587627
2564417
11985909
8341654
11093908
6090533
6429937
7904966
9009081
2214782
12507217
10678742
3923332
2259611
1689260
2102813
3131423
2752430
9121555
11484776
174801
11133892
9062127
11208160
11458497
7929517
7998680
7897619
2806121
7733239
2437859
12581761
10392714
2431156
7172219
11564089
6826722
821054
1631319
6611211
8847631
9856839
8440139
10363838
7402328
2111764
7529401
8036236
9808361
7603041
1756533
10737596
6459053
12539231
3906358
7528751
8950674
8363061
2980405
3420228
4040734
3041043
9786951
3081844
1732056
1820205
7553628
1579332
3077141
6091101
2627887
1524807
2366344
572917
6975641
12740097
11880176
7536463
10777034
2610682
11956349
909050
6313965
12397387
8112612
12075468
2175731
8841575
8646768
12384074
10898957
755047
12447636
7643073
1851700
1679469
1751580
11740386
1859422
12764279
1864467
2415459
10731721
7705958
8811108
11191110
8922416
7890149
11313744
2660669
12116374
8727049
12211503
4029288
6383413
7739611
4079913
2753089
10825234
11570817
11886492
2453571
12427838
9185833
11900323
12961968
2039526
8500165
713711
8027584
9002235
1899056
9850057
9260230
6301749
8822915
1697410
1586711
11555660
3208293
964924
12531523
8944646
8499628
7076670
11832886
12212219
6418007
7535767
9611126
7593039
6879729
11603502
12413693
9168806
6321607
11808633
7894254
3285995
7640856
10683770
11328735
2016326
12807719
7730787
9585504
7490271
6706356
9538890
7210003
6784663
12490036
12600240
3919739
8609923
9473332
6134182
10733668
166946
10770645
11687492
3901975
2892363
8636294
12364547
10813529
6139093
6611459
3574002
3093524
7664833
6129661
9890670
11826117
7554495
11668058
11983449
6979542
8471531
12588705
9355907
12500898
12589813
12617855
11969408
10354286
9007237
10471161
11981558
11006143
8104774
6603374
1653596
9465173
12794168
6357826
12676768
2968766
3270656
6245227
12043866
12230405
7416054
12496378
11053016
2920212
12111716
466848
9242415
11417472
11007578
2177561
10840592
7853105
7310310
10644041
2110368
11005785
1151546
11008262
7971254
8833590
10066714
8769415
6654987
12472594
14516786
12894219
7481478
12943687
11546749
7281203
14134
3138183
7781900
8261630
11701959
12060430
10914842
8095526
9466596
10972642
3449611
8765496
8135846
1522825
2262172
1358593
10751186
12461774
7976059
2310823
12416471
7360523
12041686
2789220
1637305
8807595
9557710
2631797
11135003
9142934
3133227
11792826
1734444
3287148
7898498
8791536
6181611
9655252
7744708
1314273
9811061
8913267
9713780
2027027
11306984
1603325
10556845
6216020
3790151
9448299
9438810
3336357
10478726
12807723
11933970
12351809
589856
11306817
12427829
12765610
9396155
11012343
135686
6318934
3091278
10430171
7795218
8989910
12665481
8704650
11999312
9852193
8607870
11795490
3438227
3161667
7754527
7738200
293671
9774342
11997178
6279072
1848323
2029791
1313061
12200967
2954481
8794041
385373
11715497
3335315
3137520
11606385
12432099
12844399
10652265
64461
2641707
12000870
8622968
3148072
11711859
2274134
12490293
2824839
4016085
2004860
12605238
10898730
743560
7058283
1773220
12547829
2790184
3010955
7767545
11577200
8896985
7753810
1659999
239405
3471316
7533468
8471193
9361192
753970
7534934
9489543
124165
12213718
12629334
11694028
8589677
3769130
3693384
12453876
8270622
6800860
10485270
9172809
2888672
11489998
6843115
11503958
3752080
6119902
865141
10357902
11274755
6466359
8530072
7542511
3135667
12425819
7604540
549633
7737909
9008715
11776477
761655
10398856
11391648
12211249
9471998
7990723
7543787
7487624
12759167
12710559
11756473
6894714
1849015
1249414
11851351
1297331
11922728
12837284
2517692
8644858
2806717
11906291
12145188
1539729
9264254
9737532
171466
2995829
11488858
299448
826011
12113779
8554507
9382652
2634608
11677858
2408061
12603694
12485461
11299233
9024560
12468254
8812115
2657229
8766864
8176254
7397779
12066853
2985292
7275141
8192858
313511
2860225
1765418
10985606
12378825
9171089
11050362
12074451
9521842
2821606
8630388
1362011
11114518
12445679
8858166
2323363
7857715
12504887
6403366
8339290
3770301
2161334
9626494
7273108
10556498
2499654
12027441
8690018
3736391
8485110
8121307
3358798
12638938
6504850
12143220
9215612
8764823
9669034
3267443
9326221
12727836
7034770
10090728
12051590
11080496
9566926
1190182
7593227
3132799
3383991
7822351
9989890
6160473
819652
7002296
9770356
2211010
11712818
10900090
12125811
12931544
9300536
1026882
9028956
3536548
8630417
11444047
494897
2531458
8537824
2925687
9181964
10556051
2645697
7834868
2215662
11208523
9028913
9032265
6251365
6640676
3956534
9245512
10802054
6767656
2412411
11322344
3872346
9869394
1863641
12531543
9213130
8374541
11167756
12225788
4016212
7657606
9731043
7008197
2762297
8093564
1618139
1583451
6601755
2971490
6571709
3802061
12505065
12791591
8248335
12025815
7998955
7630405
6501290
2924337
3880788
231765
6639695
2162908
1683800
11504186
6178505
6191360
1793734
14511111
9298991
7225350
2559922
653719
6653508
10225968
2498188
1412122
8796262
572596
11897856
3800156
3112312
7295861
12466227
10364740
9753090
1423281
3919380
2295698
3927066
2927219
10816438
11585642
9017128
9277449
3435704
9310190
8933162
7047695
12629553
11943670
8456186
6331844
8824772
10942599
2970922
10531441
11086096
12499252
2777140
2634779
10692332
8239856
9367413
8792363
11657324
1722682
9806798
11060244
12035459
7813591
11799232
8517806
7822275
3196148
49428
10470861
6505260
12101248
10656756
2105397
9688737
12640733
7708378
9399399
11161795
11328306
12423602
12115747
10085509
6941256
6933484
6820413
1135947
8471673
2427623
9846169
2766962
11200335
6458277
7980395
7757082
9037200
11491384
127743
9930643
9450773
7376228
10803520
3862490
6979356
3446538
8436185
10527616
11161316
8762864
2828500
11069030
11491643
9116734
10378935
8175911
10940675
11199091
3719700
224069
2715172
7527786
6372999
8223697
6947219
11750085
6313412
9756414
12130776
8203520
11583960
12446188
6798991
2341979
11168804
9834473
2289320
3096200
10213169
2288187
12878950
12562893
8098071
889702
6311179
1906159
8325161
12925733
3586864
1743593
6187376
3908183
2538320
3510996
8577759
12590133
9244488
2426959
2113477
9104820
7741713
2788971
2598816
3888472
2478497
12406588
7887415
4029587
12202518
9063441
7949135
12355554
7546780
3140711
8959270
12147589
9731531
6091345
3257270
12781692
9696500
1288617
10720174
519701
9203385
8699776
3770489
1648565
9680367
9105891
1244073
2437222
10907411
8564846
10551063
12598016
7585981
7623853
2733383
6422153
10089906
457133
11698267
9731507
1680432
1324184
11108887
11707278
8049648
9210199
10909411
7946274
12479846
8407167
9664071
1491934
7694570
6423663
2055169
10940281
11018652
12565705
11464620
9435581
6116321
7949139
7353233
3730621
10208268
1712644
2323035
10984441
12736217
2361482
1832745
7440633
1431220
12210371
175018
9804579
11852138
10356780
10383408
9875844
11713554
2396758
1746835
8801356
11313703
11087359
6498102
8621407
12032703
6677656
1583890
12730243
9199359
2543285
7680579
7669724
9881752
6329796
12186918
11899254
2983124
8246632
3443053
11584181
12588849
10515868
8868052
1873030
1904721
6205748
10445498
9198333
499917
11297317
6313754
1882584
7917311
6929161
11418072
6096356
3628719
9074939
8724524
8218643
12553923
6256696
12544268
6499753
8625813
9058712
11702190
11855930
8269602
11041604
10472803
9324152
220958
699321
3511321
11759230
10949923
2410009
1315020
11692637
2002753
12601693
8826883
11377712
6794361
7732754
10443556
455458
3076886
3769424
8454899
9660179
11332726
10723006
10068642
8782099
3486876
7621920
7536759
11782963
6294506
7521693
11313478
9818855
7249257
963901
10771509
2035352
9590528
8990192
8886309
12914242
11028443
2415226
7746629
6273649
12111349
9185179
1689939
3548200
2329212
6191024
1703164
10765150
9450964
10435360
4035071
12206137
8425575
12396026
9402332
2149835
2584607
2167918
12562996
11237682
2654150
7864657
10672337
7648435
7796877
11482873
9282171
8515617
11044619
4040146
2843742
12204901
12210562
9190895
8738302
10398213
9260898
11179220
8519930
11515594
12651913
3501631
10416872
8674136
8644704
11087624
12163415
808305
3489938
8365826
7275166
3391240
11258971
6374739
12388342
12744771
465496
9887354
3299746
7947212
11424191
1421567
11053116
9409684
12169636
11177564
12712806
8205536
11857074
8083993
2025245
12767925
10764214
1353006
11327333
1154207
11572980
9699515
8087610
12814935
10912785
10818677
3470289
8656606
7977372
12031884
10188217
10546646
1875045
7902746
6495698
10366951
1339313
9566280
2416311
12689584
1549588
12843286
11373011
670942
11765710
1400438
10850548
7885956
10639615
3261598
12755000
9620783
10620800
2690431
8027787
10661468
2161833
8951053
12711331
11133843
9541256
11070495
12110589
11396730
7799211
12937138
753981
2935541
3058553
12089551
7080751
287571
7496817
11238059
291966
8565836
8904320
8750625
12761215
8165576
1718264
12972802
12693010
192274
11402315
3199842
7885041
1932816
10934646
2432397
2460338
1825979
8982704
109542
3197908
8005694
2159817
10079262
6343516
11314536
9536010
2571637
8415673
2767158
946753
2878124
8019788
9084647
2362036
10848989
3377962
884279
12427868
7589469
11581194
2786626
2828672
8622889
10569471
12724834
12112418
6356519
1777134
12562965
8441678
9294627
10460733
2410064
60290
2448416
1451656
11846374
6386723
2916234
10645909
7108211
3974621
12480945
2736240
8221756
1466191
9843631
8719887
6197067
10878609
7518044
9510029
9449163
8971937
10171167
7656904
10192528
9686318
3607756
2455328
1837591
8238869
12242715
12059983
11313188
9224649
7924138
2545686
8547681
3148068
1301382
8917520
2984788
8724533
3731122
8274285
9753321
3873645
7945265
12621495
11546785
8033085
9309182
2340350
11401393
98457
12694435
4083816
6528542
2592015
7532132
6812881
6414472
3034924
8305710
2272829
11353848
1482703
11356210
9547384
7693623
11642744
1834683
338139
11731456
12704653
9690659
2466656
11268285
12406198
555691
7225751
11863217
12051625
10422860
3609441
7727773
6453034
9889094
7354125
10786937
7333285
184890
12099715
3882721
8749300
2898810
11090057
2068080
11115069
12764382
2794749
10934473
7509214
10722482
10386773
1582808
9226632
10603453
3525665
7737121
11246701
8081879
3624918
9763277
6111562
2467705
282985
12505043
7692461
2744445
1613337
9671584
11856323
8425358
290429
6220773
10798767
9858239
1335565
10615857
3887011
11729956
12440731
9029227
2153297
4044654
6809838
2045417
9697772
2927392
8208537
3392768
11668049
2592453
11801336
7687220
2914183
9416785
6326792
11160873
2580933
8401253
7849093
7472427
1431881
3583823
1551109
1299364
3172339
2802189
10993636
9029094
3947964
12837242
8495553
12907649
2958706
11412043
9804617
8043433
6604932
12633895
1996963
11959459
10068273
4010688
2055280
9153321
14511483
11704819
3025412
2787627
1416102
1423845
9790191
7529226
11165382
8730839
7310091
12001998
722117
11070094
1993218
9765202
[truncated: 272,764 more chars]
