# Supplementary material for: Ranking the whole MEDLINE database according to a large training set using text indexing
Source: BMC Bioinformatics. 2005 Mar 24;6:75. doi: 10.1186/1471-2105-6-75 (PMC1274266; doi:10.1186/1471-2105-6-75)
Supplement: Additional File 2 — Nouns, adjectives, and verb scores. A zip compressed file (file2.zip) containing three lists in plain text format (sortednounscores.txt, sortedadjectivescores.txt, sortedverbscores.txt) of the computed scores for 2,256 nouns, 1,193 adjectives, and 748 verbs. [file 1471-2105-6-75-S2.zip]

Archive with 3 entries (3 files):
- sortedadjectivescores.txt
- sortednounscores.txt
- sortedverbscores.txt
