# Supplementary material for: Ranking the whole MEDLINE database according to a large training set using text indexing
Source: BMC Bioinformatics. 2005 Mar 24;6:75. doi: 10.1186/1471-2105-6-75 (PMC1274266; doi:10.1186/1471-2105-6-75)
Supplement: Additional File 2 — Nouns, adjectives, and verb scores. A zip compressed file (file2.zip) containing three lists in plain text format (sortednounscores.txt, sortedadjectivescores.txt, sortedverbscores.txt) of the computed scores for 2,256 nouns, 1,193 adjectives, and 748 verbs. [file 1471-2105-6-75-S2.zip › sortednounscores.txt]

mesoderm	43.759496144534
fibroblast	37.6633746527785
Stem	33.6265847769486
foreskin	29.5562286782207
mesenchyme	27.9905473752663
progenitor	26.9594383884329
noggin	26.3145777909319
epiblast	25.4348717440194
endoderm	24.788789923889
tenon	23.698563948978
somite	23.4625559159847
Zellweger	23.2919318558421
gastrulation	23.0113163658098
notochord	22.7452603966446
ectoderm	22.2128142777293
XP	21.9448814403217
ES	21.4678336204459
xeroderma	20.6004979540482
Cockayne	19.4593412996322
myotome	18.8828236851375
gastrula	18.6929118012252
CFC	18.1320529415777
keloid	17.8054013700515
granulocyte-macrophage	15.9772655968961
haematopoiesis	15.6830235726354
blastula	15.5032912316556
Rous	15.349820625024
Werner	15.0336327031672
BMP	14.6580209171648
stem	14.3526829477045
erythropoiesis	14.065618644372
immortalization	14.0403763638289
colony	13.7029930247363
hedgehog	12.4262789753153
senescence	12.3881609196753
erythroblast	12.3507150074824
substratum	11.3123696216555
neuroblast	10.9718201140184
feeder	10.9167194602992
Notch	10.8460963667768
M-CSF	10.7570495781825
erythropoietin	10.6579655890847
FBS	10.646892381151
lymphopoiesis	10.52860472141
radiosensitivity	10.5065565211014
rudiment	10.2990683085004
linage	10.2742452627095
colony-stimulate	9.92041059622136
G-CSF	9.58041053260707
engraftation	9.40809208080835
Bloom	9.39256728974062
bud	9.17566943668384
MNC	9.14219810515301
aciduria	9.12788870866254
FCS	8.94580056393641
GM-CSF	8.92909923094737
embryo	8.89691347351634
dish	8.70716062543203
Eagle	8.66977931057865
confluence	8.51789292539443
anchorage	8.50375808972995
odontoblast	8.47687131177799
time-lapse	8.46807812238788
primordium	8.45929179627757
collagen	8.27844410952002
CSA	8.25990032098034
EPO	8.16864052400968
marrowfat	8.10505414831744
explant	8.08866624419657
quiescence	7.97155747094911
FN	7.93800989379305
organogenesis	7.76867628377282
plating	7.72878977708754
morphogenesis	7.6793770783231
subculture	7.66763428209084
Dev	7.44173456534397
streak	7.38649743259426
anlage	7.2336820481056
MPS	7.22566457319317
Erythropoietin	7.16886416410625
lifespan	7.15101445814759
GM	7.05014483282022
telangiectasis	7.01195555185037
osteoblast	6.98346708204863
osteogenesis	6.96001514035519
fate	6.90093442535052
blastomere	6.86520986131794
myc	6.79435936259185
dystrophin	6.69384694540263
specification	6.69144043846854
monolayer	6.68288143169485
quail	6.60085117913741
dermis	6.49398908926674
Gaucher	6.48098575822548
gingiva	6.33097587111025
cementum	6.29605105425059
GF	6.26849111997679
progeny	6.19257360427887
scleroderma	6.17153790067858
descendant	6.16625591066282
fibril	6.16482913537603
differentiation	6.15853066728869
Boyden	6.13689228610744
AML	6.12637375093528
chick	6.10729967170955
actin	6.09127917667455
stroma	6.08926498286847
proliferation	6.04583967043153
blastocyst	5.99068073118721
renewal	5.93921291976976
CML	5.92986505215639
cell-to-cell	5.88138310392167
NIH	5.8717711753995
blast	5.86696852001227
retrovirus	5.83908431248592
organizer	5.83730651972758
glia	5.7870548422963
checkpoint	5.76456470002021
myosin	5.75351331752148
granulation	5.75289135585699
erk	5.67220746089502
elastin	5.64352886653164
FL	5.63939688295446
granulocyte	5.62904291065332
bone-marrow	5.61202801831011
precursor	5.60167136547176
culture	5.44856325887299
Uva	5.43166175545985
hindbrain	5.41084009060468
crest	5.34858306352418
chase	5.32460174671981
oncogene	5.28488749662064
Mouse	5.28083670248153
Friend	5.24199960865841
agar	5.22805827331767
sorter	5.21777771754484
Duchenne	5.16969161110096
MEK	5.16419533426633
matrix	5.16360147994378
lymphoblast	5.16069304441109
CB	5.14907318305362
psoas	5.11543184900747
outgrowth	5.10804589431285
lysosome	5.08303797452044
chimera	5.05370061321782
remodeling	4.96646692484343
thymidine	4.96466985501402
IIA	4.94476561312931
Src	4.92936484328051
osteoclast	4.92329492033546
aphaeresis	4.8834888840873
scaffold	4.8498062809544
Jun	4.82440975532938
doubling	4.73107184384536
run-on	4.71317207844799
mucopolysaccharide	4.66666289306322
flask	4.65749317606285
internalization	4.64999837361499
SF	4.63133717750738
Moloney	4.60111180536055
regeneration	4.58668843061639
Rho	4.58161693653584
lattice	4.55033100638653
Cre	4.54394825725644
IIB	4.51460441536552
Schwann	4.49005724784439
adhesiveness	4.4683111021451
abrogation	4.45440968982732
mitosis	4.4542246753029
Hoechst	4.45261065521915
polycythemia	4.42739507580545
Ras	4.42581966936966
single-cell	4.41401996466049
diploid	4.39404702364393
Biomaterial	4.37295915293299
aplasia	4.36908744345678
micronucleus	4.34247045152143
passage	4.33491904137446
Rb	4.29685822169838
gag	4.27123111816182
murine	4.26706357899501
fuse	4.25860011678098
chromatid	4.21819099415466
phenotype	4.2108774716225
LM	4.21019442354962
actomyosin	4.20024124524336
retinoblastoma	4.17931550470734
esterification	4.17820814112949
satellite	4.17154412872365
transformation	4.1644553377977
actinomycin	4.15233779984346
SCID	4.14624642423715
SMC	4.1397193367803
commitment	4.1295605994391
filament	4.12469628857229
gamma-ray	4.12445341650678
interphase	4.11518713597697
spheroid	4.11053158986134
p53	4.0850099693078
overgrowth	4.08438636309503
astrocyte	4.02220373570758
antisense	4.00148244665458
Dex	3.99955799614777
interleukin	3.99692097533848
break	3.97806005280838
cox	3.95260119081899
Cellular	3.94462071806938
microinjection	3.93434311593587
heterozygote	3.91628868403741
TPA	3.89912723977095
harvest	3.8846596132215
rhodamine	3.87657693476889
RSV	3.87491752014759
knockout	3.86685015948192
homing	3.86573313520337
ref	3.85948430437278
PB	3.84789978702107
hamster	3.84627238275541
cytomegalovirus	3.84316776658674
growth	3.8332018399185
globin	3.8319489839519
sphingomyelin	3.82197363198695
skin	3.80569735986669
line	3.79520972525395
incorporation	3.78140153674913
segmentation	3.74872544892136
healing	3.73536257733892
fibre	3.70537853293236
hyaluronidase	3.68821315129933
adhesion	3.68059579829419
ridge	3.65283716754303
wound	3.65042441686363
enhancer	3.63964094495638
transient	3.63818973245839
null	3.63131224714184
reconstitution	3.62113654535176
inducer	3.61450342908859
bone	3.58702691644113
migration	3.57521460591237
epidermis	3.56645077998738
medium	3.56316135994824
multistep	3.55945979780722
Hu	3.52809294915754
RA	3.5107151614434
subpopulation	3.50788818435964
hypoxanthine	3.48562436819264
reporter	3.48276904261862
expression	3.48106906032305
melanocyte	3.47798548559295
leukemia	3.47080467898332
Generation	3.46360791150569
cell	3.46136133846609
chicken	3.45231618817725
amphibian	3.44615308526141
mouse	3.44580507488222
temperature-sensitive	3.4265196316433
basement	3.40062986606141
telencephalon	3.38639333144767
yolk	3.38186505396819
division	3.37323367729983
Interferon	3.37112746707435
ultraviolet	3.36618811063277
macrophage	3.36307479314414
germ	3.35872044306685
multiplication	3.34941620862962
SCE	3.34739230140604
fascicle	3.34462970131485
metaphase	3.3293481157164
cartilage	3.32537599239141
breakage	3.32296173214232
repair	3.32153625010735
regulator	3.29357053210737
adenovirus	3.28865042553395
hydrocortisone	3.28748449480864
neomycin	3.28729319214945
sarcoma	3.2819332948984
cultivation	3.26785060275093
attachment	3.26250709704149
endosome	3.24180091509856
interferon	3.21371700026129
monocyte	3.212773359474
transcription	3.21139292559287
cycling	3.19831108595175
fibrosis	3.19487368239404
leukaemia	3.1848667544313
TNF	3.17983706337332
retroviruse	3.1736712154226
kinase	3.17194999600129
morphology	3.16588458562711
Il	3.16513026946822
reversion	3.14890538920136
transduction	3.14309525897765
Bax	3.1354014407039
mannose	3.12805439785568
clone	3.12142737921697
keratin	3.11463672373898
wing	3.11243475412317
karyotype	3.10590492852043
scar	3.09354213580982
transplantation	3.09275423515276
reorganization	3.09153972478121
hydroxyproline	3.08672136160471
plastic	3.08355101154977
lamella	3.06261934365515
disorganization	3.06028146629358
arrest	3.05926578257773
LDL	3.0580861867904
alp	3.05073717529341
Cho	3.02208467587148
retinoid	3.01600656082058
MMC	3.00848534745195
tyrosine	2.99536340933571
vertebrate	2.9935325924091
urchin	2.97975648196456
condensation	2.97787055553195
gelatin	2.96790972956461
transcript	2.9637843459678
histogenesis	2.94390024597234
ingrowth	2.94033808082506
biogenesis	2.93117549231892
Moab	2.92441368570015
cytosine	2.92230872145794
DMSO	2.91034668753912
interleukin-4	2.89923194097572
aging	2.89791001940479
maturation	2.88694353166124
viability	2.88637351177867
synthesis	2.87694438291526
construct	2.87228325231444
butyrate	2.87186682192706
killing	2.8713766925042
hybrid	2.87129851926859
engineering	2.85906711006411
induction	2.85804102028062
autograft	2.85717767964518
irradiation	2.84565542982332
heterochromatin	2.83119259946652
ligament	2.82551310566898
daughter	2.82374034940943
stimulator	2.82221600722533
dystrophy	2.80858350700498
compartment	2.80759830773115
Human	2.80247579999087
expansion	2.78566418958826
insensitiveness	2.78337490536988
ataxia	2.77820086031455
reticulum	2.77040106872638
homozygote	2.76959515452503
cathepsin	2.75928518753178
hexose	2.75023128596357
formation	2.74325443565291
truncation	2.74119125932969
drosophila	2.74004334368608
aberration	2.7357655505351
chromatin	2.7236853081491
adapter	2.71226234256456
Sm	2.71156933398134
vector	2.70020654274649
spindle	2.69140571113041
invagination	2.69092378678778
repression	2.68589130526482
cascade	2.67643743359398
CMV	2.67442283903861
mast	2.6675759458005
suspension	2.66328421563418
histiocyte	2.65506743638652
muscle	2.65506101881966
cytoplasm	2.65483934136504
Transgenic	2.6534130215256
bead	2.64912874410538
founder	2.64802632589349
cytolysis	2.64419789175066
layer	2.64348473679983
sterol	2.64034597612567
UV	2.63438641731265
spleen	2.63397323624579
nucleolus	2.63237509317277
ha	2.62659971918036
chemotaxis	2.61824259855987
pit	2.61793882558953
musculature	2.61637035101703
synergy	2.61353748504542
assay	2.61197157627864
Ros	2.60304566249284
Philadelphia	2.60301515840895
Gene	2.60021135472894
PV	2.59957161724288
derivation	2.592923915353
promoter	2.58699447862808
bundle	2.58610091174276
recombination	2.58125219549143
trafficking	2.57715952680141
calf	2.57645804681529
colchicine	2.57213808909923
BMT	2.56945644313989
incubation	2.56619768611207
gene	2.5607942076314
beta	2.55771786329303
5-fluorouracil	2.55006429746323
vacuole	2.54857312974001
aggregate	2.54387515126844
PMA	2.54248224685621
fa	2.54095790838364
blot	2.53800528645313
splice	2.53319469973288
degradation	2.53156142602574
vascularization	2.52992537835854
Vero	2.52842292571111
overproduction	2.52162683650567
cornea	2.5168984555312
MHC	2.50550234343554
deposition	2.50318857879661
sponge	2.50048151300122
microscopy	2.4989743585983
ontogeny	2.49614799539005
Bone	2.49189539408458
plate	2.48869163645121
regulation	2.4793280650497
epithelium	2.47325151006355
cos	2.45447064541505
replication	2.45116512986514
rescue	2.45103523215166
phosphoprotein	2.44907082494274
rearrangement	2.44673724542536
cap	2.44449312246621
SR	2.43455615855375
lethality	2.43144633724199
harvesting	2.42895403229559
concert	2.42825040760303
pyrimidine	2.42234316089115
proline	2.41637902243589
synergism	2.4104145048287
well	2.4019426619591
carboxylase	2.3956245072409
messenger	2.39447399063905
extensor	2.3939915403044
recruitment	2.38788915778606
hierarchy	2.37954043594281
anaemia	2.37703240360631
donor	2.37467383292869
bradykinin	2.37203532351739
HSV	2.36936685629113
accumulation	2.36205968947357
twitch	2.36197644189221
tem	2.35672914594271
CAT	2.35101796771895
clot	2.35089509295809
establishment	2.34650528179978
papilla	2.34503243978274
exhibit	2.34495991051384
suppressor	2.34464471852299
deficiency	2.34338338308164
activator	2.33041426624744
macromolecule	2.330077427596
capacity	2.32890518382652
detachment	2.32783736342256
represser	2.32373345987752
pool	2.3224334869651
nick	2.32000504678506
reticulocyte	2.31292688071883
organelle	2.30933485274597
homologue	2.30626768984589
low-density	2.30544296089939
defect	2.30481060208016
DNA	2.30367381941602
rad	2.29804916306154
crypt	2.29700904534408
counterpart	2.29643239635886
span	2.29289937631039
dalton	2.2902367701086
disruption	2.28067302178352
hallmark	2.2800825896467
mobilization	2.27935805809476
pathway	2.27654112446947
retraction	2.26793147565176
counting	2.26764450525742
marker	2.26534858776135
mediator	2.26024806536158
ultrastructure	2.25538534099825
shortening	2.25494306933646
lining	2.25222961845201
enrichment	2.24908786194884
two-fold	2.24835501478691
IL-4	2.24507609743052
transferrin	2.22890537217308
exchanger	2.2273619780338
protrusion	2.22152423499768
two-	2.22140018112379
forelimb	2.22037292821147
periphery	2.20945033330673
signal	2.20930666434178
pulp	2.20883168836215
cisterna	2.20779802768267
translocation	2.20457431534862
poly	2.20352517142964
trophoblast	2.20011216852838
contracture	2.19522502358246
production	2.19299846495641
edge	2.1919528201768
biology	2.18482911174832
catabolism	2.18480661748523
rodent	2.18242591388196
toilet	2.17857445047715
anticancer	2.17661922575574
associate	2.17517133455758
fusion	2.1696000988045
polarity	2.16870469194716
etoposide	2.16768426035238
mutation	2.16602416243096
phagocyte	2.1644511133438
plasticity	2.16235485221124
transferase	2.16125320084659
mutagen	2.15011272042985
chloroquine	2.14777759789709
manner	2.14749723585768
hybridization	2.14147124901085
DS	2.13937061884618
Natl	2.1388010674587
effector	2.13209336369337
trypsin	2.12716004365079
ability	2.12510209551524
DC	2.1232352149205
adhesive	2.12000951669433
starvation	2.11725610673914
ABC	2.1095797899584
ray	2.09406375435875
tendon	2.09323763619705
phosphatase	2.09314131192218
monoclonal	2.0929246476904
elongation	2.09217459397381
recycling	2.07855655775313
histone	2.0782889636181
droplet	2.06350759440758
carcinogen	2.06222670825339
superfamily	2.06160592959347
switch	2.05685029496779
subset	2.0537157274453
oligosaccharide	2.05344858598506
sac	2.05039284669884
lamina	2.04984839667924
assembly	2.04726565554456
alpha	2.04697287855003
Ang	2.04533214484011
scatter	2.04364632725148
mineralization	2.0422008934953
biosynthesis	2.04168517209897
deletion	2.03837775009528
protein	2.02955837019223
dentine	2.02579115880321
sheet	2.02552881564982
density	2.02487574519461
activation	2.01686154414417
cross-link	2.01236254570762
inhibition	2.0078085783399
zone	1.99997879022633
EC	1.98591529059514
proceed	1.98471818745337
autoradiography	1.98002415504646
modulation	1.97941499689197
architecture	1.97749733792821
cycle	1.97679950090835
RNA	1.97345985327944
junction	1.97310348367367
plasminogen	1.97278021118763
type	1.97267798150615
Nuclear	1.96937918514877
chromosome	1.96870565629016
sheath	1.96738148082329
receptor	1.96612377320418
reactivation	1.96563417900202
exon	1.96474768361733
modulator	1.96450888884692
glycoprotein	1.9623360790398
factor	1.96059653770068
import	1.96005641501528
repertoire	1.95578530629553
urokinase	1.9549778535739
lipoprotein	1.95325174539772
Electron	1.95040065264503
catalase	1.94430144815498
differential	1.94428741531456
efficiency	1.94402010209241
lymphocyte	1.94378681635094
surface	1.94280876349221
segregation	1.94094330849372
fractionation	1.94066151556036
VI	1.93712489398908
stomatitis	1.93406175873653
contraction	1.93397792124615
necrosis	1.93370949723729
depletion	1.92777763513563
inactivation	1.92597474877183
machinery	1.92579347622456
thymus	1.92511057073654
abundance	1.92193884833729
stretch	1.91527619406773
myelin	1.91412878135688
CS	1.91333234746444
Mt	1.90956500714053
ligand	1.90871525518625
gamma	1.90816706473452
strand	1.907954833544
sulfate	1.9067445334018
methylation	1.90554009008433
turnover	1.90371583737596
plasmin	1.89855474199702
generation	1.89695035961331
simplex	1.89539391088471
heterogeneity	1.89527081549086
de	1.88624520870923
concomitant	1.87891502404605
red	1.87826495541819
myeloma	1.87685801537668
Con	1.8754386346786
domain	1.87535640199869
histochemistry	1.87368569850988
inhibiter	1.87367896863705
molecule	1.87214488845943
inositol	1.87117898835532
gel	1.86604807796255
contrast	1.86398550628841
stimulation	1.86261796359451
bulb	1.85794242284573
centrifugation	1.85634496395954
elaboration	1.85453218648639
prostaglandin	1.85386578392871
uridine	1.85367863412359
leucocyte	1.85347714289105
message	1.84620464969084
re	1.84513034112675
lysis	1.84431727450052
ossification	1.84389763878953
exit	1.84335357173964
herpes	1.84178751789121
frog	1.84169731520866
cassette	1.84150400588564
caffeine	1.83951818628439
villus	1.83927374087889
target	1.83814175320423
propagation	1.83672557302889
steady-state	1.83620722264058
dye	1.8294613841604
gonad	1.82695755773862
redistribution	1.8219704509055
proteolysis	1.8213420022247
kinetics	1.82085954244525
multiplicity	1.81856303379117
stage	1.81326934051771
responsiveness	1.81055686115611
I	1.8087886066139
origin	1.80720062545513
agglutinin	1.80369682937614
titanium	1.80350757286576
proteinase	1.80339844399986
forebrain	1.80293406565928
sister	1.80193468528942
novel	1.79727490297234
killer	1.7936625090245
electron	1.79262772691667
mutant	1.79158741140018
competence	1.78738489325039
transcriptase	1.78605940496526
chain	1.78597621376183
effluence	1.7822967000565
suppression	1.77024410007658
fashion	1.76851452314739
pole	1.76809277804286
androgen	1.76738911116016
B-cell	1.76566167912804
addition	1.75513988905043
ornithine	1.7542044880876
act	1.75205269113625
role	1.75198323141956
proband	1.74772130443583
rise	1.74665565941831
bind	1.74602907773954
locomotion	1.74475394378993
motoneuron	1.74154302766375
ester	1.73949826394263
mosaic	1.7383821599396
antibody	1.73693117470796
blue	1.73610627638642
sulphate	1.73601133477883
host	1.73134563753268
limb	1.72936117720706
potential	1.72571123256213
development	1.72535016839392
absence	1.72216814605378
camp	1.72048664247663
homeostasis	1.72008058797989
interplay	1.71747517553319
fluorescence	1.71205512401578
succinate	1.70928517559156
radiation	1.70918373689505
inability	1.70716143392931
fragmentation	1.70555903418581
cluster	1.70526412618511
virus	1.70226139326599
invasion	1.69820074065973
Factor	1.69739216917513
round	1.69432904938257
contact	1.69409228361829
dehydrogenase	1.68179598583314
fatty	1.67838819890333
interaction	1.67277647772598
inoculum	1.67141050748493
localization	1.67087048348234
axe	1.66882678947472
Graves	1.66609476790618
AM	1.66445913676822
PHA	1.66416302235143
h	1.6640112488177
island	1.66374863912873
parallel	1.6608456586691
activity	1.66037107885923
alloy	1.65988554705047
scavenger	1.65886986040688
antiserum	1.65859575003434
element	1.65746172151877
tag	1.65353971867361
recipient	1.65309748768548
hypertrophy	1.65272086411472
T	1.65103433794257
mitochondrion	1.65073448250708
mechanism	1.64733941817954
melanoma	1.64577937774508
axis	1.64552758290148
uptake	1.64490596264449
process	1.6440087010879
progression	1.64185201463787
T-cell	1.64179909279024
traprock	1.63765062126004
number	1.63608454716798
allele	1.63482303112145
transplant	1.63247167187324
boundary	1.63236864024505
network	1.63031157941824
gap	1.62971806646264
Triton	1.62818606578481
PG	1.62775641559661
GSH	1.62619635415482
blockage	1.6258434790736
capillary	1.62572598081398
Ag	1.62249238787848
transition	1.62063587858479
shape	1.6189058165208
insight	1.61837608592797
J	1.61727041593206
sibling	1.61402890646241
micrograph	1.61391655428526
microscope	1.61113197229606
cue	1.61079332295809
membrane	1.60990820235447
piece	1.6088608029697
presence	1.60885678166609
capsule	1.60859793777241
X	1.60832257636229
nucleus	1.60743786275327
CSF	1.60717486136171
phagocytosis	1.60554593645042
burst	1.60324182485219
motility	1.60181176558056
protease	1.60077917605983
pertussis	1.59536473885378
Northern	1.59527569293261
maintenance	1.59325218642829
digestion	1.58924379606876
enhancement	1.58899976427963
Ar	1.58806839534212
plateau	1.58691602798983
helper	1.58582623451131
purine	1.58339111272432
dismutase	1.58123110756296
chloramphenicol	1.58046750652805
integrity	1.58028120633926
epsilon	1.57905811967374
damage	1.57800909284802
fascia	1.57772977654069
et	1.57663417900955
cord	1.57549835109246
peroxide	1.5732289372101
osteoarthritis	1.57183639319529
aspirate	1.57158870959195
top	1.57026237292157
polymerization	1.57008154045122
serine	1.56925520546825
diaphragm	1.56852293816868
transfer	1.56680157345381
force	1.56526596171023
prerequisite	1.56413294074374
fraction	1.56370335202648
characterization	1.55981492417475
perturbation	1.55759446635458
esterase	1.55523638544988
bioassay	1.55440338134599
lag	1.55440159713846
milieu	1.55431568124245
mammal	1.5536700345385
exposure	1.55095395899206
notion	1.54976654328921
Chem	1.54856918397883
appearance	1.54600058188703
eosinophil	1.5408314083251
storage	1.54035425946743
amount	1.5386716401416
deprivation	1.53842526034768
resorption	1.5299983017279
D	1.52807002500321
high-dose	1.52769783150963
event	1.52750668677741
Monoclonal	1.52448832278966
dilution	1.52441276492529
polypeptide	1.51920740356583
property	1.51872792359645
vaccinia	1.51725966726928
array	1.51434302832248
fold	1.51279599830616
lung	1.51251588686897
gut	1.51108376552208
alteration	1.51066615379069
observation	1.51045347624818
resistant	1.50848676975957
neutrophil	1.50702030625991
purity	1.50672564755126
i	1.50538753610996
specific	1.50414953029847
brother	1.49915410686284
tumour	1.49863716283835
acetyl	1.49608871053157
experiment	1.49407121775155
capability	1.49092566232003
subfamily	1.48968427167607
amplification	1.48898727717108
destruction	1.48646579654343
heat	1.48349089586989
subunit	1.48316317263676
identity	1.47643004047427
substitute	1.47564618027032
thrombin	1.47511345601752
skeleton	1.47123211608339
tail	1.4700780698399
specialization	1.46956331409259
glass	1.4690074509005
substrate	1.46753230764983
sod	1.46731827783936
breakpoint	1.46638486926567
initiation	1.46283289158664
variety	1.4559012312709
Little	1.4558901926427
detergent	1.45510386999158
iodide	1.45417424582743
translation	1.45396858663645
coating	1.45324931003316
member	1.44508835425073
implantation	1.44465941476366
fibrin	1.4439236419686
c	1.44204265941668
label	1.44153981285879
variant	1.4406048889154
amp	1.44046210575612
component	1.43959647788777
TCR	1.43727855677936
nodule	1.43434065327278
independence	1.43412891422554
pie	1.43177454315878
heparin	1.43169402043547
breakdown	1.43145993657931
Day	1.42692629936172
motif	1.42642804856971
stop	1.42462943356393
myocardium	1.42455548646617
light	1.42379368427983
Biochemical	1.42334430784226
indomethacin	1.42123539302512
present	1.41915978947456
antigen	1.417892620021
transporter	1.41734979446847
VII	1.41402985478501
genome	1.41391350382833
mobility	1.41324728397424
polarization	1.41179585227449
stain	1.41164328243536
box	1.41077763538606
micron	1.4103656621177
debris	1.4079186299751
conversion	1.4069158397053
freezing	1.40685805096947
bulk	1.40588834505928
log	1.4056616450857
influx	1.40239689889247
virtue	1.40171790463783
palate	1.4003778367023
in-vitro	1.39921108517649
steel	1.39905709747005
survival	1.39499113626472
interneuron	1.39259310989726
share	1.39071532869262
proximity	1.39014123177848
coat	1.38918545615819
granule	1.38887402409234
cooperation	1.3871073550532
insulin	1.38596396938092
superoxide	1.38544418078199
pm	1.38450011334636
Down	1.38318273238626
unit	1.3831436445423
producer	1.38187720373334
inflammation	1.37999178189609
insert	1.3782677140819
glycogen	1.37743546583546
step	1.37704377554533
trunk	1.37699426702903
hypoplasia	1.37600993019812
contract	1.37531427300388
graft	1.37389498686485
cholera	1.37360403738621
instability	1.37186644895763
high-density	1.36991562042291
terminus	1.3675314133066
nucleoside	1.36673139102936
copy	1.36670305153282
Mab	1.36653859362956
Novel	1.36454815527717
pattern	1.36290264893103
polymerase	1.36177842282393
rabbit	1.36085457882243
acidification	1.35984709950719
homogenate	1.35962415142873
requirement	1.35953152155663
entry	1.35923573795951
grafting	1.35848852767087
platelet	1.35753668013646
adult	1.35661291157684
oxidant	1.35645456364449
show	1.35589962694152
oxidase	1.35226156324025
ferritin	1.35212137778335
proportion	1.35173568654758
manipulation	1.35078198168169
contractility	1.34893362745003
population	1.34446505637367
molar	1.34429377829242
organization	1.3441566557593
patch	1.34225940382364
tube	1.34215945356277
retardation	1.34168966561064
vesicle	1.34021652855618
demonstration	1.33969127357891
synthase	1.33890234329937
organ	1.33477894622681
contrary	1.33444923129283
bromide	1.33095780571585
coenzyme	1.32988347119295
equivalent	1.32847175853738
Fischer	1.3273223969801
display	1.32687122153453
endothelium	1.32651507339501
ovary	1.32648830575141
derivative	1.32606364908695
pathogenesis	1.32416792154647
isolation	1.32368884802438
hypothesis	1.32278240056624
M	1.32245882755421
existence	1.32155953912375
guanine	1.31946244565172
phase	1.31880719831525
neutralization	1.31828871729559
infectiveness	1.31640081562385
persistence	1.31591937356833
increase	1.31326679544804
count	1.31150958707881
nuclease	1.31117223944609
utero	1.31018392881287
hair	1.30863533302539
IV	1.30750785642299
enzyme	1.30704927260989
crisis	1.30700157793179
aa	1.30607691522715
placenta	1.3057761209582
hyperthermia	1.30291797383587
cleavage	1.30002534969328
locus	1.30001725781505
normal	1.29974308711514
enamel	1.29942325423258
quantity	1.29791927228368
axon	1.29767701874609
reductase	1.29630543172511
flexor	1.29525841784898
arrangement	1.2948865377405
S	1.29478365192825
particle	1.29393891151504
action	1.29305262348212
glioma	1.29214655998269
lipase	1.29165007994094
dimer	1.2914967824061
correlate	1.28951252471401
affinity	1.28880736400533
link	1.28717070418748
terminal	1.28673702982449
tension	1.28594294647151
apparatus	1.28588698348269
level	1.28421082397621
elucidation	1.28381487842079
C	1.28303146817232
day	1.28294276949629
III	1.28134675347989
vicinity	1.28024141284187
complex	1.28020007216193
sequestration	1.27963961156197
probe	1.27963005716413
radioactivity	1.27809066193216
candidate	1.27762740247421
methotrexate	1.2768972206448
duplication	1.27616920364045
chamber	1.27604182597599
atrophy	1.27586336117081
serum	1.27157325481296
constituent	1.27116050439291
incisor	1.26752063010106
lymphoma	1.26727947658003
neuron	1.26717942297263
antioxidant	1.26591796708449
excision	1.26576914085316
metabolism	1.26424458340586
form	1.26406551768404
genesis	1.26378738890588
product	1.26378630436315
degeneration	1.26118012950582
restoration	1.25955414898625
CF	1.25786151614408
dextran	1.25495511921841
function	1.25469084598088
arthritis	1.254685633578
B	1.25464357933497
envelope	1.25287819985429
silicone	1.25174550777426
H	1.25147929233672
remission	1.25113392517
fetus	1.25092466142908
effect	1.25087051721342
response	1.24896175430595
KD	1.24852207813889
gold	1.24767980157535
control	1.24519395664709
innervation	1.24419778075832
source	1.2422373309624
sedimentation	1.24212891783312
band	1.24158011668048
toxicity	1.24131126291458
sphere	1.24033969658193
threonine	1.23792762716334
adherence	1.23725037245134
evidence	1.23422929357743
release	1.23316485847207
pa	1.23091970822876
transducer	1.2301732590338
Western	1.22784112007558
glutathione	1.22424078986853
interference	1.22252301612288
sensitivity	1.22219163724404
block	1.22210980080879
composition	1.22153213591295
overload	1.22098663131336
current	1.21771145769184
Southern	1.21740879161503
follicle	1.21724544288994
loss	1.21719978886335
al	1.21666744171659
promotion	1.21598538984906
conditioning	1.21439563441643
tooth	1.21322137781279
Interaction	1.21310123044923
toxin	1.21272877658005
AP	1.21172523964013
homology	1.21164921916264
remnant	1.21009687909397
lack	1.20962472993704
digit	1.20760383872866
implant	1.2055539941874
region	1.2054024971677
plasmid	1.20365068792635
integration	1.20251223033311
possibility	1.20148889696544
extract	1.20049145509506
removal	1.19897431236628
phenomenon	1.19879313273781
plaque	1.19838358985878
gradient	1.19797837271785
border	1.19760436000262
characteristic	1.19330046698241
focus	1.19318414840493
reverse	1.19260171324938
fragment	1.19162931711724
turn	1.19160118346749
map	1.19142355089117
model	1.19117062191185
biopsy	1.18837569734344
recovery	1.18810431570935
HD	1.18598272306214
Biochem	1.18303287652154
content	1.18049475020534
coupling	1.17884002073704
codon	1.17743267512112
distribution	1.17582839236189
extent	1.17532246952786
site	1.17412833399884
sclerosis	1.17191744292848
erythrocyte	1.1711200585537
SEM	1.17068976657274
carboxyl	1.16938422916482
vice	1.16657977459694
cellulose	1.16608879719246
combination	1.16595227210386
family	1.16207162540016
emergence	1.16197063082957
system	1.1616541052257
play	1.16141750573382
library	1.16107575894901
secretion	1.16090427743212
cysteine	1.15996204453838
II	1.15714709052769
zinc	1.15593752569985
concentration	1.15437773952402
PCR	1.15371371668118
sequence	1.15079337864848
subtype	1.15044864104949
Epitope	1.14970857432992
A	1.14514474205707
pretreatment	1.14358752894736
portion	1.1427710542614
intermediate	1.14051920556613
stress	1.13874271915877
creatine	1.13657613800121
analysis	1.13656563702029
disappearance	1.13645714064437
spermatogenesis	1.1349664977078
store	1.13404640509042
infiltration	1.13380716972614
ablation	1.13167112102786
hyperplasia	1.13063578074824
capsid	1.12968860321458
peptide	1.12951396420074
W	1.12822926830682
sea	1.12751273280019
agent	1.12708820897062
endurance	1.12662115581289
class	1.1257824830588
G	1.12512568774228
HDL	1.12407115887787
abnormality	1.12386363484555
acid	1.12328444534101
identification	1.12183803343167
purification	1.12042591723204
inclusion	1.11901130371472
rat	1.11863374345681
transport	1.11794175529401
leucine	1.1177213285251
predisposition	1.11740208951738
mediation	1.11740012221862
thiol	1.11643782009517
human	1.11588921793882
material	1.11565420029646
yield	1.1152327936038
territory	1.11442141982573
modification	1.1142695901292
v	1.11426436168159
malignancy	1.11325882405434
predominance	1.1123664597238
transit	1.11119982823362
phospholipid	1.11119333122382
Low	1.11088692109415
percentage	1.11030086701526
complement	1.11010032025602
decrease	1.10817115892342
competition	1.10765554291973
ouabain	1.10764916595763
spot	1.10613859925001
IX	1.10601829699174
saturation	1.10570573475726
size	1.10569346216277
infiltrate	1.10438203660604
condition	1.10422050621544
von	1.10382293852777
result	1.10369283730276
stock	1.10202948742663
interface	1.10177758320987
augmentation	1.10121771310366
idea	1.09894975900345
ATP	1.09757787934884
stiffness	1.09527623190984
adenosine	1.09471325260791
section	1.09443458847683
stability	1.09220740634744
consequence	1.08992666931293
repeat	1.08970999054039
exchange	1.08958191173168
galactose	1.08946826971049
Pi	1.08859702543689
pre-treatment	1.08763724133046
hypoxia	1.08529216719627
jaw	1.0852506177017
nucleotide	1.08427905586923
adulthood	1.08021044230368
ion-exchange	1.08017804520886
polymer	1.07968828729754
latter	1.07965533676812
core	1.07805736694879
th	1.07683766187953
fluorescein	1.07666423430146
delay	1.07617662372123
PD	1.07575189289211
silver	1.07131229915173
pore	1.06934718817562
lip	1.06910004653598
structure	1.06899830573602
feature	1.06855665452939
acetate	1.06839897076517
shift	1.06708081830328
feedback	1.06621508533101
pigment	1.06541297409028
tubule	1.0647179795688
Development	1.06133904078288
Elisa	1.05921488205193
screen	1.05845234044764
diffusion	1.05841271386392
paraffin	1.05790674388187
insult	1.05512776792597
dependence	1.05431283035008
subclass	1.0541941875146
feasibility	1.0537524244217
strain	1.05193126884768
processing	1.05119436569893
L	1.04963875601997
@card@	1.04892035472656
dependency	1.04499615326426
nature	1.04350184956881
finding	1.04337917113119
majority	1.04196178997373
cholesterol	1.04092382912959
inoculation	1.04012529799224
channel	1.03974227611465
selection	1.03955480332774
specimen	1.03928659234904
Hodgkin	1.03899404810896
SDS	1.03840921329872
haem	1.03776167718373
floor	1.03683268334927
susceptibility	1.0367818261923
testis	1.03494325890043
calcium	1.03311246499513
chemotherapy	1.03285882491967
groove	1.03187013457009
involvement	1.02957777140861
decay	1.02725357151766
phosphate	1.02643693583011
granuloma	1.0261865326394
restriction	1.02483241472428
orientation	1.02321210237093
decline	1.02237637707971
extension	1.02080566285709
Rapid	1.01947358333396
HLA	1.01915785775831
exclusion	1.01810619025583
adenine	1.01809985676808
lactate	1.0179781521633
analogue	1.01666310804938
protection	1.01665050154771
maximum	1.01549141903966
stream	1.01522907090029
promise	1.01288987622709
datum	1.01000036382167
lipid	1.00908997175623
tip	1.00842144352466
potency	1.00830173265279
diversity	1.00803250646924
clamp	1.00755181836507
acquisition	1.007050969049
part	1.00664419538725
neoplasia	1.00527176635633
inheritance	1.00182691516859
radical	1.00135526554738
methionine	1.001057496783
margin	1.00048959843182
<unknown>	1.00022419480131
hydrolysis	0.999838527992337
ganglion	0.998249183477238
stabilization	0.996773159336909
hypersensitiveness	0.99567496237421
burn	0.995584210801412
determinant	0.995523836268588
resistance	0.99483164366987
CR	0.991721310654636
contribution	0.991645380080424
timing	0.990756126138624
clue	0.989880014533462
gestation	0.989824973894123
desensitization	0.989681411618574
understanding	0.989276125895011
voltage	0.989263582224556
relevance	0.988458573048343
delta	0.985704253294757
substitution	0.985637661923147
retina	0.985280672248767
conjunction	0.984576947382127
genotype	0.984236579934371
choline	0.982926530940342
disorder	0.982811967434032
carcinoma	0.979485362185405
mo	0.979236324288619
kit	0.979207489738256
state	0.978606721769843
carrier	0.975439939166213
respect	0.975084743673997
depolarization	0.974476463511379
mandible	0.974364930148575
immunotherapy	0.974266048972495
separation	0.97386181742355
reduction	0.973017042009854
pe	0.972384263416818
fact	0.971797286860938
deposit	0.971250786300007
accessibility	0.970647169589997
acceptor	0.96927692440646
dispersion	0.968911620467079
death	0.96748715614398
precipitation	0.966341916148216
Mr	0.962890066793865
kidney	0.962711904418555
post	0.961489804645038
study	0.961435448819749
hour	0.961095627879568
endotoxin	0.960586279944353
adsorption	0.958521243491872
slide	0.955707146520423
similarity	0.955693490888169
pellet	0.954899279110008
acceleration	0.954334584089837
surfactant	0.952184481742403
chromatography	0.951208874711493
Z	0.95052679326434
hand	0.949418407714268
distinction	0.948676339367992
aggregation	0.947361137613074
liposome	0.947298847080479
Changes	0.946993210468681
laser	0.946123181435378
order	0.945001758635016
dissociation	0.943853924366852
degree	0.943139816502655
glutamine	0.941553080952945
positive	0.940656824578451
kappa	0.940277868666054
mixture	0.937493218087218
polyethylene	0.937300636136009
influence	0.935812857348491
alignment	0.935086003589704
acidosis	0.934756221816447
cadmium	0.932712688859781
specie	0.931123555037147
cone	0.930945387146738
exception	0.930124709960823
point	0.92987262888567
multiple	0.929348901179502
arch	0.928002018714025
preparation	0.927364859819463
environment	0.927018537836524
grain	0.926362439175661
no	0.926319600635947
sucrose	0.925519781751473
heating	0.923957759162137
consensus	0.923220093418125
explanation	0.922916390905063
femur	0.919970529960402
time	0.91936381155454
change	0.918757256459231
summary	0.918219433980714
U	0.917520176324094
accordance	0.915870618080447
amino	0.915301257258165
cleft	0.914292561747158
means	0.91373797321842
oxidation	0.913227488859254
middle	0.913155776916124
citrate	0.912726526158183
imbalance	0.912198578429824
Lewis	0.911532779129748
bridge	0.910071032606468
glycol	0.909368494016995
expense	0.908210691837632
latex	0.908023503779385
quantification	0.907657960968186
replacement	0.905620952814863
priming	0.905210281752469
ligation	0.904413622702075
fatigue	0.904389869414052
bearing	0.903101684211085
ribosome	0.902682033168279
basis	0.902679698486109
V	0.902673072034254
angiotensin	0.902454279215461
fish	0.902063292003701
root	0.901249597569622
excess	0.900980955697291
F	0.900644143809475
primate	0.899803062344261
start	0.898391570063947
reaction	0.898318839836239
mismatch	0.897793252056769
parenchyma	0.89751500121252
globulin	0.897213293451224
E	0.897128808371918
mu	0.895449017745291
colonization	0.893946898761216
filter	0.891985069258847
sequencing	0.891928467367174
syndrome	0.89156976302313
PC	0.891169992912668
peak	0.890781472289258
insertion	0.888496132697837
progress	0.887976465069971
reagent	0.887693487886524
vitamin	0.887589749343118
gyrus	0.886641690103152
Zealand	0.886224912932797
injury	0.886018378619442
dose	0.884078048870872
lysine	0.883682287066783
movement	0.883496627382285
aldehyde	0.882560651819735
monkey	0.881776719330614
rejection	0.881773135862957
suicide	0.881201651479608
moiety	0.880494653215931
reversal	0.878710174803372
specificity	0.878063114938405
reactivity	0.876505644472562
animal	0.876037046917068
contamination	0.875168809374991
hydroxyl	0.874978814253764
protocol	0.874906119989551
spread	0.874503945006952
disc	0.874022015450964
column	0.873937473415401
curve	0.873598847257557
High	0.873353578426517
close	0.872078269376246
week	0.87130370922962
breast	0.870751063813658
blood	0.870481327405896
supplementation	0.870126910778705
glaucoma	0.869632150983606
kind	0.869085136071749
histology	0.868904790536145
The	0.868821991618579
relapse	0.86863094723626
Y	0.867929094402279
guidance	0.867323024192061
elevation	0.866285538494653
oocyte	0.865286695914083
VIII	0.864028965039861
complexity	0.861784555834121
place	0.860411056680889
filtration	0.859443828937607
flux	0.859001389387295
length	0.858968851943121
end	0.857988752879798
chemical	0.856365161312521
other	0.855720812145622
implication	0.854792742398125
mapping	0.854685588994419
acyl	0.853626629236033
vessel	0.853209724722532
loading	0.853024458448698
peroxidase	0.852091487396372
treatment	0.851589213867699
methyl	0.850799813422026
location	0.850626195302061
code	0.849978974238792
following	0.848321608520963
tool	0.848115373345339
character	0.846527370744736
discovery	0.844948665623237
R	0.843496491278689
transmission	0.843211364427273
immunoglobulin	0.841289089864451
space	0.839388886109805
lead	0.839279550390793
physiology	0.839221074864002
difference	0.838505648819712
whole	0.8384575295905
Genetic	0.838172555012286
withdrawal	0.838076614532005
ammonium	0.837362752979343
half-life	0.836949564462529
spectrum	0.835272803199835
ethyl	0.835201816842622
pair	0.834790226212757
loop	0.832545957566223
template	0.831112919059016
haemoglobin	0.828023246210241
islet	0.825380252938935
colon	0.824348426364236
stimulus	0.823877046444756
communication	0.823219401115278
none	0.823144992916395
liver	0.822262791342299
half	0.820142934319567
nifedipine	0.819468030654064
wavelength	0.819443291996535
redox	0.818990296588238
copper	0.818177121189586
conservation	0.817520558257062
application	0.816735233130504
fluoride	0.816669696799856
set	0.816664383094863
sera	0.816662705945884
residue	0.815644697458815
mass	0.81511149762083
finger	0.814721657739805
K	0.814485938409142
parent	0.813633182003964
individual	0.813176354442299
cavity	0.812167207843036
horse	0.811392113830227
strategy	0.810762939676688
joint	0.810678290607941
min	0.809894472144243
cytochrome	0.80956825923004
frequency	0.809299450964683
defence	0.80766059069976
substance	0.807255293334504
cancer	0.805037828310803
profile	0.804985929752418
guanosine	0.804773706235435
oxide	0.801770027946242
instance	0.801210410594773
Alzheimer	0.799751034617226
prospect	0.799719132981222
iron	0.799226357904553
prototype	0.798573052848339
sodium	0.798353398014219
reflectance	0.79752560712664
attempt	0.796785014531262
back	0.796406566286866
plasma	0.795665902307393
homogeneity	0.795357466822019
bird	0.79501198447812
%	0.79458000340094
being	0.792164621657097
cation	0.789756650418865
shear	0.789401628045635
ventricle	0.788626858432082
monomer	0.787999483263861
two-third	0.787354867219296
wheat	0.787095038025961
cessation	0.786903432810979
compound	0.785503456511075
acetylcholine	0.784657916545825
Blood	0.784448917029961
lambda	0.784123065725052
way	0.782679275448814
onset	0.781201945159003
range	0.781076199882582
dynamics	0.780398915427406
metabolite	0.780289981239771
diameter	0.780148178347848
one	0.779778710161467
weakness	0.779744082623916
oxygen	0.779518921631092
oscillation	0.776480480504471
hormone	0.775693652907094
prolongation	0.774743319743611
base	0.773698510314454
asymmetry	0.773082967157632
frame	0.773077396734831
neoplasm	0.77238145823917
plot	0.771952861402822
comparison	0.771877443147552
duct	0.771782275762668
sensitization	0.770801152503294
velocity	0.770764801448775
goat	0.769706768202819
Parkinson	0.768345757429891
investigation	0.768192878691425
hydrogen	0.76814034918474
injection	0.767374779413685
thickness	0.767050231523782
tongue	0.766687806498276
body	0.765295386788992
influenza	0.764903539192981
plexus	0.764701291337979
context	0.762111341640918
nerve	0.760154757434032
work	0.759507521752627
species	0.759329539873317
enlargement	0.759274378947838
direction	0.758988865894837
availability	0.758504722054472
mode	0.757293779098066
helix	0.757162046159131
association	0.755149013109505
disease	0.754920332530262
primer	0.754247778917459
blocker	0.753860694028377
correlation	0.753391604964571
spite	0.753150651776181
concept	0.751705155344697
question	0.75007240428423
retention	0.748208165463064
suggestion	0.747723955627597
introduction	0.74757323269693
determination	0.746757117110858
ranging	0.746456440077815
window	0.74616336727056
adaptation	0.746129046902342
aspect	0.745730892842407
technique	0.745586370690654
sense	0.745276794482931
relationship	0.744758361430502
albumin	0.744703803565415
guinea	0.742258183438188
pulse	0.742178097953356
shock	0.741547679503982
high-resolution	0.740427142590977
sheep	0.739390811913397
conductance	0.739171853286909
configuration	0.738329723551794
ion	0.737505329431918
rhesus	0.736717430705862
interest	0.736112751783507
beginning	0.735948784407699
intensity	0.735664973163062
attenuation	0.73550807926002
example	0.734732576386011
closure	0.732756782112643
chloride	0.732506353701913
anion	0.731844312831318
offspring	0.731821069389682
father	0.731650238099053
visualization	0.731640713751778
magnitude	0.730814172625942
technology	0.730511135963191
creation	0.729464238633134
O	0.729344185423113
approach	0.727954052519486
behaviour	0.727161862526695
preservation	0.726209159451522
termination	0.725155734376789
pocket	0.72497930022443
purpose	0.72478415926598
flow	0.723908435584393
haematocrit	0.723603770540893
glycerol	0.722549743237817
area	0.722483430360676
detail	0.721923695701641
glycine	0.721194399803861
brain	0.720099782273257
antagonist	0.719948154457001
significance	0.719940218159379
pH	0.719900302235207
favour	0.719394409158505
rate	0.718711975777752
motor	0.718681612870445
ADP	0.71735125372986
testosterone	0.717232081732639
steroid	0.717169192585137
strength	0.716668323950117
pig	0.715829415089991
thickening	0.715799118978531
wall	0.715034037685682
general	0.71475580486127
Wistar	0.712973696655097
heart	0.712318881102629
egg	0.71153095958195
position	0.711323492747286
aim	0.71102152519728
balance	0.710451372458401
utility	0.709080358222478
microgram	0.70878228691156
importance	0.708532079124125
agonist	0.706508792069389
regard	0.703519748333882
immunodeficiency	0.703192663958329
advance	0.703062181240282
USA	0.702276879727866
salt	0.701124674630106
relative	0.701012342199951
support	0.700860420310782
term	0.699439908044401
recognition	0.699381073585731
X-ray	0.69831462034419
ascites	0.69827660070448
hydrocarbon	0.698112742086182
carbohydrate	0.696412656839284
trait	0.696192513353311
buffer	0.695811401630701
supplement	0.694426601384699
hz	0.69416186245657
speed	0.693996014799204
word	0.692987300978417
leg	0.692086426585854
failure	0.691532894332617
chronic	0.690972285376135
weight	0.690496400923117
series	0.689077388342473
immunity	0.688150031808502
remainder	0.687975137432143
calcitonin	0.687975137432143
GH	0.686784919872724
barrier	0.686348001494178
temperature	0.685470007965809
prostate	0.684750503405661
alternative	0.684524168653316
completion	0.683292925802003
septum	0.681354560895254
median	0.680871046339094
segment	0.680656153993886
ratio	0.680307970199066
conclusion	0.680250537410543
representative	0.67816437805034
background	0.677522050152847
Ki	0.676789139413944
penetration	0.676713966152709
atherosclerosis	0.675221665981554
detection	0.674781271068473
synapse	0.674008697761169
intestine	0.67339589164212
view	0.672870746709711
mean	0.671677184429373
investigator	0.671452174038756
evolution	0.670569630541444
charge	0.669856800139177
arginine	0.668873020517201
method	0.667138611070507
cerebellum	0.666827797878341
minority	0.666806671665001
vehicle	0.666288121653796
sugar	0.66606571532379
discrepancy	0.664535475290972
linkage	0.662260592624842
assignment	0.661240797905046
fluid	0.660882728273719
applicability	0.660262532897054
idiopathic	0.659331298016221
controversy	0.658981791042237
self	0.657237709475234
immobilization	0.657102297820218
incision	0.655728166167544
elimination	0.655296184463003
head	0.654848413654959
isotope	0.654004186380681
participation	0.651649960400806
P	0.651506939511503
adenocarcinoma	0.650791782734904
low-dose	0.650700977251191
period	0.649688386110006
genetics	0.649619763940606
polysaccharide	0.649382586545153
drop	0.649129977920322
estrogen	0.64885337725385
distance	0.648164227762811
collection	0.647999935686204
slope	0.647774878066276
gland	0.647722607144616
pancreas	0.647260813390788
t	0.647132166332502
report	0.645574136691541
arm	0.645254001278002
lumen	0.644739814398319
immunoassay	0.644249022741676
width	0.643297986303469
tracer	0.642515236825365
sum	0.64029000614767
IgG	0.63865186661893
shoulder	0.638213678830489
infection	0.637840046530944
delivery	0.636078362956712
mucosa	0.63504303963005
construction	0.633717067008461
selectivity	0.633371274198481
blockade	0.629936528823574
glucose	0.629082779136204
lavage	0.628696103409411
advantage	0.627849354686132
responder	0.627724737545075
resin	0.627094082839755
titre	0.625199952275914
course	0.62414236754279
autoantibody	0.623809478180372
permeability	0.623569235477267
supply	0.623269536401868
m	0.623018169702231
variation	0.621894337188278
drug	0.621884607790071
eye	0.62094266583599
calcification	0.620287463656175
couple	0.619691750513102
baby	0.615956500263217
date	0.614501897913888
caution	0.613728460055343
lesion	0.612697452327876
indicator	0.610338007482475
n	0.609597754254127
proposal	0.608496488092948
leakage	0.607679472986286
connection	0.607309450101774
ad	0.607151888001025
guinea-pig	0.60635260707544
pathology	0.605801863830498
variability	0.605634873749729
therapy	0.603973818862098
displacement	0.602492497461221
entity	0.602313995186533
paradigm	0.601585942503689
second	0.598234488785006
reserve	0.597544687264326
probability	0.596535993804225
usage	0.595873940245508
increment	0.595750023902198
organism	0.595469759924108
neurotransmitter	0.594195942545975
fluctuation	0.593599223711297
fixation	0.593313792060492
infancy	0.593088627569422
artefact	0.592118735825436
lens	0.589256600978653
agreement	0.588417556478429
birth	0.588287988811388
impairment	0.587999537187795
parameter	0.587253332525323
interpretation	0.586106538135173
anomaly	0.583657935051434
relation	0.581794383026328
opening	0.579836908830951
matter	0.579609560604321
life	0.579000223964653
equilibrium	0.578626600547304
extraction	0.577402873989565
node	0.577394610479624
use	0.577111190009208
amplitude	0.577103291152216
biochemistry	0.575772165926241
rationale	0.574737462472733
yeast	0.572686442306683
aorta	0.569787708458504
partner	0.568599110372473
metal	0.568026496759617
insect	0.566986775179476
normalization	0.566911948544334
larva	0.566553829386005
usefulness	0.56629516514461
antagonism	0.565052775570073
hippocampus	0.563231233030393
relaxation	0.561476901920431
patient	0.561338634902611
correction	0.561127284567514
canal	0.561028288272201
N	0.560375258150477
value	0.558619103654999
sample	0.557479329277902
bladder	0.557424214762561
manifestation	0.554089035452586
load	0.552712180675455
CD	0.552296521650121
reading	0.551823975372117
face	0.551662915492409
dysplasia	0.551228088392132
pump	0.549844001414597
conformation	0.549393525747278
collateral	0.549127506332234
pre-	0.548556632258378
ground	0.545495477299798
metastasis	0.544735037284269
utilization	0.542158030583648
glutamate	0.541239579843202
minute	0.540029561434277
opportunity	0.538612675494411
amine	0.538198850944487
regimen	0.536913998238627
wave	0.536548063631121
respiration	0.536131739513825
confirmation	0.53554796899431
knee	0.534747255777713
uterus	0.533622985831559
malformation	0.531051680942705
reconstruction	0.530015145589019
hydrochloride	0.528635089653691
laboratory	0.527839601590275
minimum	0.525956499445231
transfusion	0.52505581530317
solution	0.52341762900547
account	0.523406303016271
virulence	0.522764518292838
schedule	0.522310561214562
occurrence	0.520314391376716
cause	0.518480092710679
dysfunction	0.517188168382418
average	0.514360276348991
ear	0.513619156240765
third	0.513517467179525
situation	0.513018508090964
histamine	0.510116138005741
goal	0.50974506197197
polymorphism	0.508660499721071
mineral	0.508326846099403
circulation	0.504823126365588
energy	0.504312091391814
triglyceride	0.501048474384648
progesterone	0.499640014348754
assumption	0.498825474909815
paper	0.498611036817956
lymph	0.497760610576751
corticosteroid	0.497039342775508
ring	0.496687570183798
vs	0.496480377686366
dosage	0.496366847641587
resolution	0.496346707490663
image	0.496026389155278
version	0.495379032415963
vein	0.494571246553392
needle	0.494510268619814
threshold	0.493868889184299
methodology	0.493686748481383
power	0.493673505237246
smear	0.492955720983639
potassium	0.49260716945051
conduction	0.491378725773758
measurement	0.49101562101971
alanine	0.490995668323262
side	0.490010184330808
screening	0.489246842886756
hemisphere	0.488148067074988
necessity	0.488104957895039
tendency	0.487321994511001
route	0.486237116068447
nitrogen	0.485076259968165
Serum	0.484858921866182
lupus	0.484526072134951
figure	0.483953477279958
projection	0.483320740868702
excitation	0.483138896071309
examination	0.482782381883203
Ms	0.482519318330788
index	0.481681250704189
limitation	0.479291283429613
procedure	0.47826559496591
boy	0.477350820565274
angle	0.477125478644202
ethanol	0.476904918150593
film	0.476868900317974
administration	0.475302650149455
testing	0.473922668178792
fibrinogen	0.472821221750524
objective	0.472674582319513
cortex	0.47251789822831
return	0.471426941876407
subgroup	0.470701974972947
bond	0.4694782556732
prediction	0.466382393747958
duration	0.465373772509071
search	0.464812866847508
plane	0.464662508066412
circumstance	0.461575313266274
childhood	0.459062754671235
parasite	0.457916557403797
girl	0.457734407351603
challenge	0.457698419534364
estradiol	0.455759604739715
reason	0.454487161073084
group	0.454051075724542
corpus	0.450133267284118
indices	0.449452209128719
airway	0.448930528266277
center	0.448146860097128
volume	0.447978200965828
issue	0.447292448171182
eleven	0.447174879506512
principle	0.446454591378017
emphasis	0.446325430386066
reproducibility	0.446219825405257
infarct	0.445508215505827
p	0.444784687253988
future	0.44461643495108
immunization	0.444590933487259
bile	0.443716510198701
living	0.44244264208712
saline	0.442225307882164
effort	0.441843306333107
neonate	0.440442129850445
slice	0.439965838547474
revue	0.439954594563765
resident	0.438631733500768
radiotherapy	0.438046197691235
case	0.437869446511903
presentation	0.435190246058717
interval	0.433271732779306
criterion	0.431553762616634
crystal	0.429622064257754
New	0.429530732076321
mother	0.42840583433144
[truncated: 256 more rows]
