# Supplementary material for: Ranking the whole MEDLINE database according to a large training set using text indexing
Source: BMC Bioinformatics. 2005 Mar 24;6:75. doi: 10.1186/1471-2105-6-75 (PMC1274266; doi:10.1186/1471-2105-6-75)
Supplement: Additional File 2 — Nouns, adjectives, and verb scores. A zip compressed file (file2.zip) containing three lists in plain text format (sortednounscores.txt, sortedadjectivescores.txt, sortedverbscores.txt) of the computed scores for 2,256 nouns, 1,193 adjectives, and 748 verbs. [file 1471-2105-6-75-S2.zip › sortedverbscores.txt]

immortalize	11.6489401461159
plait	10.8744761139619
engraft	10.5977157027845
skin	10.5156652409857
purge	9.69980646025004
seed	9.23820345875692
subculture	9.22273372907626
reprogram	8.50560878182672
rejoin	8.2752042808258
passage	8.22968042197872
stem	7.56397335311549
recapitulate	7.43612488883661
nucleate	7.19562363649834
proliferate	7.03582758871553
culture	6.82368519040604
condition	6.55384533065765
transform	6.35249748090223
ruffle	6.19061155145018
deregulate	6.08284207289273
explant	6.06864019896239
populate	5.44880169195644
rescue	5.39833617743825
wound	5.27331470245711
round	5.20979227231622
migrate	5.00887287549118
cultivate	4.8547013062028
sort	4.70620446297107
transplant	4.59437782141331
differentiate	4.50801195527918
internalize	4.32110374448851
commit	4.29843782573284
renew	4.22533478578388
abrogate	4.2022202514503
arch	4.18833066300886
regenerate	4.17036156503857
remodel	4.13561551923861
signal	4.0987813623835
irradiate	4.09502600128304
graft	4.07621480627044
mineralize	4.0431201897882
arrest	3.85089100891495
cooperate	3.84755887637101
harvest	3.80572839593093
secrete	3.76305089187782
mobilize	3.75234586521384
cycle	3.72342191799167
striate	3.60413425329586
engineer	3.58955491365671
destine	3.5780523343444
enrich	3.55151994945024
mature	3.4924749446879
enucleate	3.46646216189874
disorganize	3.42019124464694
repress	3.33306816325988
express	3.30193871061324
detach	3.28892913135208
regulate	3.21652673814672
ionize	3.12856561114845
elongate	3.08430078508539
derive	3.07978663023543
thaw	3.06154802390673
wind	3.05808389489995
stimulate	3.05409196110862
adhere	2.99037771664564
tritiate	2.94224009924665
grow	2.91824213777407
repair	2.88051950663188
spread	2.86491193228337
propagate	2.85596567893219
polarize	2.80729336664693
twitch	2.78552821912904
silence	2.76751266709776
incubate	2.75905008204422
gel	2.74963587980887
ablate	2.70075113018537
promote	2.6887601133111
neutralize	2.66502456839116
splice	2.63503844339949
deplete	2.63067752928766
flatten	2.61704530835016
overlie	2.61395305794722
degrade	2.60622990096443
branching	2.60216102494461
reconstitute	2.59138471272016
inflame	2.5875029290423
mutate	2.58324475959485
synchronize	2.5714948581684
form	2.55878267840718
fuse	2.51698052415664
assay	2.50766938721938
coat	2.50495090118753
blot	2.47549279102432
stain	2.46827131316021
lack	2.42230605764207
disrupt	2.40474160113262
scar	2.39806362199371
deposit	2.37264141073142
perturb	2.365804495311
invade	2.35975947952634
inherit	2.35801035560559
accumulate	2.35394304585031
contract	2.33904714149592
let	2.3077583154594
generate	2.29613537169082
lyse	2.29420131397182
activate	2.27581266226595
attach	2.27520774569584
restrict	2.27477607900338
modulate	2.25032905037872
rearrange	2.24215349701895
label	2.22878907369499
cease	2.21378205061766
inhibit	2.21259509922998
fractionate	2.21004491390598
implicate	2.19930067503631
rat	2.19502275471769
synthesize	2.18328548310902
target	2.1781925253617
expand	2.16023060576083
protein	2.14790872159553
specify	2.14763982030549
anchor	2.13869600629907
retain	2.13832788443388
induce	2.12769676994043
segregate	2.1266682648864
revert	2.11798618078381
line	2.10695788451808
term	2.1034693883214
translocate	2.10199638376172
mediate	2.10157928100613
sequester	2.08920616301606
delete	2.08622239520048
reside	2.06944723399725
dissociate	2.06702491478816
display	2.05970531495347
suppress	2.01353389552539
clon	2.005468509839
resemble	1.99895678725053
accelerate	1.99884801427201
stretch	1.99443528734916
replicate	1.97038568320101
trigger	1.96452171977829
supplement	1.96130255412062
surface	1.93203120894628
block	1.9273743155216
play	1.91922496051252
act	1.91449616230359
bud	1.91217322583392
inactivate	1.90967673879927
tag	1.90612204473951
enhance	1.89723365805252
surround	1.88164572579106
circumvent	1.87130866904007
mimic	1.8566522234553
initiate	1.85356557556732
restore	1.85291383263085
neighbour	1.83969202444643
localize	1.83085136970868
exert	1.82759218952461
disperse	1.82137145922154
reactivate	1.81817225012794
add	1.81674523252942
encode	1.81123032724936
augment	1.80953451591783
align	1.80761338092361
count	1.80541941378078
confer	1.78715266656817
expose	1.78594317199053
exhibit	1.78506473646091
uncouple	1.77162462953621
compose	1.76701205301845
parallel	1.76326354180822
transcribe	1.76204604024974
lose	1.75630071597573
kill	1.75569702001831
contain	1.75530319467165
dialyse	1.7535943111026
govern	1.74962387907234
embed	1.74451437073162
pore	1.73958172781093
methylate	1.73670295082906
degenerate	1.73421768727301
release	1.72833409113413
double	1.72486762650908
organize	1.72131576687485
proceed	1.71631713488849
loaded	1.71545465996017
polymerize	1.71234035429808
elaborate	1.71070865691059
behave	1.70868068062255
manipulate	1.69590279379671
demonstrate	1.68927524659847
branch	1.68637048243237
colonize	1.68078511033781
originate	1.6762900198922
interact	1.66360337098569
coincide	1.66323808716478
damage	1.66164931821483
hypothesize	1.66039666899227
function	1.65997190853587
survive	1.65523693436309
elucidate	1.64365256592589
speculate	1.63632766690624
dissect	1.62777446563562
purify	1.61860249965563
drive	1.61054707914258
reproduce	1.6092179228508
infect	1.60561669777468
abolish	1.60475923481863
infiltrate	1.59914423723667
characterize	1.59703000909654
<unknown>	1.59234416480448
underlie	1.59181574390401
process	1.59166536760791
maintain	1.58886509136607
interfere	1.58609132560031
destroy	1.58460130402635
understand	1.57552122798891
suggest	1.5733642856668
extract	1.57148636045653
possess	1.57066637986571
counteract	1.56266043101758
exploit	1.55978627997757
escape	1.54938737725322
imply	1.54893794564576
bind	1.54572919484808
overcome	1.54446203010064
isolate	1.53490018880357
hybridize	1.53474252157813
assemble	1.53246800885951
fail	1.53062054072368
band	1.52397131879986
suspend	1.51886201416387
alter	1.51799677957537
accompany	1.51245764385213
support	1.50733756309148
limit	1.50451920415059
direct	1.49939274404748
produce	1.49365374101719
potentiate	1.49364613901732
cluster	1.49281945144877
contribute	1.48467572425338
establish	1.48399656440721
designate	1.48152734011114
evidence	1.47312280417331
shorten	1.47109451239601
think	1.46808460051794
indicate	1.46531340108469
harbour	1.46004351306316
aggregate	1.45911525026012
arrange	1.45703031503395
amplify	1.45698869409045
compete	1.43680033616184
heat	1.43481355457392
incorporate	1.43396132373222
detect	1.4321065759847
coordinate	1.43125492383284
inoculate	1.42388778612102
elute	1.42227647522247
arise	1.42218294066333
contaminate	1.4157362899913
involve	1.41460311710775
resist	1.41402031508681
separate	1.41364495494834
retard	1.41252031178126
attract	1.41233902910563
show	1.41037871436195
impair	1.40982747138622
replace	1.40946661354678
investigate	1.40866430799486
fix	1.40500227219486
result	1.40363360656028
mark	1.40215453692257
observe	1.40037904667433
implant	1.39628713390896
transfer	1.39581214115871
reverse	1.39416710385465
render	1.39244130888224
dictate	1.38766670569794
peak	1.38483757419573
resume	1.38402034440594
shed	1.38326544991662
heal	1.38270027206765
bypass	1.38101657970643
appear	1.37992356645606
freeze	1.37887900373949
respond	1.37783922591789
know	1.37189523745355
hamper	1.37180425052351
reveal	1.3703325233875
programme	1.37002026042429
section	1.36988353346803
digest	1.36821153138781
lead	1.36757016174026
postulate	1.36519704615022
scatter	1.34284752616723
construct	1.34222519942273
require	1.33774089916195
duplicate	1.33730033508939
deprive	1.33689165024579
visualize	1.33167132340672
persist	1.32568712572978
confine	1.31700508655062
precede	1.31407547655364
prepare	1.31296862325036
examine	1.31268292819615
flank	1.31028306945406
slow	1.30988926576734
diminish	1.30797801287697
enter	1.30774325228036
convert	1.30378483193762
wash	1.30135334167889
encapsulate	1.29892747754453
integrate	1.29570239557317
circulate	1.29215479467091
concentrate	1.28995942686708
break	1.28979006531304
test	1.28706248275712
distinguish	1.28024588609785
span	1.27966785884825
substantiate	1.2729090582891
cleave	1.27089102741029
code	1.26964049915362
lengthen	1.26493552548194
link	1.26418534721537
sustain	1.26357376289997
occupy	1.26100462734339
overlap	1.25944546891983
affect	1.25552657148087
study	1.25519608420136
extend	1.25416571399804
become	1.25238066902476
elevate	1.25160157933246
depend	1.25136906590049
react	1.25135163424598
complement	1.25107399534427
join	1.24881455477359
scavenge	1.24824710587276
disappear	1.24234273396456
distribute	1.23662362644539
fragment	1.2352743672169
corroborate	1.23254663286229
fold	1.23102908795379
increase	1.22976662268266
compromise	1.22608200373236
control	1.22508654083965
multiply	1.22242727074466
orient	1.21820431689966
protect	1.21347737563817
represent	1.21090174007228
compensate	1.21010347675119
pronounce	1.21001181507424
uncover	1.20891729022982
do	1.20724123996184
switch	1.19978651147828
delay	1.19908781730601
innervate	1.19817739775322
inject	1.19699668122816
conserve	1.19635663964041
spare	1.19412508097254
remove	1.19320731802765
couple	1.19245359796529
modify	1.19080455747404
begin	1.19034662011792
recover	1.18940710019984
clarify	1.18814512513553
translate	1.18712628655483
correspond	1.17961106081192
effect	1.17889611319608
oppose	1.1744684541745
progress	1.17335988575445
provide	1.1723652910135
define	1.17196602147354
identify	1.17044640983478
rest	1.16789827939152
locate	1.16610442954142
thicken	1.16290630841817
cause	1.16277334762867
mix	1.16138894578452
hatch	1.15825652439067
ascribe	1.15476910954183
find	1.15257975690045
mount	1.15206616705336
decrease	1.14973204092945
sensitize	1.14922892662502
name	1.14158593891039
remain	1.14029497295603
adduct	1.13905529883744
reduce	1.13847897833223
prime	1.13837033766784
acquire	1.13698326715597
relapse	1.13673674706285
preexist	1.13641009871179
saturate	1.12991525420285
see	1.12581170873555
analyse	1.12326146752243
call	1.12201133858391
reach	1.11583768398826
propose	1.11413847533722
elicit	1.10972315919929
raise	1.10793668791218
pre-exist	1.10632603189474
constitute	1.10553829746949
confirm	1.10303196298415
adsorb	1.10283194482033
quantify	1.10165240302765
prevent	1.10098026921242
substitute	1.09716407787989
serve	1.09683691322341
divide	1.09661992238256
immobilize	1.09635354160336
ameliorate	1.09334930584375
reflect	1.0928991771696
recruit	1.08949328330783
utilize	1.08936624602527
correlate	1.08842907107955
shift	1.0872419149768
facilitate	1.08624553415411
delineate	1.08573277324818
transport	1.0856902696366
subdivide	1.08213336333253
introduce	1.07669874837744
develop	1.07381052408529
share	1.07294079255493
use	1.07202763603188
eliminate	1.07182241375215
trap	1.07033388656864
pack	1.06990541595841
predominate	1.06985365623809
contact	1.06712588131933
participate	1.06640221712489
map	1.06311390504057
influence	1.05967642758222
ensue	1.05717693237653
permit	1.05648545184046
conclude	1.05566915854782
allow	1.04813725211605
explore	1.04537268118596
have	1.0449150854763
probe	1.04396222072183
excise	1.04242923655043
explain	1.04171649132929
solubilize	1.03671061795376
differ	1.03593703140601
occur	1.03580756226164
enlarge	1.03285304552289
belong	1.0287462765165
determine	1.02569135435958
manifest	1.02430036317581
create	1.02390084136072
suppose	1.02346121197268
attenuate	1.02246990335334
recognize	1.02173605913824
obtain	1.0199281639322
penetrate	1.01329899135222
burn	1.01028602005338
yield	1.00967906219748
be	1.00514855802626
disturb	1.00423972475959
comprise	0.999840472594095
compare	0.997556479593789
contrast	0.993152731739779
subject	0.989302690056407
emerge	0.988679493761116
turn	0.982786257948041
limited	0.977707515875095
favour	0.977315447410214
decline	0.976420487376294
antagonize	0.965751404107328
judge	0.959170192303638
encompass	0.953390155910344
flow	0.953230425622443
denature	0.952796882633486
devise	0.949951169235974
sacrifice	0.947540749985995
shape	0.945111294510291
approximate	0.943201253480768
vary	0.943126752679266
bear	0.941002104976128
take	0.940941379182993
associate	0.93803148803597
sequence	0.93676634468768
metabolize	0.93518123380811
follow	0.93400247820433
believe	0.933182184162532
exist	0.931199750887762
hydrolyse	0.924556344304861
address	0.923171786537575
buffer	0.922485601190108
curve	0.92136896165692
store	0.920711810127843
prompt	0.920593363841539
challenge	0.919121695751947
stabilize	0.918119019412999
preserve	0.918010059320157
lie	0.917973069969826
situated	0.91490691980739
consist	0.912816205016694
conjugate	0.911265488796924
seem	0.906038546024908
include	0.902051143125861
account	0.90130649670137
precipitate	0.900556126624307
underline	0.895488532441947
promise	0.888100570584285
presume	0.884532390635507
accomplish	0.883233497974712
depolarize	0.883013027907735
strengthen	0.881827673637852
prolong	0.881821707838087
impose	0.880934021996924
diffuse	0.880926646057128
attribute	0.878692091613694
treat	0.87473285745038
carry	0.873843924914048
infer	0.869567213833535
assume	0.869184511220475
move	0.866037839573695
employ	0.860971681070296
preclude	0.855692482457541
normalize	0.854888179527881
intervene	0.852386291777724
cut	0.851570391525357
undergo	0.850571421647793
point	0.850200953658721
measured	0.849041692851075
attain	0.848896615465845
report	0.848865751931917
optimize	0.843655816017165
scan	0.842443956121666
reconstruct	0.842338615861388
enable	0.842296013970866
open	0.84198919318341
pulse	0.835007112854178
truncate	0.834241447748388
approach	0.832649171941313
relate	0.831891000456981
provoke	0.830206585036482
terminate	0.828600690025905
oxidize	0.82632033247628
displace	0.824878436089111
discover	0.823430192473184
change	0.823304627362944
blunt	0.823159741011878
start	0.822278796954566
measure	0.814908799926447
focus	0.809753898520383
connect	0.806239988745988
cover	0.805118099129719
live	0.804232088870823
relax	0.803998364573899
injure	0.803992068868661
stratify	0.803834664794168
combine	0.802557625531032
insert	0.796953652606038
owe	0.795564500363703
rely	0.795231484256999
describe	0.795149477151974
trace	0.786137489840017
depress	0.784256940046128
forced	0.78325014145244
place	0.781474095718087
note	0.781080390588992
expect	0.77993733365556
bring	0.777372956746619
gain	0.775031958448244
disclose	0.773373873746962
filter	0.768424781125943
suit	0.768402686042353
continue	0.767810317552303
pair	0.767087681403678
end	0.764291359955857
position	0.76352056421126
rule	0.763489060758793
catalyse	0.762206027338503
argue	0.762189439746095
supply	0.759897523986834
correct	0.759591272413765
deliver	0.758034294145977
order	0.757659242254695
assess	0.751352364700023
verify	0.750509681572349
pass	0.74809086627235
give	0.738971261827926
achieve	0.737980509132183
highlight	0.73716364150638
prove	0.737033615663963
range	0.736891235433001
dilate	0.735573169435848
select	0.735486628403696
monitor	0.735303117829161
screen	0.732463974954234
s	0.732155762142657
keep	0.73159557200191
equal	0.730745663449422
provided	0.726377110481454
deduce	0.725840110007571
generalize	0.723652557699385
adapt	0.716687152971702
cross	0.713415615929645
stage	0.711643092121197
mask	0.708034167694137
realize	0.702800574792754
transmit	0.697719111593535
aim	0.690438474131393
apply	0.689605261743985
reject	0.687519876818083
date	0.685809060048348
die	0.683049400349163
adopt	0.681018854632306
evaluate	0.680477755002844
ascertain	0.676063679105843
notice	0.673297770838397
base	0.672527905712394
miss	0.671043677196487
age	0.670988751473211
attempt	0.668149117761825
summarize	0.667628572737431
exclude	0.667452089852851
dilute	0.665817788959665
fill	0.665358672022224
immunize	0.664877919456632
stop	0.664598618696346
go	0.66383877359884
document	0.660271580979023
advance	0.645805842329127
come	0.641009466127222
make	0.640180959648028
return	0.639142015295387
rise	0.638706799125067
simulate	0.632914148876966
lower	0.632636514943779
afford	0.629981758264779
grade	0.626215603196733
clear	0.625906517795816
hold	0.625069494721064
undertake	0.623261027296613
design	0.623230628768237
dominate	0.622740207514209
fit	0.618918570177115
interpret	0.617558245261555
run	0.608100678200027
score	0.602741729771278
exceed	0.600099039717223
perform	0.598793643180636
predict	0.597205625282384
seek	0.596789556790506
charge	0.59575017574704
resolve	0.594384369718773
reinforce	0.591035034747199
look	0.59070432882514
dissolve	0.590683191032153
discuss	0.590214483022951
close	0.580366957339224
aid	0.579130888989513
swell	0.57749432127115
search	0.575253121218888
help	0.575087892575583
ensure	0.574846453888125
check	0.571606989942264
discriminate	0.571310665743377
offer	0.570935574479828
classify	0.568176491397743
set	0.564856775031057
predispose	0.564793679372144
engage	0.561149587333961
drop	0.560459201535001
estimate	0.55739474686661
stress	0.556416477025828
fulfill	0.552608645299244
model	0.550655655452298
consider	0.549004886217729
evolve	0.54744068821914
illustrate	0.54703096183821
regard	0.545580772623475
guide	0.534386511521228
choose	0.532241062529218
excrete	0.532008218383174
infuse	0.529314594583905
simplify	0.527781205904973
try	0.526291964573844
refer	0.525413499142514
present	0.524903974384462
collect	0.518652286164001
desire	0.513745718917616
considering	0.511054784370807
emphasize	0.508372692658747
tend	0.506156946217029
accord	0.502370969628286
minimize	0.50031650855854
put	0.49550658801456
value	0.493355449045053
match	0.491843115364758
encounter	0.491454674511106
repeat	0.488309331075487
concern	0.488268690735265
submit	0.486387828846022
last	0.484959637996037
need	0.483232697635636
absorb	0.478122298577575
fall	0.475060520245151
publish	0.461978636745268
evoke	0.451348803276071
type	0.449687585354302
view	0.448454036435877
leave	0.44836612824503
warrant	0.44730079003873
operate	0.434056234663801
complete	0.43118181483612
improve	0.430023733577538
receive	0.416906661378535
assign	0.41579746625392
mean	0.415623911883732
cure	0.411591537825655
accept	0.410199373742706
exercise	0.408100334224802
validate	0.405399470673122
calculate	0.399471224680836
complicate	0.397625274743714
avoid	0.397501143036797
tolerate	0.39264018198994
agree	0.388887660898304
administer	0.388868164735745
sample	0.384395921581195
suffer	0.383643247885914
perfuse	0.373295581955077
average	0.369677888911267
ask	0.36709775497495
draw	0.360335488905122
encourage	0.352367735855061
suspect	0.34718817078668
outline	0.330456309391338
benefit	0.328356318160955
diagnose	0.314123403279437
conduct	0.31256787839007
meet	0.299669972316166
record	0.296985416502002
work	0.296914670729495
review	0.296607554377092
assist	0.295834965837433
feed	0.275143304280132
learn	0.228950348198932
adjust	0.20561799095074
recommend	0.167981794620404
anaesthetize	0.164274777021825
experience	0.162413962947785
randomize	0.130653828000159
compute	0.118841626696498
