# Supplementary material for: Ranking the whole MEDLINE database according to a large training set using text indexing
Source: BMC Bioinformatics. 2005 Mar 24;6:75. doi: 10.1186/1471-2105-6-75 (PMC1274266; doi:10.1186/1471-2105-6-75)
Supplement: Additional File 3 — Stem Cell MEDLINE reference scoresA zip compressed file (file3.zip) containing lists in plain text format (stemcellpaperscores-adjectives.txt, stemcellpaperscores-nouns.txt, stemcellpaperscores-nounsadjectives.txt, stemcellpaperscores-verbs.txt) of 81,416 PMIDs of stem cell references and their scores according to nouns, adjectives, verbs, and combined nouns/adjectives. [file 1471-2105-6-75-S3.zip]

Archive with 4 entries (4 files):
- stemcellpaperscores-verbs.txt
- stemcellpaperscores-nouns.txt
- stemcellpaperscores-nounsadjectives.txt
- stemcellpaperscores-adjectives.txt
