# Supplementary material for: Ranking the whole MEDLINE database according to a large training set using text indexing
Source: BMC Bioinformatics. 2005 Mar 24;6:75. doi: 10.1186/1471-2105-6-75 (PMC1274266; doi:10.1186/1471-2105-6-75)
Supplement: Additional File 3 — Stem Cell MEDLINE reference scoresA zip compressed file (file3.zip) containing lists in plain text format (stemcellpaperscores-adjectives.txt, stemcellpaperscores-nouns.txt, stemcellpaperscores-nounsadjectives.txt, stemcellpaperscores-verbs.txt) of 81,416 PMIDs of stem cell references and their scores according to nouns, adjectives, verbs, and combined nouns/adjectives. [file 1471-2105-6-75-S3.zip › stemcellpaperscores-verbs.txt]

10932210	4.61049959798111
9426248	4.17521352146162
7780727	4.10207715638176
12180006	3.92931006269739
8436599	3.61895315206427
7418824	3.55095079241419
2839131	3.54764329478464
2460072	3.53501972892528
1807791	3.52733229058226
1996355	3.45687387975244
6261847	3.39056635269279
3207879	3.33931635466955
11458512	3.3101896500341
12077603	3.29429396308003
3013174	3.2855961831837
8676900	3.27632786253349
10508630	3.25144523560481
7898752	3.24503575156929
1528062	3.24342718482584
12487886	3.23812309722975
2561103	3.23727738573464
1391871	3.22402370799984
167680	3.21039404683308
7245257	3.20749176621128
8582904	3.19893800300978
11757035	3.18457333705643
1532049	3.17048745420027
2730461	3.1594798257064
14564009	3.15437259604562
11695262	3.1446013764324
9916173	3.10886270321935
12382577	3.10757101127475
9050269	3.09181843879417
2948600	3.09103165932148
10977941	3.08120868263327
11597828	3.07976857273867
3030788	3.0772527453305
2174230	3.0721722651437
10409103	3.05719117061588
10428504	3.05339110635798
12010792	3.04858149961305
10360643	3.04439298474475
7194743	3.04434722005938
12393673	3.03666015130061
8266817	3.03344803694894
1317393	3.03102701083551
140146	3.0309553474031
2548682	3.00972485508633
4040745	2.99473664986111
1911338	2.99326662573514
1716733	2.98840535625304
9541974	2.98764118210402
9332339	2.98730872093337
6811495	2.98005252135149
11812297	2.97542036640664
688074	2.97285285889894
7532038	2.97154426739706
12941268	2.96805604665592
7030479	2.96798476852593
12956770	2.96552756556743
9631475	2.96281573751103
3374511	2.96075998105487
1224387	2.95200280016271
11294475	2.95138065795661
6500597	2.9387802437491
8844479	2.93569900741386
12694261	2.93348270297327
200621	2.93004059144466
2031324	2.92865391187676
2000218	2.92450846585091
8391925	2.9228898419155
347731	2.92231863116617
7510413	2.92111772254936
3002603	2.91946046941068
8082741	2.91723973146925
7540608	2.9129391400142
1922946	2.90798300294591
1280871	2.90445347216537
11197166	2.90352326415307
9924030	2.90307180287937
7198517	2.90289593944391
11077441	2.90274310932399
12755017	2.89772568027827
2298232	2.89256268066107
8796290	2.88572198858703
11869945	2.88404265779518
1822266	2.88308348408912
12491778	2.88231325308241
9331505	2.87499719120145
9890670	2.87155914571347
1641037	2.87013301944538
3762581	2.8642871375849
2536401	2.86296249702869
7533127	2.86246290800985
9753783	2.86179884892899
10790893	2.85953552799792
7691001	2.85901278972887
225426	2.85874728718943
8318954	2.85498338875139
2656277	2.85414263691535
9778245	2.8522291550663
1600412	2.85195277462204
11495708	2.85178416199054
12181798	2.84974950123028
8601579	2.84582389949559
6594700	2.84578538495126
1321874	2.84576571334498
3169160	2.84356812050758
2998873	2.84286196746333
2993320	2.84168427908753
10385386	2.83847406840795
3731280	2.83742032263775
6990960	2.8350117902026
8439411	2.8337828257391
11567983	2.83370946927196
12126533	2.83336562122256
1848483	2.83141608444999
1899405	2.83097291378698
7803469	2.82524807405471
12563932	2.82332939984029
11408004	2.82159206814452
2303113	2.82103627488137
8633044	2.81877131323921
7288206	2.81873321838273
222103	2.81707819231641
4019594	2.81654565420095
3873585	2.81558579363766
1845822	2.81515510020012
6993343	2.8151357855384
6608563	2.81298861162464
12527513	2.81174191835048
2158445	2.8105408210563
1947445	2.80886107882871
12508433	2.80810177610013
6971963	2.8013996983676
7678879	2.80112848750383
2627991	2.80057601450258
12044012	2.7992608231857
10404157	2.79848365283316
3704110	2.79696309539484
7285115	2.7951677173886
3281726	2.79279331083002
9765203	2.79186256591036
12381519	2.79076673478355
3486435	2.78993992467144
11161592	2.78985482152243
9521844	2.78913829083109
9368711	2.78528952687828
7535635	2.78462483535645
1558966	2.78460803729485
4019733	2.78416413671034
1661187	2.78357847814404
10377336	2.78342384264099
3191210	2.78225371109861
167940	2.78084146671189
11859611	2.7800726318661
2898810	2.77921216725745
2064330	2.77719925551271
8724658	2.7761646951709
12759181	2.77231324496704
7214348	2.77221666849684
11532396	2.77199326530833
3345517	2.77063314577043
7613512	2.770171306819
7519034	2.76570318187101
1496916	2.76324426095788
12878947	2.75529680759644
6983975	2.75351307452659
705337	2.75297023733956
317163	2.7527082564306
3435225	2.75170145130925
9159405	2.75050259087107
12569698	2.74987560360387
1340206	2.74861676802447
12757880	2.74588085865579
3801007	2.74416244233786
7756644	2.74320818323885
3468315	2.74160386270808
1150745	2.73915196031692
9671979	2.73905515681839
1069301	2.73669639329575
2271780	2.73411648361687
9394974	2.73408400269672
2946931	2.73178408150021
2481619	2.72845003095917
2416514	2.72842320676089
9529375	2.72604229840162
4092753	2.72466804314436
12176325	2.72432538420705
8148305	2.7242874754986
12757701	2.72346015779088
2867630	2.72104827031975
7808951	2.72057929070819
1596207	2.72009417126689
2521879	2.71932811277534
9483753	2.7175921499333
11292176	2.71447311134773
8526417	2.7138147123622
1277570	2.71210533223241
3758236	2.71148167081062
6184477	2.71146137900522
7262205	2.70934548965083
2158611	2.7087628470073
6965497	2.70828358559726
9242502	2.70797260952993
2357575	2.7073180307676
12376083	2.70661182622486
182411	2.70577092700772
11981558	2.70450660495562
10593651	2.70417041539568
7829263	2.7026798290367
426917	2.69875475037834
2515176	2.69874233021047
3026822	2.69837939422262
10486191	2.69555010050071
11518500	2.69266903508586
3000618	2.6922295130519
3956589	2.69167032719155
2365089	2.69146559117199
11102823	2.6911370316785
2702071	2.69020309501372
6942793	2.69001109283543
12694752	2.68868370358018
8804695	2.68724336560132
1370202	2.68558465997886
6308472	2.68483228148711
2478269	2.68299450160639
12611268	2.68299423599224
12440610	2.68018739615674
11876913	2.67815358696651
421241	2.67814711397586
8726807	2.67746160754283
2164315	2.67741723250229
6928787	2.6764273115146
2785826	2.67549546639947
12824758	2.6746157080868
11884589	2.67457343901445
7662981	2.67277059435599
12632502	2.6724298445595
3894453	2.6692068705808
12745579	2.6688089066163
4073665	2.66880784641229
9575611	2.66631938688557
8320747	2.66237290925925
11761850	2.66118387237425
3744734	2.66093207554893
3466722	2.6594389512888
9282316	2.65828513862159
10688781	2.65814562743709
11414701	2.65807234653818
10976069	2.65681437709729
6609982	2.65671598024237
2276397	2.65508108395605
6466537	2.65453130962695
11792629	2.65425794482835
9714334	2.65403401123827
12574354	2.65268482076295
6985272	2.65237368878617
7973773	2.65174134627844
2757098	2.65068844124256
2070060	2.65031670533058
2171205	2.65005101179674
11389962	2.6487220491693
12548807	2.64858168807721
9264017	2.64802647681278
1372992	2.64716055956683
3413085	2.64707844205055
10207992	2.64501593372976
11369665	2.6443724671211
11707279	2.64411626071224
8524867	2.64358463454373
11978538	2.64259465419672
10634171	2.64180623636439
8378530	2.64172937749947
12701171	2.64090785352821
6328655	2.64058886170998
1679088	2.64026746731147
2023563	2.63986727939841
6692856	2.63954481629758
3805755	2.63846608987512
3226726	2.63805637368226
2164641	2.63778927690684
12183591	2.63481120132442
8822519	2.63469912220192
3142763	2.63439584703546
10320518	2.63370099526789
12952893	2.6326697038765
12920185	2.63248285926004
1423239	2.63032049561024
12429210	2.62956828037512
11102479	2.62840079920796
8151796	2.62798386581832
4034530	2.62776389881297
3162289	2.62774389578887
565364	2.6257098061991
11689958	2.62326967046215
3318716	2.62235665692546
1278566	2.62231734963611
7461054	2.62144678335631
2471522	2.62120208739786
11904067	2.6209750861765
1851857	2.6206901811789
11525906	2.62058020915957
7946346	2.62024537824519
3026828	2.61749714637939
7749146	2.61689968164161
11517614	2.61623870106094
1849484	2.61571009450051
11702065	2.61550532081719
9302648	2.61537154571471
163364	2.61485030675683
8922416	2.6141824973216
12644269	2.61381134512428
10027900	2.6126045908464
11314088	2.61124491321072
3030637	2.61120564919008
11853710	2.60973505025521
1590259	2.60949420800381
10320040	2.60929402084233
12133458	2.60926408606266
2575481	2.6086973930627
8790940	2.60786806529787
9634594	2.60757325988875
910134	2.60749305438833
2172969	2.60740224460869
196368	2.60732029714636
2447057	2.60577575434196
8647635	2.60446535275473
11581665	2.60395076090846
2942192	2.60335034824987
8391585	2.60258594609216
1903480	2.60153346440022
11442490	2.60149843478657
8825587	2.60025838806856
3805127	2.59987795347148
864752	2.59895104075706
8992886	2.59883498019729
222489	2.59831758377304
2488981	2.59792175137536
2543869	2.59706534183477
8224366	2.5953472757469
7403841	2.59464205304513
7687522	2.5941339383783
10405335	2.59385767050134
1846316	2.59383937904673
2486660	2.59227313374947
1170662	2.58724259887822
11947944	2.58704695477922
2178238	2.58668559482443
8568918	2.58552987793954
1578513	2.58549162027469
8980007	2.58496617484325
7903403	2.58463780576937
7925252	2.58392804510558
2830472	2.58318226672246
3036761	2.58314674293549
3486774	2.58289095614849
8127153	2.58283507734641
8656675	2.58266298317372
3022300	2.58157902113276
12160848	2.58128555591924
10887920	2.57989940789971
3357348	2.57955813578818
3348949	2.5793952650942
10834621	2.57841239092224
9501236	2.5776524551028
7583009	2.57623837983194
2040656	2.57578774094825
6114504	2.57508537832711
422650	2.57454663564412
10959261	2.57440587782323
11040415	2.57427408696827
7727765	2.57291533963276
9570896	2.5707337924669
11782416	2.56945697553052
12093156	2.56927521891284
10192300	2.56874467350219
8771391	2.5679586884602
2727693	2.56730096881925
1281687	2.56626848729487
10511239	2.56586058982265
11959839	2.56582083375679
6086157	2.56546754027745
6431332	2.56545481314888
3140712	2.56533992186254
9322934	2.56526279135224
8346215	2.56475667373549
12897129	2.56436373840545
7053225	2.56203507307422
1709818	2.5618801899065
12868599	2.56114610198333
3745983	2.56100675727524
3829132	2.56081393580725
9839619	2.5606020025546
3970584	2.56039111023983
756380	2.56011699242551
3552263	2.55920545332193
7539665	2.55868206865051
3479335	2.55752883908573
12747369	2.55638540406696
11986236	2.55619295725786
3015594	2.55548640951544
7620080	2.55463447643693
2519279	2.55407120020591
6441411	2.55401298116601
1558845	2.55333366308597
8089657	2.55255075394904
2070831	2.552395015764
4063147	2.55237568290156
12955083	2.55150252461009
3497951	2.55144106010838
7875251	2.55127957916123
9578691	2.55117092682653
2175267	2.55041154767536
12370314	2.5499140704668
3009858	2.54983826003843
12221697	2.54952907669594
11937356	2.54929643685829
12420227	2.54900186803974
10761392	2.54682720762407
2560752	2.54638572120803
166465	2.54483667572616
1693878	2.54441792124698
2421978	2.54394871673874
1171586	2.54361218542234
1822035	2.54349365653274
12714578	2.54295953205432
2069567	2.54271255060954
2994552	2.54192671808418
12920340	2.54153603765756
7894569	2.54090370975749
2986970	2.54046612827158
2429972	2.53991132301732
9573005	2.53943634676919
7121052	2.53938547743302
1305823	2.53921088991886
2969499	2.53917265561173
12913119	2.53779486498531
11864787	2.53772964606372
3435226	2.5371174734654
2351155	2.53638264460879
9894172	2.53634684444464
1480020	2.53627774074088
8922664	2.53620317061678
1707081	2.53618982358894
12596865	2.53610324380929
1652205	2.53570392456954
3257239	2.53503689961815
3485318	2.53370127664593
3991734	2.53356431474233
2465897	2.5333217004762
12585173	2.53329309763722
1322416	2.53311653126546
2638741	2.53187074232029
11121235	2.53114075529183
12021494	2.52982023541693
9687512	2.52874578688806
908739	2.52848016246859
12351385	2.52722746306659
8547217	2.52720896281356
2812779	2.52698147929489
12559093	2.52651196662833
1423845	2.52601075294772
7248949	2.52592179748611
9525741	2.52585215754444
9081624	2.52580755639057
52157	2.52571834401363
6711676	2.52540076383129
9198333	2.52538181997319
11319758	2.52531058314818
8907266	2.52501860388983
7688732	2.52412735093321
11710438	2.52313541466605
11977611	2.52050845354406
7073851	2.52050521790814
12426580	2.51976032896451
3893563	2.51875229168846
6324933	2.51867644430466
11545734	2.51816165800346
7505730	2.51766001414754
9712308	2.51679336491202
12515665	2.51637093283666
3770297	2.51634400009228
1964159	2.51573312426756
11432592	2.51555432375656
3276542	2.51554700360798
2631620	2.51548693569411
10366284	2.51417769998358
11731782	2.51417213870806
7271311	2.51177242291113
6309365	2.51174791411075
8515922	2.51163390183269
8845150	2.51096222721328
11535826	2.51089683964937
6332035	2.51068821182309
11571782	2.51036025699933
8957001	2.51008867392969
1997647	2.50952201010857
6978859	2.50853746933774
12205095	2.50851831921373
8305204	2.5082035065386
8619927	2.50805388397599
2885452	2.50771147727753
11071754	2.50701035051813
7214337	2.5068803526361
1977827	2.50667788947131
9057134	2.506546907811
2985496	2.50627154237111
10597234	2.50531759115885
6933458	2.50460992286867
12151766	2.50390657061282
3540193	2.50362141402887
2224207	2.50357473815366
11716562	2.5032416925566
1939339	2.5029488143618
2846311	2.50268341101028
10525121	2.50257896461842
10711694	2.50125638368244
7066957	2.50037324254463
11207254	2.50012243915021
7671815	2.49965968615762
2536651	2.49950764098636
6179346	2.49934452950011
1327544	2.49894673410269
1701174	2.49821228593838
12194851	2.49778750880129
11398522	2.49680614091822
12048252	2.49675627516616
3669719	2.49662169253628
10861206	2.49653515593183
7685679	2.49628154233532
8572292	2.49625461709605
12792651	2.49563979189153
7147348	2.49449099576434
3497050	2.49414169826842
136360	2.4940293319783
10535303	2.49395700254707
686144	2.49372268144327
1832405	2.49349828128974
9012528	2.49333207464468
542798	2.49312190171958
7536654	2.49254352194659
8326374	2.49250554320981
12618134	2.49175589165118
12943670	2.49139429683397
8007982	2.49031670710755
2476087	2.48997289878653
9649561	2.48958339707752
9335332	2.48922946223312
11876924	2.48916661174041
12498053	2.48908942689065
2487905	2.48862146782917
11406275	2.48827363221641
12486329	2.48774092117278
6746743	2.48578035552678
1995308	2.48557365231946
6248451	2.48528985511107
1964716	2.48515314734424
11546745	2.48499303280196
9251679	2.484591752468
2437926	2.48447411230199
10477731	2.48442692663488
7087803	2.48421323226041
12646567	2.48415671166953
192926	2.48414208943407
12962196	2.48402961437233
10786694	2.48391220752335
10533301	2.48381367077166
12890624	2.4835871581866
8087624	2.48306628597326
7311621	2.48273671183532
2829423	2.48255662589189
229341	2.48163818470594
3659275	2.48152041595596
3874202	2.48139615266923
10571080	2.48116659796431
1743398	2.48106631782663
1735862	2.48104965832047
1729271	2.48071495415421
3011471	2.48046651738957
3087662	2.47943634879152
8237368	2.4791369001186
12373292	2.47905487033889
8219991	2.47804788174457
7909926	2.4774678038255
1677812	2.47657981405552
12160841	2.47574435498591
11769127	2.47572235786509
12745649	2.47571824142764
1820688	2.47569280612334
7552169	2.47560779861341
6693193	2.47485598577236
12546740	2.47478644794319
10627451	2.47463299082591
9278870	2.47437601535816
6592710	2.47427643938227
11320606	2.47345251769448
6455252	2.47285201410926
9489645	2.47242203803817
11933074	2.47230855300952
10380904	2.47178660495806
6247743	2.47065162152523
7254763	2.47037683289925
11313861	2.47007796005621
12135681	2.46902812118459
3002353	2.46898439234544
12816072	2.46895546609106
8575093	2.46867911543826
12429182	2.46792300424369
9466669	2.46727633601379
8086338	2.46520338146425
8554508	2.46511189429411
2392327	2.46449330300142
8796827	2.46434251509423
11588167	2.46417284306965
6277823	2.46384850576893
3818125	2.46327483652106
9621892	2.46315492009725
10929029	2.46261668554289
3264191	2.46259790401095
9271430	2.46240358090067
761164	2.46237615233261
3422191	2.46192875382779
2679911	2.46085394997033
2463382	2.46084291703593
6332447	2.46007745074077
3288740	2.45968581014561
2534506	2.45967333784182
7841287	2.45960420582365
10325223	2.45936905940145
2784850	2.45841668110456
11777269	2.457836538097
2654150	2.45753927022472
2984570	2.45728076725558
2351154	2.45726814149246
11752575	2.4568583886944
2558843	2.45642194746003
12173064	2.45567528356361
6257835	2.45565714101644
2845110	2.45565206770367
1694222	2.45537245174877
9234065	2.45471860854724
8558238	2.45468529162817
11545452	2.45359448062583
1382713	2.45349767364934
1323227	2.45348100865987
3653298	2.45302519442646
6883519	2.45278811893686
12683922	2.45276153218344
3617223	2.4523253229497
7691652	2.45198475974609
7129681	2.45132927456733
3949674	2.45099429700729
9636077	2.45076767409406
9465000	2.45076169915173
7559084	2.45038557354112
6861906	2.44970349298882
6182013	2.44947037074076
11313956	2.44937505779273
7697880	2.44857961068224
11883184	2.44846404109152
8220580	2.44803051461293
7545105	2.44799221152015
7213316	2.4476628447906
1331608	2.44745945772464
6456025	2.44677137118506
356496	2.44662463331242
2475963	2.44536515374638
6602059	2.44524017447974
10679769	2.44439279048154
1612120	2.44405875624311
8331391	2.44401412653341
9029789	2.44377007903984
184897	2.44358368795504
6297639	2.44322084167257
7889982	2.44279667536443
3446293	2.44235828633619
3169150	2.44143832753772
12606728	2.44133120063304
6168115	2.44130510326722
7586505	2.44118150783287
9421214	2.4411244754541
3969521	2.44029690466027
10580693	2.44022783599218
9076939	2.44008094045142
3273417	2.43998039826432
11368782	2.43971619399585
14557946	2.43937088016578
7768306	2.43923727287196
3005614	2.43908172479857
11952504	2.43886185815831
12761478	2.43874143419896
3124844	2.43857055367895
3018114	2.43793191336744
12697286	2.43781407500803
11031775	2.43769613789407
2018354	2.43754069754996
445911	2.43733137726252
314868	2.43723256470774
8079433	2.4369124924079
6929299	2.4368875490476
12806594	2.43625006622547
1878969	2.43506367709525
10071071	2.43501043118398
7565654	2.43469529653692
9315690	2.43439935094922
7736653	2.43433418323982
10943839	2.43430456987407
11549068	2.4337732293685
3320063	2.43345853529129
7582098	2.43345355506419
11205436	2.4333133207418
8388516	2.43262510774945
2828345	2.43254425379049
2483683	2.4321284045231
6161965	2.43207932053984
2155007	2.43179243186666
12374778	2.43109213385164
2015790	2.43102251802201
2135298	2.4309157222344
6966151	2.43088855868057
8359921	2.43075111894431
12761492	2.43044647709276
8528369	2.43019823370828
10892857	2.42951353804008
8110473	2.42945307908039
3500783	2.42925801848606
6091107	2.42920956445458
2717721	2.42834483083511
8797112	2.42806642214143
8915596	2.42800049937488
3277673	2.42754925041553
6460403	2.42749340477229
2779555	2.42746839103021
6963001	2.42736159746396
12605402	2.42704303886422
3454767	2.42700556510799
3309514	2.42697244348126
11224920	2.42695761018748
1694183	2.42688975507501
6276011	2.42680401753644
3085956	2.42662190591319
223990	2.42658304086201
8548484	2.42639695815499
8322417	2.42619403374668
11697865	2.42612377730089
6941821	2.42593720154066
6539209	2.42580808874583
3924643	2.42556099159238
12757868	2.42553624191942
9328432	2.42507307619879
8538991	2.42393467290066
8440370	2.42392611631491
10470089	2.4238190279561
7094000	2.42343434177835
8160177	2.42264618765091
2911207	2.42126373181267
12414111	2.42102773298054
6929568	2.42094392640067
11542865	2.42089959029505
12085362	2.42029260051809
3873346	2.41956980231775
1690023	2.41917032124202
10431981	2.41875187339258
3038307	2.41831659292558
10904879	2.41830934283064
2474201	2.41819142343285
12176725	2.4177668989487
684842	2.41737525605116
6965593	2.41699592218769
9869634	2.41664992952378
4007284	2.41645956097717
9916803	2.41625186645297
10808203	2.41614776508522
3041029	2.41610513259661
9914181	2.41598755863414
11973363	2.41598600051148
9733441	2.41577784780151
10865977	2.41556952691982
6268476	2.41551227151508
10657702	2.41481464595199
6319695	2.41443429785659
6390503	2.41442879391518
7752394	2.41379243766446
10823956	2.41302406574609
10891600	2.41257558958948
1654985	2.41253429394852
8393242	2.41231570330315
10567946	2.41230104907701
1820177	2.41208853114268
3389748	2.41176622761372
12001249	2.41157708267568
1330654	2.41156516533639
8095165	2.41117528381911
12110703	2.41070534991883
8443802	2.41057072039539
6257037	2.41056132879356
8251884	2.41031447981447
9287142	2.41030800096549
9368001	2.41022036868068
12746328	2.40982618864037
7009189	2.40962639910688
10661567	2.40915603662507
12743291	2.40886308257134
2684645	2.40874531691528
3003928	2.40848539551577
10617906	2.40845441847255
12589817	2.40810526192596
3872752	2.40782997409665
11884518	2.40763365851649
12485898	2.40761773595906
2676042	2.40750630244987
12210840	2.40678264244787
3622533	2.40662188500145
10440931	2.40645412175681
3309859	2.40642241847931
8512812	2.40636928456965
3988936	2.40612575319155
11341326	2.40600382405678
6583283	2.40589506460543
7649348	2.4056162238225
2999496	2.40557600453212
12612081	2.40531771849511
9763108	2.4052510272463
9254894	2.4051492549281
982191	2.40510698759934
2687332	2.40494326116398
9690894	2.40458879402291
8634418	2.40452418883614
6387031	2.40401810706656
8858829	2.40395066588336
3782005	2.40393274710005
2430849	2.4036591399794
3298448	2.40351677653984
189521	2.40349539567345
10420010	2.40322038443889
8866006	2.40270360141336
7961690	2.40261217232915
7507298	2.40252446606934
3622309	2.40251650427372
10404011	2.4024347327301
10344273	2.4022624503426
10924091	2.40155585123997
10633006	2.40123008542907
8724544	2.40096476275203
12176324	2.40028389198634
3350123	2.39998633056108
2994394	2.39968268767685
1589572	2.39959975382324
7002016	2.39885364731832
2683072	2.3982280337412
12393294	2.3981598790836
3558251	2.39751487116179
9852583	2.39740492179984
6355129	2.39683167455266
2986398	2.39674729130729
3491640	2.3966392534984
1373874	2.39611230287733
12217872	2.39536858559738
9183749	2.39536339449688
1648783	2.39524441662141
10214871	2.39487850180586
1666295	2.39422298744424
11278709	2.39420367808128
12886516	2.39399840998784
1974095	2.39373150428247
7867717	2.39369675329416
8022803	2.3933396596181
8836038	2.39328175028142
6534382	2.39317045810193
6831763	2.39296663221348
3891387	2.39295902295063
10721008	2.39278485462404
8854893	2.39271554849625
12354381	2.39270303235055
9472383	2.39261610864239
2390376	2.39248094266762
6541259	2.39227082991534
11394405	2.39219890477875
9786951	2.39208125916095
11520047	2.39187036585523
9721249	2.39152712061048
8554507	2.39139443342651
12171477	2.39107497748529
8941047	2.39085465869659
3971911	2.3907806118515
2054338	2.39050816977781
3017700	2.3900694476592
8625745	2.39000947187792
1701767	2.3898049985648
7082833	2.38952538971334
12087088	2.38930443341067
1901274	2.38918205727795
10470650	2.38882401770266
9371528	2.38817484077649
12630413	2.38767196771032
2345468	2.38742188461628
549567	2.38691211138146
1649034	2.38594189139578
598853	2.38566452764825
9371118	2.38557058840442
7611423	2.38545461375353
6159090	2.38500841666603
10376729	2.38440429811438
12860972	2.38385952108302
2536530	2.38381024846511
8781420	2.38357887254865
8384778	2.38288178877257
11896988	2.38285482747398
11331377	2.38248909199329
12199796	2.38242744467698
11820363	2.38219161741919
2583064	2.38178053163686
12187104	2.3815241607378
2774658	2.38046559909711
46265	2.38035018023406
10886204	2.38026515619576
12798297	2.3802642932988
6234042	2.38017598279139
3697495	2.3800578352808
8129943	2.37998561981727
8570180	2.37993036790307
7593208	2.37955304630942
6305391	2.37929898785757
12420569	2.37884518965021
1432110	2.37854962664518
9045942	2.37833950828901
7256827	2.377810634432
10854224	2.37767762921209
12126514	2.37766326564756
205952	2.37754647657044
11602338	2.37723687999268
2015397	2.37702946222601
9106935	2.37651409201098
8855373	2.37632954059964
2578843	2.3758256741415
11515973	2.37579182086336
8870095	2.37578490082119
6873971	2.37503385303654
11591823	2.37481388035823
8641370	2.37479364308985
10444394	2.37462599791
8500165	2.37411349630237
12490656	2.37397305375861
9606618	2.37347157901942
9891304	2.37341419574054
9524573	2.37303069399712
2661248	2.37278811826931
6251460	2.37252540656906
10939632	2.3721924714631
11685697	2.37208301138296
1381603	2.37166612852473
9303341	2.37154566073583
9669319	2.37150146542047
7819073	2.37120915091198
1656413	2.37038720216522
12667281	2.37015036799125
11251554	2.3700976061549
9264403	2.37000411176593
603765	2.36985487489062
10601295	2.36945764400103
2177151	2.36927849772334
10326866	2.36908387529855
9619879	2.36888015094783
9147396	2.36878958568632
10799312	2.36805886581306
2999133	2.36796871722953
8344983	2.36778081752257
1322793	2.36776084601569
7544091	2.36774174563301
12598227	2.36654078592885
1966378	2.36603489768171
3765772	2.36558264620303
457771	2.36547049965468
11375938	2.36542066225172
10574714	2.36539978580402
10517492	2.36491348872197
8142168	2.36484495656321
6263546	2.36466158302829
1727059	2.36422840073897
2644976	2.36414678108721
928951	2.36391773656666
9345031	2.36389606911828
1667741	2.36382714228875
10448062	2.36334158011068
12783012	2.36308901971773
4041359	2.36283531493573
10942602	2.36248727640432
11971966	2.36233236240221
8026639	2.36199097757304
12639990	2.36164571247203
8406022	2.36138126806912
10472803	2.36119445373608
7814454	2.36095411800352
1703481	2.36062133809298
12629272	2.36041115690569
499802	2.3603554381701
11588018	2.36035186369298
3515628	2.36033777724916
2295455	2.35999858929921
1599878	2.35995295978657
12046843	2.35968349847094
12529674	2.35928721484321
7851656	2.35901298679289
11066092	2.35870466736891
1695110	2.35843610338245
9323800	2.35805957171865
9364668	2.35802581953471
194893	2.35798709220059
145299	2.35782598692083
1489657	2.35771939395842
2466923	2.35764440658236
8049139	2.35747125535269
9930329	2.35724919860221
2497992	2.35723995730128
11376655	2.35689870206069
7729574	2.3566767830885
7504922	2.35664637637055
12175677	2.35625299646206
8813595	2.35580489547522
1560042	2.35573760047523
6694971	2.35571273034241
6394657	2.35561712432762
2004645	2.35540252670737
7516973	2.35489026759001
9856806	2.35467483521219
12729798	2.35449129979602
2535904	2.35425808271339
11335005	2.35419116583651
9006099	2.35402775267371
9639415	2.3540240046099
232250	2.35332713444761
11122121	2.353294149795
8898639	2.35325626291047
2174061	2.35285303589517
6090011	2.35243217339179
95806	2.35235567703958
7722248	2.35206127041915
12778408	2.35172104966897
11489934	2.35154167595735
2201287	2.35147024551944
2002699	2.35140530883007
3095101	2.35139793991846
10094092	2.3512530651629
12487850	2.35086252975015
7691313	2.35058926387046
2222462	2.3504123640973
10960793	2.35019046829042
9215644	2.35002940294687
7182025	2.34988997726552
1557357	2.34979081801874
3874253	2.34905127030758
2827652	2.34849686934906
2842715	2.34825050715486
2159817	2.34823300605119
12056838	2.34792502667639
12702663	2.34785880866437
9778496	2.34778096361294
11352642	2.34740119223422
9541580	2.34731438712212
6981838	2.34710029861389
2158701	2.34702736715468
6197837	2.34700754101512
1335735	2.34699526919299
9843996	2.34677559837937
7461050	2.34673146842655
743741	2.3467021540795
188850	2.34653841549598
8034053	2.34644572049584
8318917	2.34598181349859
12569129	2.34596654409072
2845810	2.34523334932056
7082554	2.3449471414421
10359780	2.34477369628137
11381083	2.34466938110716
11571456	2.34461540030944
12354678	2.34457796476069
12650066	2.34438152909902
2845998	2.34405621534925
8579120	2.34386173479467
11505371	2.34342174301988
12628711	2.34322761068066
2415224	2.34292013369042
11945222	2.34266106621295
2840075	2.34264699320323
9119743	2.34258938941283
10357945	2.34255625851326
10911397	2.34252264754599
1451558	2.3420196195352
3989909	2.34195996933257
11581188	2.34169991115894
6266658	2.3414766399133
3261661	2.34139267106561
3819811	2.34127120606274
8700539	2.34125893858124
485987	2.34117165073186
12687705	2.34111277705763
12885759	2.34102372770396
1875689	2.34068078681642
8692202	2.34034252351192
6824787	2.34017853057772
11812999	2.33982009450364
2830979	2.33979681727222
2985292	2.33946360284989
1550683	2.33944206566907
12612770	2.33942657681598
9050362	2.33902848047876
10915624	2.33886078096543
3779653	2.33843554387125
9841939	2.33819745676166
3856884	2.33802606635905
11709176	2.33794808748467
808278	2.33763679847619
12235363	2.33741493944917
7573419	2.3373477628603
2562177	2.33697999293611
9834053	2.33696330908868
1281686	2.33631762272708
9251132	2.33620855733734
10564261	2.33608583795636
1850047	2.33599587860982
1999476	2.33597348241777
7994277	2.33591640513562
11897873	2.33553672021085
10880751	2.33538978921858
10521392	2.33527727095716
7525827	2.33501960633576
2761317	2.33490920756354
7795215	2.33479405834535
725592	2.33477235254272
1282576	2.334748133601
2257973	2.33458989059804
2540857	2.33445064927256
2172829	2.33431245103853
3007230	2.33415389702125
2938981	2.33397261167944
3857945	2.33395263380392
12571843	2.33388980673131
3261251	2.33383472723051
3692312	2.33381908486453
6317040	2.33317299645582
10234806	2.33307857583352
12133442	2.33282449309867
6162897	2.33253437404
8233304	2.33245021481835
2481572	2.33231313936211
3488773	2.33194481119081
1066590	2.3319102619151
3866580	2.33170230352828
6749770	2.33134042772653
9717569	2.33099775991719
10210324	2.33093634971248
8069449	2.33061165986666
11756670	2.33052345362854
6600469	2.33049481513675
10817593	2.33029618515847
2793853	2.33028984200805
8133034	2.33007737878575
3708595	2.33003326391623
9005931	2.32991152381279
9347788	2.32958205494693
7566972	2.32914431343947
8893018	2.32907139994298
9124399	2.32901437539331
9255606	2.32881304045494
6279677	2.32874650338339
12645928	2.32872863311803
7471155	2.32819063408168
3885751	2.32797504438938
6304741	2.32777224597143
7679218	2.32765843860913
8597952	2.32725497639561
8410050	2.32723709001753
12433831	2.32681284683073
12705863	2.32664746011489
12813465	2.32622028285055
9714331	2.32622024702632
2903801	2.32600022433473
8985182	2.32581853114603
12459053	2.32576870283834
9190899	2.32532811137093
11809534	2.32523262386251
6317764	2.32512983506056
3944540	2.32506000974493
10679279	2.32489742863863
1742797	2.32458680864238
9856815	2.32436884500041
12600097	2.32423982072882
6873972	2.32390811899428
9360693	2.32381413498299
11546783	2.32380650815818
11509838	2.32332951292968
1985015	2.32299106908998
11126366	2.32297673674802
7540958	2.32296149816947
8064717	2.3227813968956
11810020	2.32266585113809
10733668	2.32262712581733
12488974	2.32215969934144
10446401	2.32194415088773
2736298	2.32180800322799
8083246	2.32160352725569
9350346	2.32139209300769
11895858	2.32131652581702
11922139	2.32116825661408
6602807	2.32108196112383
2083411	2.32101392366677
2987278	2.32098457274765
10753656	2.32097034677315
3292878	2.32085410110952
10679789	2.32027693575834
8009835	2.32011509377304
6796997	2.31994822250792
12648559	2.31990650304683
12901979	2.31988742854928
10487691	2.31944600564899
10811390	2.31942451910083
7166982	2.31919517103451
10398094	2.31862921610904
12082537	2.31845499403779
9558375	2.31834775770063
10475034	2.31793806145409
7512047	2.3178368528777
9716574	2.31769140488469
9021943	2.31769025084364
2358420	2.31758372155062
6831383	2.31753620028673
1768803	2.31708622115557
11236634	2.31702979914995
7541672	2.31659982293224
7538349	2.31653378781829
1945269	2.31599219776226
11953022	2.31587164624903
3411163	2.31581567408734
2988166	2.31573210806515
9032386	2.31564516725767
11588036	2.31550332150648
6372302	2.31548190779413
2825430	2.31544986067393
11408560	2.31525426467873
1313887	2.31516495295651
12499933	2.31512827659596
982426	2.31496667985678
7481767	2.31455354422128
8892235	2.31442896328519
8809303	2.31429632802962
2164390	2.3139988753222
3257171	2.31378889131828
12393715	2.31377964493
11823515	2.31369366636322
10497348	2.31349852561331
8513447	2.31294805609256
8302890	2.31272506921553
8738419	2.31252884583296
10498604	2.31229982702103
12523850	2.31219358054023
1302395	2.31179342987425
1741606	2.31162949897571
2287150	2.31074669169848
12704808	2.3106529386901
6158048	2.31047600549199
9205140	2.31037167308833
6581171	2.31020544542093
8167333	2.30967479074599
4068059	2.30964831760565
1834566	2.30963357380354
9250933	2.30959087785079
10976996	2.30957888041702
10882478	2.30909480873554
12662435	2.3090066534356
11922658	2.30882735209597
11918083	2.30879481832641
3260107	2.30878835980658
2151036	2.30871306163221
6968584	2.3084206896791
1742793	2.30836055262596
9662260	2.30789968838145
6738321	2.30787064747898
6975309	2.30766468099522
11999190	2.30758505998286
11069028	2.307467436071
8838866	2.30701413219541
2818289	2.30695539224748
10671367	2.30657084970121
8561737	2.3061103974851
178908	2.30603594434135
9596998	2.30596867959013
8330631	2.30596198764396
3488594	2.30591347893084
9489822	2.30572582193685
10550544	2.30560506606689
8135846	2.30554280044648
11090086	2.30487318981897
7498513	2.30486620509033
1625311	2.3048356601391
3785184	2.30470014511375
3289984	2.3046112025374
11276310	2.30433510133871
8475944	2.30383491938043
9058711	2.3036625880642
12627226	2.30358560788285
12767935	2.3035567294729
309775	2.30312826098521
12620297	2.30306424415446
7276092	2.30292252992361
10545117	2.30286879186729
11597503	2.30276365591105
3016328	2.30266746460807
8704190	2.30262684542841
9875766	2.30231524938811
9353256	2.30198887358608
2649231	2.30171316523032
3924641	2.30149987754626
11146004	2.30142170603435
10223657	2.30141715740756
11246488	2.30123136635306
9989494	2.30108635927838
11853579	2.3010343004962
1422283	2.30094284537519
8892224	2.30041016517151
12837625	2.30039087409581
12210841	2.3002738469528
1907214	2.30009401283193
7020796	2.29983805143259
6509554	2.2997491226
10377351	2.2995995911533
8652805	2.29951387379008
10864463	2.29911876360424
3017458	2.29897744962044
9219848	2.29875675459453
9054615	2.29854992689994
8246632	2.2981787181116
9486318	2.29783877242681
9495234	2.29756612312482
3474419	2.29751896759796
11940667	2.29739827447592
3567878	2.29714902267401
4075849	2.29686251337059
6085676	2.29677320362752
11160272	2.29672955377755
12495619	2.29667290368535
8828827	2.29645057634419
11383461	2.29625573407259
6967388	2.29624099350543
12522253	2.29579012267659
2506071	2.29571549048236
12707500	2.29569720825155
11222086	2.29564010775579
7543418	2.29537710841991
951886	2.29531179938832
8033227	2.29506317797293
12205672	2.29481494825207
9049257	2.29473168063789
6954326	2.29460792534426
12094011	2.29441712450093
2221086	2.29413931015936
8614838	2.29405888213866
8104708	2.29392927303228
10339677	2.29383547305304
8292356	2.29383031320204
7795222	2.29375628183429
12126959	2.29367696443794
11784788	2.29366720836597
12171712	2.29355902240932
10764413	2.2932584508076
2176076	2.29313955616007
11105058	2.29303182375431
191817	2.29293767618279
10673396	2.29263999761762
11850022	2.29250747539482
9101070	2.29197767111315
2034800	2.29167891929268
1857593	2.2913671091964
3265657	2.29128480140732
6164666	2.29101807865424
9789031	2.2909925191623
9708451	2.29091291824148
8040183	2.29063975952879
6216875	2.29058526106792
6890493	2.29057927756371
12486080	2.29057306938071
3283674	2.29005664611135
6264437	2.29001866940669
9557937	2.28976562033928
11118892	2.28952901428797
3855359	2.28890445502758
1864552	2.28876022012277
9567219	2.28872447591535
2198960	2.28867830568483
2054930	2.28867212062708
8244529	2.28863792686166
3422443	2.28858810973173
6334312	2.28843135351587
2467185	2.28817540378753
6682800	2.28816328079775
8613679	2.28806728381843
12419522	2.28804705002995
1365035	2.28763048422322
9808544	2.2872591029385
7378583	2.28706890990878
8481230	2.28704373192737
1330670	2.28678426467638
1355514	2.28658000069571
8106064	2.28642757111554
12485831	2.28630538511967
3224159	2.28627620577726
12645692	2.28625056087661
10679293	2.28624060434344
10595938	2.28611041739643
8381467	2.28580839150601
10445502	2.28575935688955
11813256	2.28554588910478
3089580	2.2851057557873
8798541	2.28509717528835
9694725	2.28478167820423
10565569	2.2847089230582
9882060	2.28420037358795
11477554	2.2836822472196
12208808	2.28313408229036
9426443	2.28306453790842
165499	2.28305057776591
2023219	2.28291230885351
9712657	2.28243893132224
8756290	2.28202618788273
11106750	2.28189104850474
6315192	2.28182137368764
9635613	2.28128754020545
10877931	2.28057146584127
11161469	2.28000157460258
552275	2.27978090644434
11005206	2.27954268708001
12600892	2.27952133370092
176116	2.27942270140634
3987759	2.27939094492179
1458434	2.27902716477624
3478814	2.27888259784197
12213097	2.27870301914922
9950215	2.27861674154211
3713253	2.27835865711505
9464884	2.27831040658165
3093006	2.27830491765508
9070248	2.27823209032244
2894868	2.27817225792176
3135688	2.27805473512725
7543415	2.2779340925353
1720936	2.27780442475734
12511407	2.27767976973337
11501110	2.27766373702513
12426573	2.27759276544764
9119087	2.27732757700596
11090062	2.27725355464884
1829487	2.27724647849154
11270995	2.27709225196277
11478851	2.27700312552564
1317804	2.27696017998936
1140870	2.27643771345743
2472877	2.27636766483292
8309251	2.27605844324438
7967748	2.27605844324438
7223679	2.27591088600376
10948995	2.2758334296973
8967754	2.2756956593378
1084704	2.2756922324586
941671	2.27566502225904
3758484	2.27541683636951
6289733	2.27525317975422
2495033	2.2749514557705
9123864	2.27494664989385
11831357	2.27494368643108
12617840	2.27494232237033
3652004	2.27470043581618
12127426	2.27458052847585
11544530	2.27424713556689
1724784	2.27415805930142
6162340	2.27400759711306
2243063	2.27399217237211
11971183	2.27371267229438
6794582	2.27363922988623
7553858	2.27359333458548
9655472	2.27350191515797
1959560	2.27337515358031
12527394	2.27325691353122
7908485	2.27311708927511
175125	2.273112905014
3881465	2.27281212788567
8118610	2.27277896147672
12393697	2.27240555477028
2607119	2.27239850943081
11714634	2.27221836695209
9281441	2.27220620482085
1940512	2.27212725892005
808330	2.27199274777732
2467705	2.27143947799705
9203973	2.27102715674416
12895440	2.2708084696635
753981	2.2707608467311
8575644	2.27068865514552
7829228	2.27066674767059
1831366	2.27064006287771
9467854	2.27063339506869
9334405	2.27048820011729
6298121	2.27037669631167
2257974	2.27005839476881
6198013	2.27001890793789
8601037	2.26990338782989
11447341	2.26981015930104
10101118	2.26975758735313
9218007	2.26970076232661
1282660	2.26950035684169
10208740	2.26944637051913
2289874	2.2687082679819
10206347	2.26870240022485
2457591	2.26862339429257
3659288	2.26812843000448
2298341	2.26804769713562
2797706	2.26803402848013
12809930	2.26795436925697
8818797	2.26791572391585
171466	2.26778306923026
11806978	2.26759759204766
1067296	2.26749300011938
10918613	2.2671722770278
3276544	2.2666100349585
7070882	2.26652325955966
11709043	2.26648896744296
7318976	2.26642301306526
6463024	2.2663936636051
9923439	2.26635844619968
7651737	2.26616297074925
3909005	2.26614311975865
1281198	2.26608628750757
10074441	2.26597446901367
1382698	2.26594160163725
9618146	2.26565442473028
3349126	2.26562315988022
1176852	2.26536703828165
9828082	2.26528576675156
7821974	2.26527056263942
11074003	2.26520243531916
11104786	2.26520230909019
1417873	2.26511038908272
7659855	2.2650536966705
428477	2.26487787531501
9623492	2.26483433685924
8260364	2.26461852179196
7790365	2.26435417808534
11432660	2.26420654206902
8633013	2.26414423657573
9745711	2.26409718222872
10639581	2.26403267536836
142906	2.26394056544781
6246129	2.26377691858619
8608972	2.26339076112961
1895752	2.26328342038536
3319626	2.26321135796518
3943601	2.26321043531983
1402594	2.26316528999633
8808697	2.2631304188042
7545788	2.26290091144566
2176127	2.26269746139823
8081000	2.26269052872832
11583960	2.26268747143829
12942819	2.26257495709147
2881553	2.26241683769351
2298297	2.26229529565037
10679672	2.26229501752148
6141067	2.26216057653404
14523446	2.26173799671409
11447065	2.26171507872206
11386000	2.26170213532531
11036823	2.26167712439235
2794531	2.26163345535786
8733440	2.26160441402179
9700173	2.2614689290642
6980464	2.26143723932442
10993684	2.26141217262358
9155027	2.26135798307811
11059885	2.26124828698623
11394905	2.26110966699947
6096011	2.261108473451
12485797	2.26106754316759
6290735	2.26103751609872
8388071	2.26093700727871
1935699	2.26073828663577
3958499	2.26068599432171
10859352	2.26067427292186
1671011	2.26058011105051
9227371	2.26051659600846
2097382	2.26044768057086
3617847	2.26040304147643
1591335	2.26035357921306
6309872	2.26017494959992
9694728	2.26016178675056
102453	2.26012910640887
1699090	2.26005294643728
9365282	2.25998263592871
8915777	2.25992344337017
10630386	2.25992181181285
1978855	2.25987731310245
2015846	2.2598136078009
8625813	2.25901901484277
7152540	2.2589246893338
6329138	2.25851411014151
8299879	2.25835939934931
12225795	2.2581408759731
10756984	2.2581223543696
11862626	2.25807810731841
8482728	2.25748150417591
6785524	2.25740718196541
3346945	2.25737911256011
10377945	2.25687804299947
6223177	2.25638957867509
10411978	2.25638823059062
2720794	2.25638213646016
9716736	2.2562185167095
11437329	2.25611688747476
11251187	2.25604784722334
9693382	2.25599284288881
2187437	2.25595136385603
7519035	2.25584020138183
3311205	2.25562558302056
8342928	2.25540220705478
2209764	2.25531647281313
2585080	2.25527424064682
7747416	2.25515907841951
10614983	2.25512091025669
10576418	2.25439698527295
12527073	2.2540829648313
177983	2.2538651408179
8778697	2.25382651937466
10781213	2.25371845574708
7643209	2.25340317016816
1391901	2.25332563661788
8590842	2.25295736590774
12381664	2.25284816372745
6291667	2.25276443754263
6341993	2.25275852644732
11160820	2.25262385492495
3536542	2.2525538529969
8760243	2.25250705366046
7583237	2.2524169258228
8535606	2.25241613032321
9770361	2.25234002888127
8402905	2.25224661558326
196977	2.25208704614267
11458510	2.25206992677189
9564871	2.25203279070357
12228720	2.25175971629688
9489893	2.25175340830354
2097012	2.25168540357952
6108561	2.25161822938577
8245473	2.25150500686879
2627987	2.25143378118362
1710229	2.25118241051138
1375478	2.25117142988171
7274782	2.25114370414071
1494653	2.2508562705126
10638333	2.25077821025468
266207	2.25061074353041
12757863	2.25037504928557
9930643	2.25035022450134
8446631	2.25023775252488
2497108	2.25014822326247
1653897	2.2500490047809
9493136	2.24978537811091
9757801	2.24975146007728
10225973	2.24970316892061
1890403	2.24969320534983
6986694	2.24968630494268
10545504	2.24963473364824
12006152	2.24945048228482
10094824	2.24943917480836
9116278	2.24934437881034
9234064	2.24918260334829
1983113	2.24894235566598
12052914	2.24869432548126
2365993	2.24839296541684
11158993	2.24838693225355
11751853	2.24815553680605
11900639	2.24769941131943
9490674	2.24748758770076
2483835	2.24745026334064
8245516	2.24725248074142
7559766	2.24702415521254
6761145	2.24669228001571
3422517	2.24636308264521
8870696	2.24634850011475
9163784	2.24620419870407
331319	2.24587347473048
9923653	2.24581420305366
11700306	2.24574434199695
2166039	2.24561092416573
12242050	2.24549840613994
2852603	2.24540057964406
6499495	2.24534903185761
9417834	2.24504645132966
10211992	2.24504504541274
1697410	2.24491482471684
2208593	2.24392233534419
8774353	2.24391416755303
825284	2.24378412931347
7589576	2.24350754215922
2665696	2.24346060518171
6990687	2.24304631901612
7657284	2.24301641087432
7538346	2.24294404262771
2823012	2.2428346747408
6445866	2.2427707467481
421854	2.24259848916864
10878461	2.24228322994931
14519666	2.24211275963905
12072442	2.24201047588343
8612691	2.24188042985807
7628355	2.24135210479351
6872328	2.24132926161155
10984098	2.24124405926526
11927676	2.24122283389287
8106567	2.24118670284473
3569655	2.24105821895362
11213342	2.2410348281806
12620812	2.24102435547815
7761413	2.24097432992045
12372828	2.2408578786749
9525629	2.24052033667024
12415006	2.24026610189407
8144397	2.2402114825794
8260947	2.24015751808512
2082832	2.24008322795007
10211997	2.24005753618911
2019416	2.23999287563894
9799448	2.23951000470504
11598899	2.23928853642601
14505565	2.23909022180397
6500160	2.2390793049521
11545715	2.23872989707372
7513200	2.23870059307746
9541256	2.23867954025985
9213441	2.23861819820757
8792088	2.23857062510357
2576816	2.23853355727212
2901871	2.2384689721199
3855866	2.23843069213329
11976685	2.23837006934048
12056512	2.23832560883913
11484918	2.23819229340647
11818538	2.23816715164292
11351250	2.23786384319531
7085767	2.23783803263197
3332188	2.23782123407566
7608562	2.23763169561381
7479396	2.23741049834715
7683282	2.23731573220757
14507649	2.23709546762094
1996655	2.23697675807056
9364333	2.23663948047842
9530191	2.2365306132612
11394894	2.23640451776197
3855755	2.23636455564759
2317874	2.23629027509939
11584015	2.23628391859615
2887448	2.23621636706172
8112425	2.23618820305899
11507771	2.23610489958639
1404156	2.23608387486997
3499442	2.23602065505069
14550899	2.23588936283251
11747541	2.23559240820866
11106568	2.23549171681206
2804342	2.23548956331119
2530100	2.23524169397047
9673450	2.23519824976476
3874195	2.23503854880432
1623057	2.23483896170175
1321068	2.23476212733361
12194819	2.23475279155681
12579106	2.23473962229688
6667507	2.23464261079904
8941215	2.23456980486985
11096423	2.23455002145924
1934150	2.23443841117241
580742	2.23413559059335
10037019	2.23404047917383
7516927	2.23389677961732
1575685	2.23384264680225
11030621	2.23382962733395
11182375	2.23373508710855
7803254	2.23358379984591
9449163	2.23336846404487
2998036	2.2333244421885
497381	2.23320747215298
9516126	2.23309023802357
6870300	2.23301417806143
7956493	2.23278678668864
9009088	2.23275153726371
12202033	2.23267077480775
6090474	2.23262197735798
12807887	2.23245804936905
6256066	2.23234225195262
10820428	2.23224242516212
7527784	2.23217168144921
3085746	2.23216146241327
9782432	2.23206123031189
2104680	2.23201067321725
2162358	2.2318682372841
1325157	2.2318670756517
6190731	2.23182651719546
10047449	2.23179914966357
11845328	2.23179646373184
10649213	2.23155990791647
12569803	2.23132227191713
7537277	2.23121228101524
12878158	2.23108607145557
1323701	2.23079674544177
1337140	2.23074992728032
12740383	2.23066100304455
11163105	2.23063615709603
7191855	2.2306294007983
9199672	2.23057350149102
418130	2.23044521822909
2457137	2.23017437922382
11809527	2.23013221599221
6305304	2.22999673495772
3317065	2.22997893190782
12025815	2.22978028442899
10515895	2.22977817052511
417856	2.22973773309491
9082988	2.22970607410486
12587921	2.22958623931137
11673871	2.22940578970845
9330873	2.22914515307431
10792447	2.22910583048096
9805273	2.22866710479424
3935111	2.22823342858683
3548200	2.22806892488246
11461114	2.22804515139106
1764266	2.22803250131648
10328652	2.22756298018843
9649225	2.22752459428902
2134746	2.22747260903402
3689978	2.2273396177842
9662333	2.22732502856589
12599215	2.22699403345524
7600286	2.22692869454661
9369961	2.22679441727029
2171589	2.22671424595487
12724942	2.22671418838518
2387343	2.2265751025779
9556060	2.22647023966364
8526899	2.22632005706603
2355254	2.22605916732583
10690646	2.2259907647011
12816050	2.2259624645737
11381265	2.2259326058577
8282757	2.22588308590081
10509192	2.22554163655342
9315905	2.22536628870668
9550724	2.22526869144018
1726703	2.22516687967706
7463205	2.22448208387118
7851637	2.22420306713529
9796908	2.22417610393818
7700243	2.22391197787058
6298345	2.22390860437812
1571543	2.22390494380688
7544005	2.22387521413779
427876	2.2238463121123
8909250	2.22374912135416
8467398	2.22370301862989
10481018	2.22344692933497
9701470	2.22340925448381
12665527	2.22331427518721
9543637	2.22312790278232
2177480	2.22311021567356
10329623	2.22308658798981
2788084	2.2230602558898
12603694	2.22292249002957
11224524	2.222910340928
746246	2.22275831580785
6970165	2.22271682955803
7813021	2.22258796196239
10973997	2.22246890664155
10645766	2.22228465559111
12163488	2.22216318999728
3089594	2.22199227001264
9566306	2.22168243144103
7524685	2.22162441997237
8395530	2.22161397785976
3871830	2.22147957563798
3549466	2.2213540400816
8503484	2.22119950525165
6319165	2.22106122611958
3469940	2.22099991375532
1375541	2.22099340138373
11087876	2.22092635362336
2806395	2.22062810100159
7561165	2.22019792041926
11991755	2.22011336807672
209313	2.22002528804544
3016668	2.22001947814393
7306707	2.22001483151797
10355764	2.2199638641861
7159604	2.21984172834715
10494102	2.21976144859841
7163736	2.21972706058297
3857079	2.21959605740112
8500601	2.21952344179179
9520481	2.21943434530343
10321251	2.2194223941274
8137996	2.21926587031864
10339565	2.21923229774689
11052994	2.21912272344788
8901207	2.2191221036856
12205682	2.21911196409552
2559938	2.2190513808376
9185961	2.21878963401306
7810956	2.21872879863253
7866282	2.21871200821721
12900758	2.21866205153517
10880752	2.2183988868234
8626783	2.21812959963906
9542779	2.21812023494536
11221884	2.21810424830461
181535	2.2180359390948
6227488	2.21757884037501
568677	2.21748966042068
9303533	2.21735545398311
8589442	2.21711167433514
1688889	2.21691473549668
2699431	2.21682147933559
1622385	2.21665363280407
9226136	2.21664626066279
11133851	2.21657595116466
2550980	2.21639265767402
12775245	2.21618157334471
8000705	2.21594590544771
1691104	2.21586129595982
6197795	2.21582227088045
11478845	2.21576606266177
2397589	2.21563444873054
3048443	2.21549569959952
12115501	2.21547176910233
3038955	2.21519778432254
12674650	2.21476064601186
7182016	2.21449895885569
10809757	2.21445987656666
1924730	2.21445905420623
3164562	2.21435444508294
11420122	2.21408265189209
6793260	2.21400147665605
2161232	2.21368939482616
11672547	2.21365684721558
11891329	2.2133702313499
154524	2.21306259936967
11019781	2.21299028211543
1703493	2.21293333940671
11420675	2.21279058636402
12595239	2.21278776431307
9929780	2.21259920147561
7379773	2.21246938440974
12849693	2.21246726204048
1898593	2.2124569400064
8504932	2.21224538469223
6602178	2.21214065870813
1028160	2.21212875842396
12111840	2.21208274988965
12707231	2.21203699330163
2064335	2.21181470854078
10036884	2.21177738806529
9415432	2.21174101547577
3595763	2.21157477647044
2997185	2.21155820436968
10470256	2.2115122194922
1323821	2.21136228590077
7545590	2.211007397675
7974788	2.21089575100364
7690969	2.21080330647616
11876948	2.21067996570506
7946403	2.21064639427727
6971476	2.21019952874208
2592299	2.21015457639613
10898794	2.21012602255009
7641467	2.21008295790256
8552285	2.20993822553043
2699433	2.20977382482419
9403716	2.20933542491334
7518730	2.20930004979568
11017882	2.20922605685157
7683975	2.20922339151664
2747578	2.20909966288089
9402230	2.20903889044234
3246228	2.20862881963207
9398461	2.20843853333685
6275497	2.20840962098697
7860771	2.20819964462233
3197931	2.20817274406587
2123147	2.20809995240632
10030605	2.20808022384955
10842176	2.20795212543226
9813047	2.2078333170985
11482873	2.20769468096031
[truncated: 79,416 more rows]
