# Supplementary material for: Ranking the whole MEDLINE database according to a large training set using text indexing
Source: BMC Bioinformatics. 2005 Mar 24;6:75. doi: 10.1186/1471-2105-6-75 (PMC1274266; doi:10.1186/1471-2105-6-75)
Supplement: Additional File 3 — Stem Cell MEDLINE reference scoresA zip compressed file (file3.zip) containing lists in plain text format (stemcellpaperscores-adjectives.txt, stemcellpaperscores-nouns.txt, stemcellpaperscores-nounsadjectives.txt, stemcellpaperscores-verbs.txt) of 81,416 PMIDs of stem cell references and their scores according to nouns, adjectives, verbs, and combined nouns/adjectives. [file 1471-2105-6-75-S3.zip › stemcellpaperscores-nouns.txt]

10495285	8.92748445717796
1667382	8.83348126385427
145299	8.81145014513562
9869634	8.59074517765926
825284	8.5065517797003
11342296	8.47436105204742
8547307	8.3804808875154
12015285	8.31908104007533
8115380	8.15873740003468
10502113	7.99128757877349
10878618	7.95073116441559
9303533	7.92146648160539
8302890	7.89169252353538
9133442	7.87223407634017
4052072	7.85202260672539
8316841	7.84420605728677
1972777	7.78258673984664
1064025	7.78216829017223
7310310	7.74433745423684
10372397	7.73211620132015
10889062	7.72817529013305
11166187	7.72520323699918
10976043	7.64909778255555
12494496	7.61380000950245
11124118	7.61123843068437
8752213	7.60234033479257
8001822	7.56816014957015
9661197	7.56084015561052
11291856	7.53223577232914
172255	7.52779116379808
406093	7.48281152345589
10985376	7.48197575384165
9187149	7.43924781298266
6655480	7.43239973989718
7596180	7.41908477676638
8794041	7.41847025925691
982191	7.37864879553044
12587930	7.32992031917083
6093643	7.30855313201721
10967541	7.28517040683649
11731245	7.24543715426333
7723850	7.23075723043304
963901	7.19334741868826
9113389	7.19231480290788
7573124	7.18913166571135
6617814	7.17175276808351
7585966	7.16118572415905
12729798	7.13907674375384
2257938	7.11274230184874
7604016	7.10419300577238
2484658	7.10088667232794
7418824	7.09307762744894
9108327	7.09295282884748
10415349	7.07844857061223
9226454	7.046689484757
8270895	7.03549660843392
9891887	7.02419910305568
9837765	7.02178617464889
7857250	7.01829236699253
11404090	7.01269488101421
6308472	6.99853603489708
8423059	6.99289257588805
10330503	6.98740333832333
1667381	6.98503604515729
8095478	6.97774098124063
11996907	6.96042099467583
11839291	6.93796956812055
10477764	6.92655127059802
12351169	6.92003628958932
12194849	6.86861308390881
9450925	6.86861078853088
219349	6.86313577519747
6983518	6.81400421058517
11114518	6.80416431320359
9846489	6.80407515254371
8299937	6.783257730051
1328888	6.781986286062
7514525	6.78011372386841
9806777	6.77364752237627
6219688	6.7680723988106
10811824	6.76761813940849
3652985	6.75250800376825
2744244	6.74610376924951
1369740	6.74429544265449
2477087	6.72922412139754
11118888	6.71766609706417
8026341	6.70338247453743
1650555	6.70169090371349
10949656	6.70000035460388
2035850	6.69745203814466
11404092	6.69550398091329
11718855	6.68167077036721
9834218	6.6742911455097
3740453	6.66247508471235
3652212	6.662410710928
8921583	6.64962671215399
732368	6.64015912070815
6083944	6.62176434143729
8045399	6.61978816414451
1649700	6.61003514066481
8941047	6.60424872630765
6991337	6.58576426620642
8575325	6.57210586403223
8045345	6.56132663562917
3982437	6.55848837130463
807569	6.55846686381991
10588861	6.55476166568414
1636091	6.55307724791867
9693142	6.54034258200112
1964682	6.53579489948558
3631534	6.53390867566832
1321062	6.52967533473392
8174778	6.52506258531437
3293998	6.52476529598895
6660853	6.52337531051933
6256066	6.52106299396588
12015303	6.51690144063426
9133445	6.497492503426
10960782	6.49615101321769
7733973	6.49079916921822
11702200	6.48798074498276
10716450	6.47157562913279
12454919	6.46951466804889
1315677	6.451946745894
10525334	6.44636818466054
10940629	6.4424107755322
9769170	6.43925153116053
2620262	6.4170037526577
479747	6.41698033449907
12077603	6.41462639851809
1601182	6.41105076960756
589851	6.40705531482451
484554	6.40683960143169
3195316	6.39843533055008
9159137	6.39708741201245
6830996	6.39502947550208
10964477	6.39317508877938
7400418	6.39001525215767
8167333	6.38917390280274
3935882	6.38062811803201
8582276	6.37608791429458
11352642	6.37229419060045
7821207	6.36980659227309
10482236	6.3617127975925
2857125	6.35322360927067
7111269	6.34970545848707
2939714	6.34884471024772
6412974	6.34653198431995
10446267	6.34275753672682
9736722	6.34206797971143
6640612	6.33946870989985
1935698	6.33925032456
9753670	6.33471477079904
12470337	6.33053360076691
8974787	6.33002362236367
2120078	6.32916399025478
9012520	6.31314759654431
1618128	6.31053900328542
1945268	6.30538777310296
12351174	6.30272568102758
1379845	6.3019519746285
10864462	6.30072178121001
1689008	6.29681563825318
8939717	6.28965162736501
7309041	6.28302692086141
11187960	6.28032702009475
142906	6.27015929080405
6499751	6.26143208448822
9367445	6.25920614665958
11783004	6.25872327887879
9858695	6.25632338972666
1374992	6.25000826288853
417844	6.24907895645907
12128233	6.24318605612645
9197325	6.2343608241464
9209424	6.23418072915567
7418816	6.23179242066102
12485831	6.2310966423678
10226013	6.22069774546256
1214824	6.21265653950565
6600399	6.2121956399153
8978604	6.20370163460146
3089271	6.20354241026713
1236925	6.19861860269691
11567638	6.19326436262257
10751181	6.1922239878162
9053305	6.19033593669144
7507532	6.18930109476275
1496916	6.18824465426971
6263790	6.18820160804459
3826652	6.17810240037431
8951793	6.17417725825138
3831218	6.17229465908965
12180006	6.16476065173475
7543415	6.15763234599739
8822915	6.15422726071923
11684706	6.15217479140039
9727358	6.15128652344885
6871278	6.15074169690503
8950030	6.15068901694055
7671807	6.15004350373417
7400742	6.14909165365805
2598811	6.14212931331744
14505572	6.14112969800251
3360212	6.12191949749215
7848838	6.12017819679973
3422517	6.12007302336412
9374839	6.11370130726012
1281369	6.11248404188757
12874139	6.11190731244039
8573131	6.11190611429171
8573168	6.11051703448417
9727494	6.10915906374674
2323370	6.08965669487968
9043070	6.08823267955365
9512518	6.08251093137279
9331343	6.08204006798101
3877981	6.07950075781176
10545117	6.06864335564882
2025428	6.06338880803242
6446408	6.06218216531579
7789269	6.06023916561413
10964476	6.05160098860522
11493570	6.05127360955996
6407260	6.05043021055577
7607086	6.04698964083657
11063943	6.04576508042917
9025058	6.04416407346759
9426249	6.03932276065769
12091313	6.03812692750174
1127402	6.03465586416767
3861753	6.03232962551526
7940757	6.02940419207223
9278500	6.02616642766423
8241776	6.02566441140209
9436914	6.0252526533318
3332175	6.02453741587947
12787504	6.02405834591817
11900640	6.02208227413483
3743867	6.01415251065279
7906224	6.01244809252166
11518500	6.01134090781577
3519252	6.00961172324909
10654605	5.99987491869997
11290326	5.99596935276365
6163217	5.98815348033111
9356179	5.98794594585299
12548777	5.9879314393695
4054097	5.97008517299361
12006981	5.96439393120394
10960793	5.96285237649855
7908145	5.96229389253333
10822265	5.95950098717265
9389458	5.95672937610316
2990638	5.95465316137993
528859	5.95318884383094
8001823	5.95303269772983
10403250	5.95122887230948
9399078	5.95091031693822
7528101	5.94288679684118
6882363	5.93080757998135
7781601	5.92511466466208
9733574	5.9221022930857
7260394	5.92179715560522
7589804	5.92070732790863
642414	5.91812838870003
10373301	5.91109335073256
1610562	5.91017797574926
11934859	5.90836191411095
1451558	5.90362329810829
7748784	5.89985667522562
10391928	5.89777959837956
8548275	5.89649830706199
2423735	5.89184862984251
11698185	5.89164884233926
10097116	5.89002344247374
1533991	5.88769716306936
6607755	5.8875622184644
1633645	5.88316925349212
6885056	5.8831338388019
7391146	5.88269990314705
1901274	5.88249406693592
6605891	5.88157053426141
8570208	5.88041933379634
6843956	5.87844420210922
8235591	5.87538863002442
2451566	5.87375755973968
7606783	5.87267423262799
12431364	5.8707666359182
10490832	5.86623891492047
417463	5.8651697622805
2396758	5.86362472411731
1600243	5.85817679844376
1117879	5.85519642527574
10452848	5.8538006986569
3524701	5.84961715447501
225426	5.84623422051832
11171332	5.84543419550953
11165489	5.83860854583928
11566865	5.83782631149166
12781691	5.837708698433
8417964	5.83711407021971
2988524	5.83616302421857
11934156	5.83520339722935
3497317	5.83093530348256
6441411	5.82991654168347
12642499	5.82892477981641
9895329	5.82807408610067
3516256	5.82505552758989
187602	5.82228307998616
7684245	5.81914559407655
6203871	5.81813395352995
7683272	5.81724785533186
1893977	5.81338451532967
11146503	5.81228245140032
3329774	5.81024640339174
1323227	5.80942563652186
9714331	5.80517099411417
11676935	5.80406895406047
6722338	5.80359565968984
7511891	5.80248658692167
7720573	5.79911866841249
9510029	5.79449735145762
7506080	5.79439020629273
1295726	5.7937270108587
174938	5.79353649770017
7914163	5.79351986352114
1384798	5.79275179722262
3669778	5.79027254686756
11701959	5.78498976554029
7105156	5.78179951947958
9199359	5.77979935985377
2590945	5.77926502714445
9813177	5.77886800390337
2064936	5.77792040031565
6191046	5.77528207798855
11739167	5.77450183299828
6489606	5.76749566772159
1352187	5.76705232545527
11448624	5.7665492072255
6862108	5.76575733094872
1723679	5.76381858359295
2567635	5.7637026037691
8306427	5.76084774001638
167998	5.7603173171036
728614	5.75797387195359
160847	5.75588524006498
10799312	5.75394374312357
8354665	5.75378637315244
2916756	5.75224271862409
2992100	5.74502926686387
1315678	5.74490553990625
1590526	5.73740410054845
10842065	5.73629260761161
7373615	5.73572484649734
6325497	5.73310765699808
7958910	5.73253260840489
702031	5.72970233562485
11458512	5.72505088759759
3758277	5.72434020933461
2482820	5.72333653582086
9126297	5.7200047546244
2390999	5.71784028461212
10707904	5.71576871378655
180603	5.71352042540155
10745620	5.71266083735044
12871704	5.7112832291664
144009	5.70873559106433
3446293	5.70871536125162
2401202	5.70719268597761
12361976	5.70656206344597
2458149	5.70633167121718
6540241	5.70507240276875
11687492	5.70449921971136
6684957	5.70260854802316
10617567	5.70135762193294
134903	5.69936257443814
1714603	5.69803084889284
11287199	5.69590379024695
7768172	5.69250055246632
8630418	5.69024859696736
2930546	5.68726232320215
8224545	5.68713694466607
7680555	5.68706954266249
129334	5.6863769005821
8269859	5.68468239275054
1425350	5.68422458273869
717805	5.68291951810593
2625434	5.68071956043746
1694095	5.67469101744826
1722326	5.67400588874355
10887078	5.67342351430652
1717499	5.67189153546691
10457014	5.66824655469518
3154858	5.66785156816725
2259257	5.66767698061981
11576169	5.66111166280337
9853822	5.65645730378866
9693141	5.6560595100614
9409664	5.65502999794444
8168135	5.65309468685439
6479254	5.6485662970998
6616033	5.64709771738789
2636136	5.64422184878258
10639489	5.643585964023
9152010	5.64338969671339
7276092	5.64268698564774
8798154	5.64243928648174
9178255	5.63400265420639
2055293	5.63172726905364
1922339	5.62890263903084
12180004	5.62754296973201
7796878	5.62735847649884
11784025	5.62724884104061
8812114	5.62708946564598
10725233	5.62547295896946
521746	5.62332398056349
9636082	5.62229795755585
9441674	5.62062135473198
1935691	5.61686725543301
9211857	5.61196679254928
2643561	5.61109276956422
12636920	5.6090956444829
12075991	5.60751836813807
3370677	5.60171550968777
1385790	5.60166631494979
8916936	5.60091505837656
7450765	5.60064912201472
12123824	5.59759760350494
7753479	5.59712192279262
10021330	5.59499082319728
2105566	5.59240540141699
7445092	5.59116573313227
3480234	5.5901862135364
9584123	5.58889208973173
8679273	5.58864500474405
11159906	5.58839945657394
6518300	5.58509238183651
10688782	5.58292685455194
3893563	5.58271559929009
7683924	5.58107816415122
3930631	5.58076963457932
8846789	5.58057384997483
1828038	5.57907753762017
8667636	5.57627857340227
10772805	5.57577780795441
7635052	5.57314778703591
11472855	5.57301711822648
3951489	5.57232636025753
7557389	5.57150627978265
11036768	5.57109832170936
12912923	5.57008349070278
3257968	5.56882033559057
6626548	5.56802784896342
1170946	5.56446805428251
12799139	5.56434507576447
3391163	5.56393037924086
8832910	5.56240513015087
8149920	5.56071607319878
93435	5.5580846873729
11463373	5.55450824822797
8633240	5.55350505424455
12710968	5.55003557531047
9025096	5.54858476098748
10642792	5.53959934461656
7619514	5.53653362620906
8001153	5.53322424489797
8238957	5.52861544578825
3981505	5.52788685407714
9028943	5.52733000639956
11025230	5.52731429407847
1713637	5.52677980878711
2669495	5.5257938743784
1083093	5.52490830117235
6538793	5.52318612493615
7519155	5.51971039448734
196368	5.51385645521839
6517911	5.51218398211146
12471259	5.51167280286657
6390185	5.51102646247868
7683975	5.51033874644376
1893962	5.51011481131636
7522518	5.50663890082889
7691319	5.50479888137873
8375331	5.50060986977104
7729588	5.50034706206535
9864156	5.49618864349951
3881465	5.49608168137374
267737	5.49597958744029
9550720	5.49592599677615
7217214	5.49578955225935
10191046	5.49195474679982
7683282	5.4897195051638
2439363	5.4890126019333
9536845	5.48851664452777
1391871	5.48796259528892
7790397	5.48758550399901
11678210	5.48746968745487
9118801	5.48315715368985
1678613	5.48233265413953
11737271	5.48174925479249
8562049	5.48166385723346
511597	5.47955551000756
8096483	5.47854848270479
10210334	5.47806178466613
1425349	5.47677703503981
7552169	5.47655724124526
7885472	5.47619773798226
9428423	5.47551679673008
2154694	5.47283391470452
765644	5.4692536643086
3790078	5.4640237938173
9262482	5.46346208843381
9507084	5.46187575828866
9027016	5.45981024692419
1426622	5.45803499983065
603765	5.45644816545087
9735346	5.45634626242389
11710438	5.45513371469258
6341079	5.45490347411878
821241	5.45190828923901
12791646	5.45114752605814
7501017	5.45114027098338
1460323	5.44848338347341
7885387	5.44752570667628
7531623	5.44735955744902
11044400	5.44661573111379
2587008	5.44575862071981
9828082	5.44370199606474
3085153	5.44361114067926
8095482	5.4429863402044
1718881	5.44259282610927
12705871	5.44241403502128
7749465	5.44089791226358
12111722	5.43561291562417
8582280	5.43370499065101
743741	5.43322604569164
3172817	5.4314894563334
6883127	5.43063839228809
10498685	5.43052423163205
10601008	5.42914196839395
9727360	5.42831334977239
6182013	5.42733555573906
2581346	5.42671528249792
9188756	5.42390378209216
10733496	5.42332691911573
11012178	5.42323893200042
3865700	5.42130830312046
942867	5.4188578184278
9882479	5.41795610333741
6370709	5.41786179593435
12966222	5.41763031625879
1716555	5.41712331095705
8843166	5.41210451047991
3548200	5.41188768116373
1472470	5.41058698115279
10518506	5.41026567498024
165541	5.40954098855494
7059520	5.40346170954065
8557046	5.40063365359687
11410529	5.4004377653658
8631266	5.39835371649786
6672107	5.3982381273747
9493833	5.39813884428268
10354484	5.39782836486416
8954744	5.39779447320095
11044409	5.39724045951986
9520423	5.39240142652202
2340832	5.3915768825372
11061434	5.39068894308051
2430720	5.38993803428468
9618755	5.38861253572047
9790191	5.38752465637465
7905664	5.38715341006118
9876172	5.38632783235193
3697495	5.38628005000144
10821767	5.38543134806286
825260	5.38515302492218
1837780	5.38488165616401
9037694	5.38475331588887
9893022	5.38220030569705
1742502	5.38155687587726
9804556	5.37961162359082
3240321	5.37777300392186
9636073	5.37709889871561
9187139	5.37697340357473
11583109	5.3735122174221
12900461	5.3704073247495
11525017	5.37025675884093
2203876	5.36936225794913
8851884	5.36545085300597
1778280	5.36453516613527
11145659	5.3638447970957
11820461	5.36324889937377
3758236	5.35993394544361
9119087	5.35768554696618
1870269	5.35757669502437
9106663	5.35711068446883
9418864	5.35413540138995
9662438	5.35303392633696
9094722	5.35124648796171
2783575	5.34857078616944
9603427	5.34713064084236
10075854	5.34701052477563
10652290	5.34671784754849
6235983	5.34605262798147
12767935	5.34458096152416
11044619	5.3423514394108
8069910	5.34179132630652
3123779	5.34135431816439
2384639	5.34114127908785
12662435	5.34029711402453
11577199	5.33927335204925
2025241	5.33874455684365
7526682	5.3383451129547
3834649	5.33747319979131
3734680	5.33568667232169
7478517	5.33522772842949
7248183	5.33461913086445
10373120	5.33429085380642
2627894	5.33417735841711
6244621	5.33392484567699
2287150	5.3335812447798
12941268	5.3332416505659
1421284	5.33307230111014
6170921	5.33211111368281
11731461	5.33203738761102
1723315	5.33049846822958
7579512	5.329683584009
6318258	5.32952453842761
9787155	5.32572319088566
8608016	5.32564167089891
8638644	5.32530491023915
11707591	5.32343886481379
12540851	5.32203365045551
491748	5.32187348288856
10410395	5.32026448410455
6294506	5.3200640432852
8223254	5.31614986788099
6602717	5.31590612518128
3886206	5.31507724616402
12441290	5.31423260746591
97358	5.31208990560604
6861901	5.31114090749285
507054	5.3100428608629
7181706	5.30913465586709
6526015	5.30903135685725
11714682	5.30892091033744
12660834	5.30816807222129
10603087	5.30816623180237
6315192	5.3074425710618
3951456	5.30566392501231
12322982	5.30378442216937
8088437	5.30338330944671
12010794	5.3032847141038
1697650	5.29825993455414
8625841	5.29739162974846
12508224	5.29471331856677
1638131	5.29352925854048
7951917	5.29305098736671
10375499	5.29267044888263
406106	5.29115645482654
2480763	5.28855506989537
9533950	5.28792769826605
710547	5.28693059398077
673849	5.28445620065868
3692312	5.28204085061921
9502725	5.28203898975198
9486537	5.28015906771309
9659929	5.27749156082769
6820420	5.27710356022412
2465360	5.27619100341732
8948571	5.27355980805004
6298446	5.27287280764808
10339576	5.27226060872692
10603343	5.26903160896248
10911366	5.26886600074276
2897241	5.26792422040985
10757017	5.26545691513849
3804700	5.26400448993915
8081877	5.26227574021313
12402923	5.26223952073386
2044725	5.26176474212035
8095566	5.26062105708877
10556051	5.26037017704948
2272534	5.2588850065821
10049358	5.25874800610888
9171349	5.25830170246029
2225062	5.25712805270915
7029165	5.25600501877567
2458955	5.2554440870633
1060071	5.25526417168262
8362599	5.25523403161884
9585504	5.25516046031896
11557040	5.25484092447612
3318716	5.25326684822556
8593462	5.25284957912362
11135309	5.25200400228603
8664550	5.25153128472724
2984071	5.25116691523881
11776470	5.2509803862956
12364823	5.25074495333443
6187597	5.24983056688305
197203	5.2492593604589
11565804	5.248326693985
7537081	5.24785721888738
9670018	5.24689009156388
7835138	5.24652396204333
1658202	5.24553007389159
11703922	5.24409610649227
2786985	5.2437224870301
2518284	5.24361798946606
3143916	5.24334090121509
12421717	5.24257927832713
3490602	5.24164892694459
8709270	5.24060174564785
1469053	5.2385380080596
9426248	5.23827850652405
499431	5.23795100923939
9328039	5.23577671802698
12910632	5.23567645205898
11159911	5.23318982417646
591869	5.23291086691432
11698183	5.23265441544153
3424418	5.23210153064615
2084511	5.23175619683344
8565837	5.23153038754704
11397007	5.23035104759801
8402905	5.22965108937894
8537820	5.2278219500052
11687494	5.22688674504448
10779551	5.22621919750771
1794328	5.22448846461474
9382800	5.22446865382187
95806	5.22372457354327
14518240	5.22085077219436
8971339	5.21971835162668
12632180	5.21947784717845
1628706	5.21810652488377
7799920	5.2175269355008
7685520	5.21749809459033
2257939	5.21637855015258
4018456	5.21618679067349
11356027	5.21549972490473
3025302	5.21527959357554
1363541	5.21527503474884
3690622	5.21470432718861
3002151	5.21381679134345
12403720	5.21348178775927
8311815	5.21273076729616
219276	5.21046852591434
2625203	5.21042023516587
12513752	5.21029932983878
1457379	5.21020525798501
2928312	5.20697925422622
11740578	5.20695178411784
8645606	5.20606400405712
404088	5.20265407418348
6747522	5.20206394753722
11485993	5.20135788329342
144708	5.19996920367832
9256355	5.19995268044709
10704827	5.19967889940039
6789902	5.19921356515815
10704367	5.198408030492
2095178	5.19773555398013
11895768	5.19593031005615
8305705	5.1943547410328
8670263	5.19402169388307
1723621	5.1922975276885
11999354	5.19177593892702
7416048	5.19173248726144
7919500	5.19145464068511
1589022	5.19001118357021
1369307	5.18992841584203
11703928	5.18883317778487
272394	5.18838399682946
2445896	5.18710954367741
7889567	5.18672131410645
7635056	5.18656904697455
3971044	5.18591929211124
7671821	5.18062807710963
11748146	5.18014365373141
730784	5.17959661516799
9056771	5.17937500792935
11135583	5.17898510880864
11246488	5.17800424792896
6696993	5.17784593159635
9507090	5.17769918758915
6663230	5.17679964360283
6441861	5.17673045154631
8625813	5.17448760829418
11849378	5.17362826917202
2175267	5.17200187826705
1711475	5.17022780651616
6190667	5.16824786020349
9678065	5.16752722479716
781172	5.16739023897345
12654295	5.16727905112309
509542	5.16695827637809
9876177	5.16681071595528
3440297	5.16676318271913
8432392	5.16675589704557
9415496	5.16607749164284
12893744	5.1654686909482
9053317	5.16467433123987
9420335	5.16130615372966
1381240	5.15909223590251
11806972	5.15843238081451
7915669	5.15726512067169
4010690	5.15700907302335
2168713	5.15428790137587
2595245	5.15204729400885
2439155	5.15027565751841
3191027	5.14857935323955
8111344	5.14744567070973
1299357	5.14711432008442
11118889	5.14707480061888
8957001	5.1469242202723
11533491	5.14622664386311
8626031	5.1460443943327
8906418	5.14576246321658
1575685	5.14561504766473
3498640	5.14241079466991
8605334	5.14194476118613
2182334	5.14191837549599
3865620	5.13801455162251
3828519	5.13750292732275
11934860	5.13613345381349
8554163	5.13483971704379
2806462	5.13435726027321
6832476	5.13349856066674
10661320	5.13250714602769
672921	5.13085079858578
8316299	5.13044069673049
11494312	5.13035174312835
6847147	5.12991035984736
7761433	5.1297582182857
6509554	5.12927412090031
8462659	5.1276759174329
8689573	5.12715552962587
92030	5.12702064534579
7720553	5.12400281113579
3995602	5.12298995417973
10557077	5.12222117371688
12203696	5.12124709506054
1323321	5.12048148220339
2764928	5.11910178182914
8918877	5.11810385104074
2647546	5.11753063033067
11401392	5.1164699688486
1191196	5.11303970141767
1627462	5.11285304881006
3264191	5.1125703876712
1893872	5.11216190786721
9651485	5.11076550896504
1299361	5.10995263284809
10445502	5.10977593512564
3785220	5.10954506260553
9006062	5.10937580019263
510914	5.10922649033933
1294926	5.10902197450723
7726850	5.10818897513251
6699833	5.10798639387654
9119118	5.10792311394391
541244	5.10776549722985
1380844	5.10760940594338
7849320	5.10664045108265
8233304	5.10561086413199
8573722	5.1049840807996
8575063	5.10270844515043
6830873	5.10206396136927
2083334	5.10133159044723
9758702	5.1000834297442
11171334	5.09962275435265
2513259	5.09941861775502
8612972	5.09853606895892
12199101	5.09628832849701
3748446	5.09624771788714
9028937	5.09578718726953
6156013	5.09308324722332
7238818	5.09271406387837
1299358	5.09200734859192
789230	5.09175918848251
1315173	5.09071735715324
1627259	5.09012436831867
7314247	5.09001779030435
6445489	5.08999662860943
7813421	5.08899615717769
1022269	5.08889110655371
7521241	5.08828202915486
10482273	5.08809738130474
7789266	5.08788509749821
9636076	5.08781164198628
8957000	5.08754326902089
9368764	5.08631655270637
8314005	5.0859968779945
8270478	5.08459565033036
9025074	5.0832030539867
7520394	5.0819109201544
3002971	5.08168172449095
7961114	5.07876172499681
7522359	5.07794344647215
7585965	5.07597358497515
2579359	5.07404681214522
3997829	5.07301608249041
6247193	5.07132482562981
899434	5.07035921148232
521840	5.0696069414354
8305204	5.0694430984257
1600242	5.06863623175827
11091069	5.06808184289829
7780135	5.06627677568585
75937	5.06612174860048
412621	5.06574957392795
10625541	5.06570028210192
1374314	5.06555833534982
9895310	5.0644602964279
11177595	5.06383903428488
7517335	5.0637975924246
9242490	5.06371218694471
11874907	5.06360393941782
7535587	5.0629490471718
6307223	5.06275712795713
9199674	5.06186386948684
3429934	5.06146506364968
6931202	5.06134033817875
3566256	5.06103288711276
12212219	5.06048984340049
12393715	5.05890541264222
7388176	5.05886674600408
3498642	5.05764301213216
1515614	5.05594522431124
3326471	5.05585411893815
10597038	5.05529775443736
8142649	5.05473001845571
8076205	5.05460210812411
6485091	5.05433841761806
11969257	5.05413960276092
11782405	5.05395222552257
225562	5.0500798251689
7541533	5.0491048195001
3521008	5.04852301425317
3518538	5.04810835416111
11448627	5.04661236487825
9256170	5.04619295637038
1768433	5.04513480936317
3135946	5.044789446015
12805229	5.04436520108352
8086006	5.04430855030971
1414158	5.04317941213478
12217872	5.04304762615003
12591214	5.04158057222196
8575330	5.04064885017595
12835401	5.04032832792754
8103931	5.03932922760997
1318465	5.03828671270991
8589442	5.03769559196164
2544608	5.03757003100878
11545160	5.0364793916647
11565803	5.03594650554465
10556058	5.0351766603148
8293681	5.03282314365795
8763827	5.03255014367206
9373032	5.03231321000998
11500978	5.03206412846937
428519	5.0310672188667
12223101	5.03089800802755
7293821	5.03030642887703
6968563	5.0302687719728
3371427	5.02944680232825
6386166	5.02848251623751
567653	5.02806259076123
11059647	5.02706994722725
7720574	5.02681004477225
6967360	5.02625532262443
1710148	5.02581171613069
9473321	5.02418788997261
8770553	5.02389899132596
6130896	5.02332786301793
11084654	5.02328567767366
8314002	5.02282312235038
2427794	5.02274608444857
7310306	5.02252219133021
6667507	5.02246759178492
3093006	5.02198636100601
3055100	5.02170269787096
1717160	5.02013405880402
1365880	5.01987479722977
9520331	5.01986622432345
1671011	5.01934824579327
276640	5.01923555522845
11520679	5.01857418667975
6999740	5.01807683550999
629743	5.01799478015752
1028160	5.01740948949313
7056357	5.01618387088115
1384653	5.01514317560362
10392708	5.01506584712232
11784002	5.01493737707425
74117	5.0149275447455
2271991	5.01463098218211
11144350	5.01456203914928
283067	5.01447546176895
7789270	5.01285326461322
3821895	5.0115096680553
1419849	5.01136423030022
2016509	5.01097830133335
11585810	5.01079296312831
6157445	5.01040568328827
9558375	5.01024290235591
1618138	5.01001129828253
1516476	5.00860246907305
122703	5.00855796460964
6419731	5.00849987221561
9823740	5.00822790695227
10733338	5.00818278039563
2598823	5.00812580562822
11166453	5.00599721697268
167114	5.00514075749373
7329216	5.00415624471933
1372500	5.00359470951988
8306876	5.00297056510806
10948449	5.00202783994559
9198333	5.00136127742907
2535697	4.99911992620747
7915533	4.99889597327685
127579	4.99690617884061
73303	4.99668186311658
3696681	4.99667851473634
9214466	4.99660022447256
950007	4.99625342409855
720469	4.9960323248688
1786383	4.99433984052322
1704083	4.99397722023523
4039357	4.9929943646505
7981049	4.99251192555103
7124653	4.99229775987514
8920925	4.99223850379706
8325367	4.99142694855611
3497730	4.99095983433695
3822378	4.99049874449641
7635045	4.98959512062066
12110168	4.98945747211077
3088891	4.988814016945
11287203	4.98873036349902
2317453	4.98645350487844
7311558	4.98580560064117
7531340	4.98495496923401
7680242	4.98470215102396
7537980	4.98427237282607
9651520	4.98323404158581
8620859	4.97967706246874
11675329	4.97889479151718
426917	4.97736285483339
11066088	4.97486249337152
12154128	4.97369277990432
11668603	4.97368785838496
615544	4.97283090123888
11169849	4.97221370656746
9042859	4.97184071501402
9067286	4.97164626004646
8136323	4.97156143327416
677483	4.970775832209
1577092	4.96954379019924
3309514	4.96737754096444
9288761	4.96732042642016
9720232	4.96639030035641
1069290	4.96223413717206
2598816	4.96165402155788
126026	4.96068840109379
469274	4.96059503910181
11027332	4.95954194053973
1284237	4.95913716169382
1703495	4.95910094137373
7060658	4.9571430266664
1371079	4.95598529494076
3005614	4.95562953684392
7589799	4.95549026513723
1359537	4.95537047944379
2663644	4.95533486564896
3485163	4.95432264208589
355564	4.95368673135417
1689462	4.95355861466815
3878577	4.95308582863392
1339313	4.9517186776943
95896	4.95112705540258
7388823	4.95105114985464
12619131	4.94946776867336
8575629	4.94936413364982
8396683	4.94910838388651
9563912	4.94790603682925
10906512	4.94780988645841
6793260	4.94748798167517
1083269	4.9474746198075
1585838	4.94722749072292
12529555	4.94664153622593
4012302	4.94647622467017
1361856	4.94645702107927
6840398	4.94614259449773
8078582	4.94598710212685
10051611	4.9458988096734
1764998	4.94352470744296
922014	4.94349841498336
6222160	4.94345763332262
1751365	4.94234617067429
8129940	4.94160589520991
11058035	4.94151677753609
756380	4.94076653549429
869222	4.93928321415909
9405105	4.93839809773816
2467702	4.93742395228727
10451352	4.93693512048371
6118283	4.93652079252738
11894128	4.93651580899336
11904067	4.93650735488799
9354325	4.93637328828274
2795876	4.93533083601065
12049719	4.9347832903069
7423971	4.9345398368272
6470614	4.93417230459571
360816	4.9337071613432
1337323	4.93331454342685
8375339	4.93314943393083
2517989	4.93302759530671
10562287	4.9329698145634
6640104	4.93289673054275
6525431	4.93259066058419
11159912	4.92886205158441
7946347	4.92760524067895
6611861	4.92688478350819
7008197	4.92643134770019
6333354	4.92626971934487
9766813	4.92606246727379
7689418	4.924298606131
8681803	4.92335722191299
3597549	4.92273698105857
10227154	4.92263678509865
1849246	4.92156994004757
3909270	4.92134420127591
3449368	4.92049579971718
12175500	4.92038848774353
7392677	4.919949124824
3081664	4.91986608497919
11237404	4.91942809454733
7691313	4.91927021529452
9007237	4.91862606781209
9637001	4.91841003794346
10477299	4.91721081891404
3113682	4.91617754945513
12654299	4.91581984317233
2354631	4.91556781266777
11869292	4.91430861715952
9739114	4.91430515015807
986209	4.91413149461615
6863396	4.91357795306561
2975453	4.91331214365563
8327852	4.91316158838339
11598097	4.91157411537543
4005173	4.90912368913358
2473359	4.90871302686198
6162669	4.90852319136988
825015	4.90794850285696
7913899	4.90783204206692
2479424	4.90720635469048
9425142	4.90642725981775
8218724	4.90587069200277
166922	4.90546447178781
8714291	4.90503391950663
7528591	4.90439763684854
11384194	4.90408374253673
3015127	4.90404021219345
759054	4.903854888037
6607735	4.90378973820545
1765004	4.90333150572548
11277170	4.90280635162166
2548507	4.90183664586826
3552252	4.90114347414816
3257885	4.90063077231421
11081514	4.89933406274461
11520661	4.89545547976565
9869644	4.89510571502931
3298286	4.89502872929682
171665	4.89492393736106
9112335	4.89436499618994
12242715	4.8937067063084
184472	4.89290162911565
3653347	4.89277969181494
6836227	4.89153823521633
10680702	4.89143397872474
11476575	4.89127007803463
477867	4.89026645202089
11420675	4.89017823393348
6514007	4.88952311426936
3492433	4.88934471532054
8565836	4.88896381490852
6962069	4.88885027036049
2397033	4.8883866532303
6453284	4.88818525515631
7918240	4.88775751160421
12514221	4.88765603401742
2914584	4.88749756275594
3949674	4.88705952683075
12382943	4.88698013956103
1447313	4.8868785178307
361567	4.8866681552276
10591181	4.88600322946086
9299111	4.88526960048714
3197931	4.88454777635707
11259511	4.88451889993544
3208285	4.88451548236804
9023353	4.88436653845723
167435	4.88233643577913
8026637	4.88232780710652
9814708	4.88146537840699
7795222	4.88135842397288
12740373	4.88100257321662
2070060	4.88079073234204
8589434	4.87989400433081
9388779	4.87929574740309
525250	4.87897205071448
9889094	4.87792123927348
1409620	4.87785535838883
221681	4.8772376306054
2917698	4.87693784112818
10742110	4.87643319466563
6309916	4.87641954932263
2565809	4.87638686438703
9918785	4.87582631068731
3803715	4.8748520565466
10068640	4.87271913379177
7372098	4.87221154899728
2113616	4.87114691037136
6305304	4.8707574381125
6355129	4.87068656072978
299653	4.8704156400096
10357936	4.86788851361172
8798149	4.86716890857267
7865478	4.86689374060255
9409672	4.86649400498286
7214550	4.86602529596988
8700530	4.86590216795977
12391540	4.86558831801433
10725758	4.86476183122187
11448792	4.864749205187
137067	4.86435784277172
7057039	4.86417728425293
9590173	4.86239806228713
7689869	4.86197104483574
10101131	4.86190475635506
6197837	4.86171115683601
6714319	4.86146098892831
1010159	4.86032779404796
8223274	4.8598402026295
9546389	4.85982218748382
552275	4.85980419516723
11076754	4.85916584669167
8548816	4.85905138015011
3709708	4.85885144694814
6692844	4.85843745267872
11784024	4.85838508759693
11404086	4.85779696550473
8605338	4.85775483294508
759048	4.85762483637016
8617206	4.85754848773458
12842913	4.8566381686774
11228410	4.85650340484359
9165112	4.85569553294105
6931809	4.8556026853678
12569129	4.85540055758856
9342946	4.85527811073395
3725291	4.85513539103364
1382698	4.85373283687888
9043087	4.85363255068002
8601579	4.85286745732735
12837235	4.85236811042653
9621892	4.8521410639725
8660893	4.85188898197245
6707486	4.85132257789014
9572362	4.85100210309876
6315617	4.85018565446517
2562161	4.84985511023774
6487273	4.8498048474385
3654335	4.84932317661936
1937552	4.84902127413363
10859025	4.84785818287883
3580569	4.84734447773078
2168027	4.84684969963222
1558966	4.84679401534911
9635434	4.84577571786852
7749119	4.84278202570243
9142332	4.84271272798241
8575318	4.84269520745768
9357964	4.84179125674209
6317430	4.84166219945223
11782319	4.84125359905653
2698877	4.84107388742453
8162849	4.84072296234677
1426701	4.83958391779771
8033227	4.83907203864161
3835038	4.83890589323058
3119362	4.83819546553246
3266610	4.83803899864398
2472877	4.83673286944382
12783854	4.83627486311254
6614456	4.83615747976076
6096011	4.83588506172413
9102305	4.83535634960002
2752418	4.83535060258892
71892	4.83467355827581
6154315	4.83461117455936
6232989	4.83418044264033
10725245	4.83298707639102
312014	4.83098069956572
10022950	4.83008768677417
9342044	4.82902359165091
2158701	4.82900198978721
2165426	4.82865166367435
2172791	4.82754036680712
7309789	4.82747108682488
11518513	4.82738469502366
7738366	4.82709315706443
11309850	4.82548648590601
7671812	4.82486984555365
121261	4.82479250044523
1765146	4.82478445978908
10683171	4.82472203801899
8068353	4.82469953473653
7747595	4.82466915857521
11060034	4.82329437767553
10976533	4.82255285473515
12729566	4.8222209005983
1973634	4.82181462451904
3246227	4.82178970106249
7700357	4.82169266877662
6736134	4.82112818552174
11084656	4.82108729591568
2994770	4.82100061250399
165902	4.81977465005232
12135925	4.81951693613865
9347911	4.81950341974397
10734388	4.81944758438808
6444791	4.8192874756963
7498788	4.8191887345975
8838498	4.8191865571624
9916803	4.81915394921335
3613288	4.81898268057186
1690023	4.81883352782935
6801176	4.81841467737494
8134370	4.81839451061775
6304152	4.81823472947158
6687002	4.81816116238453
6519369	4.8180851081999
1379085	4.8165193800516
3541965	4.81634019866653
8734495	4.81614514245592
2055949	4.81584243770194
9443051	4.81581946378303
1360942	4.81508165981947
9012531	4.8146481724047
9144204	4.81464076693022
10821756	4.81458003090402
9529255	4.81424711017165
6253103	4.81367188446802
11597729	4.81326934281233
6772162	4.81315924590623
7535172	4.81286266999835
8500646	4.812531650537
2006923	4.81201104609441
2991688	4.81112862067229
10913635	4.81039972941152
12925733	4.81028392989828
6840370	4.81024754711283
8459229	4.81004994268343
2151613	4.81000608244795
1154208	4.80950506757131
9847237	4.80920577854158
8162857	4.80920042845555
12810586	4.80862160935017
12687003	4.80836387625349
1955737	4.80722646305494
7540958	4.80712728066863
9834193	4.80690449246636
4012862	4.80673544509499
7900985	4.8062774657857
1582292	4.80616853913612
1376711	4.80577152444309
1322929	4.80574551170149
6733754	4.80499286796482
9226160	4.80493628702876
3937419	4.80448314287141
1990053	4.80431019983498
1742793	4.80388850989752
10199963	4.80378832091486
12421708	4.80307828726817
12175489	4.8028392067536
1563833	4.80252471339201
2441873	4.80234910835987
121673	4.80185245037598
12183591	4.80180981625369
10047466	4.80105132151697
14499119	4.80086713354237
3048437	4.80068757968558
7525827	4.80059657929976
12025406	4.79954184499718
12766771	4.79951000982364
12354414	4.79861525425924
7067035	4.79766005165118
2924799	4.79760835306572
224652	4.79685240433625
12091302	4.79655898047785
1697008	4.79634044326614
2261342	4.79576808953177
9435286	4.7957587608422
7693028	4.79526612604827
6607556	4.79484112178041
2679803	4.79477517724396
3208191	4.79473526646053
3246220	4.79468659991872
50726	4.79440341258262
2257149	4.79422584387647
422650	4.79390339885749
8955271	4.79369113846161
9582401	4.7932938220894
3276782	4.79274418289328
1692536	4.79149580430037
8070623	4.79090377383401
3217940	4.79079379828054
7795884	4.79036704362657
7545589	4.79022088243004
11478848	4.79012727627345
10806482	4.79005781861067
3731280	4.78946361635835
6114504	4.78898754565924
6674386	4.78857905187358
12615071	4.78816172674824
200621	4.78747306961079
2643540	4.78727798292397
8150204	4.78680251673324
12562880	4.78676589248208
7768181	4.78661493154928
7772341	4.78645394671658
7930682	4.78627315754681
6476892	4.78577803208372
6965386	4.78553934044488
7869456	4.7854355040236
2991976	4.78515152490324
560425	4.78510842906945
2323369	4.78444883307368
2209765	4.7841324075063
11076681	4.78358622614611
8689477	4.78346592998103
12589814	4.78342352581652
11076675	4.78312689138245
7511617	4.78310968915226
157787	4.78304378959985
7829228	4.78280316874191
1211656	4.78237057073405
2434663	4.78171369085317
7638223	4.78142779561023
3336363	4.78105433592456
1190292	4.78089748363652
1240056	4.78021073446999
6492896	4.77931093753261
2811791	4.77918323789382
3525204	4.7781289745856
7466386	4.77794782867187
1374312	4.77786066989296
11023864	4.77699419799883
7522623	4.7760930680521
901253	4.77552534643938
1983114	4.77543092188934
6343275	4.77503034350348
1304824	4.77487243736628
6155666	4.77467847244887
3040105	4.77435848980651
8044700	4.77364927183679
7504922	4.772249877214
9108393	4.77208414630258
8069267	4.77193585449028
2515176	4.77136115917394
3468946	4.77135950088477
4035730	4.77113367039953
10951103	4.77111737336225
11335111	4.77074416116598
9659936	4.77050051103069
11547930	4.77044146491431
11641270	4.7699549071014
3785208	4.76978895341597
10375512	4.76954688461665
941278	4.76841758785792
3894453	4.76814994057644
939944	4.76789719205128
7875383	4.76783093318262
9016860	4.76741361429161
6977543	4.76738291430382
11448103	4.7665083468619
9521912	4.76614607360364
210745	4.7659501791603
9192869	4.76491551755099
647486	4.76459370592588
1703795	4.76426871631988
8326736	4.76414750947615
6356533	4.76397232310335
7956828	4.76365905171543
7543787	4.76325079266838
7060656	4.76202269591726
10612457	4.76083944953895
10906781	4.76048018530691
3712550	4.76033674430734
9405094	4.75955262928207
11062467	4.75880741782241
6788382	4.75876210295403
11165495	4.7585873175852
7694685	4.75790284250228
3435226	4.7573794613133
8195794	4.7573113456624
8499628	4.75573501212175
7997266	4.75494488975419
12674650	4.75439909656481
6307543	4.7534974227463
4141906	4.75255506747764
12393529	4.75227434600174
9698451	4.75223931597974
7851665	4.75150647528173
7272051	4.75122916648358
12128225	4.75069764555124
6291667	4.75007729984404
1718492	4.74997280364235
2189013	4.74869453006679
7000335	4.74843365079933
1455558	4.74812023108291
2601720	4.74781337562859
10457778	4.74648419221363
7527682	4.74646129449561
1977161	4.74569119630591
9845529	4.74553601409701
7597044	4.74546634831608
3487359	4.74538717640531
12482717	4.74505620866695
8825587	4.74465489540798
3268406	4.74461723069423
10357905	4.74458311417247
10065113	4.74326976350416
8901206	4.74299670238787
9705232	4.74294345128546
7074222	4.74276898360819
1532049	4.7425956983352
7533100	4.74146341056155
3048443	4.7414621912596
2985581	4.74138372947053
12941619	4.74065335660079
2819282	4.74031381069048
9044623	4.73989791801951
1638990	4.73733020783959
1897335	4.73695923564193
7588055	4.73693085534485
1525828	4.73640226750199
6449257	4.73596897005099
3780888	4.73573711876103
9716535	4.73543588878537
10199975	4.73343059974573
1959560	4.7330917978459
10188626	4.73283769704644
1379514	4.7322703825011
2025577	4.7318262023084
7556601	4.73100577376149
7325659	4.73065704602955
6518453	4.73057081389891
3805475	4.72961494114079
6180060	4.7287419070487
11891329	4.72806041364096
1598393	4.72794207125318
1371302	4.72675909695145
1697091	4.72650844526286
3491640	4.72584108992236
3585143	4.72580586895485
3479265	4.72514794515018
11748838	4.72491372608562
1773919	4.72408945095256
11532399	4.7233892263383
11336702	4.72285969434606
12514105	4.72258314641773
3631528	4.72167906605031
3992191	4.72162228286427
564911	4.72140266344569
4028108	4.72097699023472
3732619	4.71971505204587
2934218	4.71922279476525
9851926	4.71883699638453
7689872	4.71826880249626
9025057	4.71737193291537
7657163	4.71731765340288
1198105	4.71680169226771
9283621	4.71670226210598
1802642	4.71613863392056
58310	4.71579925789599
10377278	4.71509129741669
7841294	4.71485269544694
1483392	4.71484375067421
8989517	4.71445571083051
4075408	4.71373090752065
11525759	4.71314772684299
8325243	4.7119801354776
7652576	4.71118243073694
422662	4.71115047337274
2851122	4.71088939686582
1145196	4.71078180008774
9591327	4.71039977106859
6468657	4.70997508593399
2971361	4.70973870469674
9332339	4.70971318634643
1391870	4.70845620427132
8001152	4.70823689568846
1372096	4.70793260413767
1954205	4.70774451459035
9242415	4.70712497409059
12668635	4.70710395719505
8199048	4.7062817272633
9087406	4.70606468605648
2460153	4.70585535980485
2393908	4.70549436714152
11112331	4.70543154464923
11820363	4.70535509920616
11505371	4.70498332381561
6602059	4.70438816705075
2680423	4.70427161819332
8453294	4.70345214102938
12204275	4.70338103402193
11164107	4.70300453655669
2601040	4.70255104149087
11821947	4.7019801017287
2224109	4.70154885189977
12367587	4.70132281718698
6885630	4.70111729118776
3030788	4.70082716812817
8250279	4.70081633938094
9812808	4.70070637303628
12237099	4.70045816760493
8870098	4.69932565251676
9568030	4.69787536247256
9697875	4.69762710021285
2470149	4.69734518741041
3049674	4.69642511351998
6942414	4.69638508041372
2917413	4.6959234822223
7750661	4.69540565210636
421854	4.69537175648606
177983	4.69530082196973
8095000	4.69527813806492
7426327	4.69499005568447
376336	4.69467041919015
11784054	4.69444543288267
1031509	4.69419571537892
3207879	4.69407307023501
1238080	4.69396793963958
6667725	4.69234347453662
3970022	4.69205446116511
2644985	4.69194943187351
531278	4.69109773590858
1708433	4.6910643969209
6188518	4.69097005632166
3782071	4.69090882078457
3654774	4.69052528141851
3884357	4.69025014382299
1471614	4.69000500205403
9531977	4.69000214564411
1887865	4.68934764491065
2369762	4.68832702242622
7595280	4.68776356780894
11307170	4.68764337426651
8548484	4.68693753290604
7593242	4.68677116518681
3884377	4.68660245646898
3762234	4.68653921879408
7593217	4.68613010357512
2417916	4.68421226029205
10950944	4.68410943971181
10402238	4.68404820615504
7034329	4.68404369305704
2808227	4.68275376846236
3480762	4.68247809571593
1721533	4.68237883000883
9409679	4.68214189593699
1831188	4.68207151835493
2736298	4.68203854549113
3723062	4.68203260162341
102453	4.68197066556003
12141432	4.68122267643068
2826497	4.68102678213798
8578687	4.68050631215449
7608142	4.67998470061511
7600961	4.67994267339408
2918230	4.67926723081826
12435581	4.6786162406183
7999064	4.67861033165847
12732209	4.6781803012564
7040423	4.67812866617812
3605652	4.67806254191546
8084582	4.67796213768034
7688794	4.67791562943698
9727830	4.67763437567212
82683	4.6775708156914
8569279	4.67734094251969
234663	4.67717769324372
2229649	4.67649303442229
7892257	4.67596419478439
3138412	4.67540638188278
2413549	4.67498915656674
11356015	4.67349338587932
7228032	4.67301253799008
7859288	4.67280190509801
6600620	4.67272792992019
7790378	4.6723060714907
227587	4.67229076518224
3502533	4.67196878061703
11912191	4.67187663958428
2390327	4.67164517675012
926141	4.67102582963137
8806820	4.67101603334462
1387018	4.67052844599529
6265399	4.67015740638469
8358864	4.66950921388519
3479264	4.66949805001685
7904557	4.66931058393612
2461881	4.66882057766789
11476585	4.66736399765553
11391396	4.66734822187398
2294998	4.66726087811785
9015268	4.66610317669771
9171101	4.66591924266098
11830559	4.66572877202104
2252221	4.66531052021076
10072370	4.66521315949135
6851171	4.66466952662272
10096060	4.6644847318821
8866894	4.66379381384608
3077933	4.66363551851366
12167400	4.66177249760648
156495	4.6616980511379
12417719	4.66136461584486
9853957	4.66058435875897
2636135	4.66016208875049
6983725	4.65962739160059
2990594	4.65937333943974
2984635	4.65927436362535
2607119	4.65886756774873
10559902	4.65876108332597
3515265	4.65794148642611
10910771	4.65789794939288
8370521	4.65676993718317
2634951	4.65661621978347
11207284	4.6564462135726
8730959	4.65623847458311
11152633	4.65477713431234
2362470	4.65449982602747
7875372	4.6542767553013
374610	4.65369904809186
6669867	4.65368134310326
6896737	4.65293193995292
2201558	4.65164900363567
12702499	4.65157928237927
3145211	4.65137728473774
7683484	4.65134337741437
6090474	4.65055441976047
9609820	4.64998250846009
8106064	4.64961916817263
10515872	4.64828769698271
562721	4.64813727734457
1371961	4.64785157925335
8485044	4.64782763053666
11598434	4.64682071773841
2483371	4.64676122354923
194709	4.64672118945654
8187899	4.6457293004961
11576166	4.64569289364153
8218951	4.6455241450299
7364155	4.64513342189804
2634952	4.64503170999545
2721661	4.64497441939018
1756247	4.64493794900026
7971972	4.64493500642642
12530965	4.64474290239652
12031276	4.64471404445451
2159525	4.64428618986759
7693719	4.6427197587877
2759013	4.64261401294516
2335216	4.64140136810529
9877181	4.64117539199435
9483753	4.64030549707174
2340632	4.64000615409348
8306879	4.63994400620688
3164478	4.6387265737499
2555164	4.63843107017538
11397005	4.6379610144113
3494626	4.63751687582925
11578861	4.63747443021159
9671666	4.63733706205195
8647921	4.6369531424944
1989893	4.63693561518534
1713511	4.63654099157353
8274699	4.63624060229884
9550725	4.6357396739352
11493531	4.63547917428281
7544173	4.63547393338038
6184477	4.63533273146481
6286237	4.63488815529235
2727273	4.63482503647901
6253574	4.63473650010455
3857408	4.63399878107982
3805127	4.63351681329392
2226199	4.63311571745764
3814816	4.63289531743403
3785184	4.63273410235457
8843430	4.63268864550991
3545495	4.63249725634122
12117810	4.63217855854552
1624931	4.63194121154034
7033902	4.63185557723545
10851126	4.63127442468859
11084655	4.63104188349475
8840965	4.63067503689635
1167427	4.62878866123483
3689415	4.62847641158866
762196	4.62817453709588
2260965	4.62813639767253
227173	4.62709723964707
10449353	4.62651850543619
7687915	4.62644374688338
7548852	4.62639988842833
10451710	4.62637411359581
3354842	4.6263617574574
11032182	4.62579518495431
3203378	4.62491911710545
6256696	4.62466315895726
7761406	4.62430922488339
11795508	4.62359770557183
3713253	4.62357680732867
2437926	4.62262305176925
6628569	4.62251136988636
12181650	4.62226650258887
7581129	4.62173703772477
2172829	4.62128724366553
3283357	4.62126445450268
827022	4.62091256757723
3422412	4.62055007583733
1381237	4.62044948388833
9238022	4.62016006379691
2982367	4.62013453489548
6707103	4.62012754435001
2000218	4.61981842837492
9353641	4.61972768293783
1720464	4.61939685487827
7576311	4.61900041627166
3794593	4.61803749677353
2502895	4.61698031310474
7695595	4.6164289483538
10727466	4.61641704270787
8382747	4.61621246885017
3697488	4.61620579696148
8251383	4.61603028378912
2674282	4.61547644965722
1066689	4.61541255914423
7524895	4.61516232150386
9847252	4.61506518306995
11114893	4.61468523532477
2466852	4.61442887899096
2939512	4.61393771072873
12411316	4.61318154065782
2091811	4.61248355013317
7471318	4.61209220964127
1250892	4.61201007971463
7088480	4.61190554165009
3292215	4.61113877685642
3709766	4.61036833221605
8791536	4.6093420027407
10852971	4.60881440472358
3988811	4.60840311146711
1141685	4.60812580492057
12923533	4.60708128109006
2680566	4.60672678742426
11044129	4.6063510019004
10704837	4.60590061322052
1863982	4.60585938177613
2832020	4.60562660760988
3981355	4.60547107242624
419908	4.60533755592612
8350408	4.60475771588913
10930980	4.60460639936347
3972017	4.60362780306505
2578410	4.60342592965556
10490954	4.60323957194119
7295862	4.60320753664165
3082386	4.60243684811444
6605867	4.60204384842898
9209423	4.6019987519643
7254763	4.60185280330707
12060073	4.60171343220723
3589863	4.60119061687781
2165656	4.59990662309845
9520481	4.599571148689
2645158	4.59933956787314
9288749	4.59915094961061
7553874	4.59846131295978
11254349	4.59824720817799
10670774	4.59812520547721
8260947	4.59793303955321
9076679	4.59790875959191
6319569	4.59790650563502
10878572	4.59767945418402
10769235	4.59749467336478
3005132	4.59730929339127
7555707	4.59692096323119
11118890	4.59569029919858
9712303	4.59566648727302
10357891	4.59559334430109
282939	4.59530129396782
12529550	4.59517482375878
2704979	4.59477701056797
10479447	4.59442576507092
7248193	4.59427912640804
12197769	4.59334119104653
9153393	4.59307155279019
68328	4.59286820802971
3138872	4.59256308647754
10469564	4.59225819463578
9328451	4.59223578630974
2115008	4.59200547909487
9572365	4.59167761452202
8344387	4.59102998187492
10736207	4.59063249089185
7283171	4.59058544962807
8692829	4.59022421176667
7137584	4.59009884891848
9007220	4.5900169254456
9226439	4.58990069144432
6607773	4.58892672053721
3756338	4.58845813684612
1628705	4.58812320025876
8626631	4.58806323840355
2444482	4.58793616141397
536696	4.58762634298316
1299365	4.58722265052556
12670869	4.587130019607
7525327	4.58692774498195
12176325	4.586922609813
12704655	4.58686271481884
9892696	4.58685410629779
7187823	4.58643580418698
7436008	4.586365900719
6286912	4.58630536591643
7588065	4.58611068727888
7191855	4.58593350243695
3805755	4.58591993341011
12381664	4.58579729856878
8713164	4.58519893879723
10446268	4.58517461282251
1596563	4.58512891038903
6864862	4.58494397957092
1660581	4.58474689020349
7479870	4.58416068077849
1324524	4.58361969142686
10842057	4.58346294210116
4035944	4.58334283681045
10769210	4.58329211965524
12548807	4.58321581420418
11875425	4.58304406805198
2411838	4.58271234068406
10354471	4.58159737719825
11804031	4.58086880210556
6252364	4.58082359017115
3595763	4.58067186756612
2105564	4.5799149975355
7333708	4.57984344728954
7488098	4.57983156044768
467436	4.57965224801761
8681788	4.57951977192594
7226242	4.57931408139984
2259382	4.57929349843007
6662286	4.57871512370644
476744	4.57860826082133
10631173	4.57839584541511
2536277	4.57804984743407
3018336	4.57778643936474
12456963	4.57657067781434
12096833	4.57628794163952
9676195	4.57627731220271
7245257	4.57594913702707
3342864	4.5755713647783
9208602	4.57525008665228
9536236	4.57476823135227
1317804	4.57434538430864
8865158	4.57427755072036
1148029	4.57415982742162
7323612	4.57391603606452
8257303	4.5738126029208
9895320	4.5725726951422
11731264	4.57188759080584
1483397	4.57180836282452
2454402	4.57172239662607
[truncated: 79,416 more rows]
