# Supplementary material for: Ranking the whole MEDLINE database according to a large training set using text indexing
Source: BMC Bioinformatics. 2005 Mar 24;6:75. doi: 10.1186/1471-2105-6-75 (PMC1274266; doi:10.1186/1471-2105-6-75)
Supplement: Additional File 3 — Stem Cell MEDLINE reference scoresA zip compressed file (file3.zip) containing lists in plain text format (stemcellpaperscores-adjectives.txt, stemcellpaperscores-nouns.txt, stemcellpaperscores-nounsadjectives.txt, stemcellpaperscores-verbs.txt) of 81,416 PMIDs of stem cell references and their scores according to nouns, adjectives, verbs, and combined nouns/adjectives. [file 1471-2105-6-75-S3.zip › stemcellpaperscores-nounsadjectives.txt]

1667382	0.245312229100085
11342296	0.229823435955168
8115380	0.226180741172689
8302890	0.219509282492043
12494496	0.210674699659339
9187149	0.207230981226412
7585966	0.195648907464869
12729798	0.194369977958901
11114518	0.190042572164826
12015303	0.183283246990464
8174778	0.183204348587172
8045345	0.182212834867967
9693142	0.181630092366195
10964477	0.179656752399597
11702200	0.178745997909441
1636091	0.177718499359009
10482236	0.177684754185359
9769170	0.177403492082996
11352642	0.175558795385179
2120078	0.175460360118127
9209424	0.175331926801984
9858695	0.173113169436729
7671807	0.172824430373621
10446267	0.17268922675343
8978604	0.17165711957428
7848838	0.171142110804935
3831218	0.170788085041602
9727494	0.17041320302274
7543415	0.170382377194907
1214824	0.16973438634724
2857125	0.169647751702247
2323370	0.169636173432692
9025058	0.169204488547426
11900640	0.169082157564942
8001823	0.168008198930287
8241776	0.166386324509055
9426249	0.16638532325882
7528101	0.165302793135387
9733574	0.165195309184519
11566865	0.164756811202395
7606783	0.164574937764453
6607755	0.164441570819536
3516256	0.164071923910301
1600243	0.163997832777627
9813177	0.163282515784088
7683272	0.162671093066795
7260394	0.16178789216625
12361976	0.161489875825515
6882363	0.160842636707218
9199359	0.160509251377336
1425350	0.15998824660415
2636136	0.158008230677226
11784025	0.157996409196295
8630418	0.157748016882301
717805	0.157544836364568
2055293	0.157095382925149
12180004	0.156531430462475
11518500	0.156505621261718
6684957	0.156281848156
9178255	0.156188737744137
7276092	0.156133781356136
7683924	0.15588136925354
2930546	0.15586127985694
8001153	0.155356478212912
10191046	0.154898652341875
9428423	0.154875011569021
1425349	0.154746904076332
7557389	0.154456180904189
11044400	0.15371595381943
11737271	0.15328935011388
2439363	0.15311439907966
7522518	0.15292338583873
7691319	0.152606883877834
10210334	0.151865664243625
11458512	0.151812266431765
9106663	0.15180701838153
10075854	0.151080337848111
12662435	0.150522174394805
8069910	0.150234105571446
10688782	0.149966179666595
10375499	0.149703201986565
8954744	0.149640452288763
11714682	0.149058707769058
9094722	0.148846178878281
3758236	0.148590863141635
11577199	0.148513143288579
11776470	0.148447281480495
8948571	0.14819406875969
8565837	0.148046964752052
11565804	0.147605478846505
12010794	0.147512110864962
9533950	0.147505194579354
93435	0.147384791851841
1472470	0.147309758673137
7919500	0.146764465232117
11557040	0.146582248713909
1391871	0.146543010757286
12893744	0.146312835759864
8402905	0.146239782148443
2643561	0.14608513696437
7671821	0.14592060309969
1794328	0.14573557573476
8957001	0.14507174573604
730784	0.145001192141476
3498640	0.144944529848771
9507090	0.144787020832231
8462659	0.144714742775499
11934860	0.144667341493293
8645606	0.144576201332852
710547	0.144442866642228
7059520	0.144286615238148
9028937	0.144134358249608
6861901	0.144037366912417
8664550	0.143919928558086
6747522	0.14364429231305
8612972	0.143608351542405
3191027	0.143421106288715
2182334	0.143235555143165
7915669	0.14322102068512
9415496	0.143216674189116
11874907	0.143072655337325
11171334	0.142762348845374
7522359	0.142696987927509
11135583	0.142682738716203
11565803	0.142579522352273
2257939	0.142515332456397
1380844	0.142475268621025
1768433	0.142385243911871
11404092	0.142335440749263
1299358	0.142221458722091
11118889	0.142125880164787
2647546	0.142117564855356
7789270	0.141858625602168
11740578	0.140584165199544
9520331	0.140529589656863
11166453	0.140424444920951
12654299	0.14042230746018
3371427	0.140294945683013
10392708	0.140239209922198
7720574	0.14022139410316
7635045	0.140214282060392
11500978	0.140175406593807
1191196	0.13969203843325
12154128	0.139646499003073
8620859	0.139549719630222
8575330	0.1394753186679
1765004	0.13939724539051
2271991	0.139018195665013
8763827	0.138963517405423
355564	0.138821370507451
11066088	0.13877233236962
12212219	0.13868437551714
8681803	0.138674161588835
11159912	0.138387785500919
7691313	0.138350997954468
8714291	0.138344756803667
1703495	0.138332668492394
7060658	0.138278053035006
3002151	0.138255774384215
3005614	0.138235834679632
9007237	0.138219956960358
8605338	0.138015012337556
7946347	0.137946772188525
8589434	0.137881912036859
12529555	0.137795837038587
7795222	0.137763099715144
11784024	0.137674391614798
6470614	0.137448488600838
9354325	0.137306383312866
7913899	0.13724056851721
3485163	0.137086662814134
9590173	0.13685710846807
6118283	0.136852784557509
9102305	0.136768071103693
3298286	0.136719780374954
10357936	0.136675829920526
9572362	0.136636164956463
11165489	0.136563625780868
12049719	0.136546006760331
9814708	0.136340951473765
3246227	0.136313891947011
10906512	0.136313785503313
7392677	0.136135543738725
10101131	0.136107507616581
12729566	0.136009044727245
7700357	0.135994146134471
7535172	0.13598793472179
789230	0.135963339504507
12382943	0.135932501271265
6801176	0.135619151640469
10821756	0.135610279549966
6793260	0.13558752262135
3135946	0.135510964078705
9388779	0.135501608084213
2113616	0.135492096279739
7545589	0.135271460663813
11782319	0.135217823103062
7900985	0.135173156735752
7738366	0.135132967749382
9443051	0.134639804431481
12925733	0.134512773788895
1973634	0.134503106887879
1990053	0.134495165965918
2323369	0.13444939758973
8218724	0.134446987217161
6519369	0.134399073122341
11084656	0.13429834252426
121673	0.134276999411703
7768181	0.134270499099403
11023864	0.134123787903394
1983114	0.134079895760207
9192869	0.134009881175523
3937419	0.13383580988463
12941619	0.133792080883253
1374312	0.133754719622675
3119362	0.133596812866485
3208285	0.13344858720764
12091302	0.133417415477786
9845529	0.133355895442991
11404090	0.133341022610648
12589814	0.133249163866612
6343275	0.133198073069674
8901206	0.13316923935224
1304824	0.133010960960264
1516474	0.132978624952577
11164107	0.132955788611276
7504922	0.132937905763375
3048443	0.132874021975141
9847237	0.132796322308472
7533100	0.132735789697074
2158701	0.132707987502597
3435226	0.132705706880021
2165426	0.132698360032261
2914584	0.132548221181076
1708433	0.132546511863056
3487359	0.132540242035608
6942414	0.132281131384498
11641270	0.132235158867096
12141432	0.132193450923313
7600961	0.13215730480716
2209765	0.132103972757489
2252221	0.132085943499264
8134370	0.132049673920737
8989517	0.131833073434008
3654774	0.131810020436769
3479265	0.131806618175615
8689477	0.131786055589248
9450925	0.131773389368483
165902	0.131679819632152
3077933	0.131536199793417
50726	0.131392190050216
8870098	0.131253728354475
1713511	0.130931680970759
1582292	0.130853737331789
1959560	0.130694591341221
10559902	0.130556418588321
2483371	0.130467233359027
6602059	0.130417483762015
6983725	0.130299877180049
11493531	0.130263151361089
11084655	0.13024477983714
3494626	0.130088113291777
9550725	0.130038260569399
7040423	0.129915051250863
7971972	0.129734579520186
9209423	0.129622590804725
10402238	0.129608138878088
7525327	0.129287626366957
2991976	0.129195844396669
2620262	0.129150300263858
11152633	0.129042141033731
1756247	0.12899332078321
732368	0.128923894408899
6707103	0.128877104850402
11254349	0.128860586869778
2680566	0.128820586745936
1299365	0.128795567326098
7248193	0.128749385944191
8344387	0.128658332407396
1718488	0.128648592484557
9463356	0.128613784375494
8485044	0.128605911490927
8681788	0.128579293407244
12031276	0.128519758215046
10446268	0.128494242427395
11231054	0.128425875283434
9187139	0.128396178421815
1483397	0.128362779977274
9892696	0.128264875378395
11291851	0.128236480119235
12529550	0.128181056016886
10631173	0.128170764058475
2452092	0.12798776004475
8939717	0.127810766676848
6090474	0.127803989131285
1879363	0.127767943882458
11532917	0.127747410358929
6468657	0.127733837496936
8589433	0.127658416010248
3595763	0.127601223894618
7569034	0.1274164776515
3093115	0.127408926953968
7488098	0.127389091347659
12176325	0.127382192423629
2804342	0.127380355259541
9139715	0.127262395396426
1628705	0.127194326173769
9712303	0.127162606810315
9053313	0.127162118932192
8542928	0.127156658322779
11891990	0.127144040738892
12599207	0.12712959421278
1893967	0.127120574506474
11748838	0.127107128930179
1660581	0.127100726358836
11287201	0.127080155936199
8870097	0.12706977679331
6180060	0.12702143103509
3805127	0.126983040295568
10372398	0.126943964415218
2634952	0.12690571285344
10470649	0.126577400303663
10842057	0.126562898361315
9216995	0.126515366235796
1299366	0.126491406294616
11044399	0.126474912718179
2303113	0.12644504186934
7687522	0.126324614474518
7671820	0.126284491645911
9778508	0.126280861770413
8892981	0.126257569026651
7904558	0.126223404248513
10612462	0.126208675444014
9590174	0.126030643641747
1282516	0.125997627914702
2478229	0.125979985044559
8898219	0.125947795719755
7527665	0.125926431283592
9362460	0.125787503519229
6286912	0.125689195173964
11776469	0.125688282316905
12194849	0.125569455920827
10837126	0.125566241876316
11118890	0.125557668899963
2471751	0.125495734043687
12642481	0.125438819129832
6698132	0.12543041889161
10419683	0.125392046505781
10751185	0.125331589263641
10490954	0.12532875135718
2783573	0.125322324296266
10349632	0.125180506580916
2445399	0.125158534483623
9108364	0.125067364489565
8074997	0.12498769907454
11482898	0.124913923291566
428478	0.12491003788939
10349623	0.124909374862386
10445498	0.124862224166984
1702652	0.12485700451984
11597730	0.124814408778111
11526077	0.124750524655677
9573013	0.124730386355114
1373687	0.124706201044579
2447127	0.124632062135306
9211857	0.124612737632323
2463931	0.124607652590749
7957711	0.124568608511999
11397007	0.124455931514456
9473322	0.124378160854285
12962730	0.124155598683063
8983079	0.124062424014998
1334962	0.124030347151345
7523127	0.123962910259934
8798146	0.123864719967221
6394657	0.123849120112871
287023	0.123835874670091
1911338	0.12378465460008
7333708	0.123652665604792
1191198	0.1236330232673
8223275	0.123603371144014
2465035	0.123408079485427
7206599	0.123383328321686
8798154	0.123378113447637
1495756	0.12332652206446
2721657	0.12328560678126
6249416	0.123239213380837
7540472	0.123191854616792
3287149	0.123167334948252
11087624	0.123156789906426
10446269	0.123154491216727
11722432	0.123095339551385
7694721	0.122958468367072
10199975	0.122885934790903
12799302	0.12286180427971
8775984	0.12282823560164
9037697	0.122796674150692
10727862	0.122786846579246
9388780	0.12278567283704
8426475	0.122698857777784
2888680	0.122651068611934
7588050	0.122566594717457
8347351	0.122554544414585
12917489	0.122516529357975
8582278	0.122409335633002
9226454	0.122328996624097
9106162	0.122323219265841
9733572	0.122302601639704
6662289	0.122289671375511
3492429	0.122275284186161
9326174	0.122249351423696
557045	0.122137780910179
1369740	0.122067519858855
7139071	0.122066243833172
11054802	0.122065647647469
11171400	0.121994201899381
7118128	0.121949025275786
7768306	0.12192850696006
7925027	0.121898477116847
184682	0.121831929573715
6825717	0.121779514300053
9053319	0.121774816916534
11784111	0.121754285253842
6108062	0.121746920446501
1392694	0.121672224070209
1552224	0.12166216995065
1893966	0.121652091802179
7498367	0.121609337225543
4045258	0.121603813595037
6365336	0.121483970134494
7601257	0.121479333517128
7514249	0.121474166493354
7838038	0.121389864246163
1451663	0.121352779629861
9786951	0.121268519122942
1299362	0.121211378742753
11372758	0.121115913295142
11640890	0.121095056072267
2369940	0.121086609378046
8785178	0.120992918738296
6675574	0.120944812099302
7605749	0.120908224933388
9765203	0.120871786708033
6608563	0.120857358264687
188841	0.120845758944502
2959495	0.120837796191423
2463929	0.120831139632857
7516922	0.12078903490986
12823357	0.120785866177658
2100252	0.12076604761611
6441411	0.120753447937438
1301081	0.120734087004127
11012150	0.12070488201804
11290326	0.120679144942539
428477	0.120662786712878
12781691	0.12062876219757
7334548	0.120627940547005
9310331	0.120617317089523
11165490	0.120585623731111
10233891	0.120564533113803
8270478	0.120558963134954
12180006	0.120555177510945
6533249	0.120518083278582
6602806	0.120488047166058
1516476	0.120449464207244
9628851	0.120426575726927
11076682	0.120396819258929
7409833	0.120395790282403
8103539	0.12038926827956
9091294	0.120308534839179
9314535	0.12023027399764
2716348	0.120223131576875
7507567	0.120100812509898
9170211	0.120049773969493
3048445	0.119995377811074
2768845	0.119862382804109
500813	0.119844967680828
3169160	0.119815196852572
8575325	0.119765296142643
12372301	0.119747275740283
1281687	0.11974418327037
12756184	0.119727750315257
8318219	0.119715646037968
3319655	0.11969261267486
9007234	0.119658367753955
9768756	0.119554749706494
9633532	0.11954891048409
6259148	0.11953401939399
8901207	0.11950954314035
9096694	0.119497133372791
12457609	0.119343637879172
1423659	0.11934216988648
9299120	0.119312292997311
10559490	0.119166663446126
7527667	0.119138006293151
2732520	0.119109252596501
1381289	0.119028658925773
2744239	0.118983063065632
8827071	0.118981661576857
1983113	0.118975034462614
3246228	0.118954323284067
3117047	0.118910845239583
8269860	0.118903191923593
12382948	0.118855705029008
3276782	0.118813586619793
9742156	0.118813194262785
6244242	0.118778156858835
12421717	0.118771500048011
11783997	0.118764758502085
11747084	0.118687249574085
11532404	0.11868033412184
8582276	0.118623217251854
12006491	0.118595387938592
1935699	0.118466207530465
3284472	0.118446957324377
1769335	0.118423891444556
12958595	0.118304004957096
6967745	0.118276648583112
11983094	0.118240098834884
9786423	0.118227638027356
10603343	0.118169479652704
9811628	0.118139470850338
3493170	0.11813897953088
3293907	0.118121155161279
12114215	0.118028051245194
6862797	0.118027673980061
2558873	0.118016562070827
9469431	0.117964633673906
12410313	0.117837220722376
12694261	0.117807463320013
8041747	0.117768819492643
6863258	0.117732640974995
3930522	0.117725974869435
7535066	0.117710036570545
1873354	0.117682841866392
7532132	0.117564584797279
1315678	0.117559965409412
8095165	0.117494526219505
2440023	0.117468698057288
8582274	0.117409947737533
9244300	0.11716730118405
2494090	0.117130618508144
2570712	0.117119710026267
7506581	0.117106335643626
2680683	0.117077753670971
12225799	0.117049484112733
7752583	0.116985609655248
1375161	0.116947825260509
1493855	0.116916667670664
11689955	0.116879553105163
2804371	0.116867376077859
12435636	0.116834129194256
8634418	0.116821785691526
9644908	0.116780446851125
12032711	0.116766488890029
11039898	0.116667809961163
2649168	0.116498976043863
12617830	0.116495569010548
9621428	0.116482303195097
12941628	0.116442298389018
3821187	0.116430440659386
8562049	0.116385192631905
996794	0.116334435352219
9114017	0.116261973816249
7354125	0.116259200150935
2347400	0.116180568595377
9197325	0.116159967817424
2592451	0.116159201138779
8977240	0.116024411849456
12397375	0.116021471945757
6611458	0.115996871888571
1284237	0.115965614569552
7519155	0.115957700287012
3872223	0.115856737048715
2065771	0.115846519044049
81679	0.115840633599198
7947489	0.115836658093968
743742	0.115770000698584
9510021	0.115761310012971
1281683	0.115745710433907
7555704	0.115742862674291
2618537	0.115716318488783
8582297	0.115690714257224
6617788	0.115672782885375
8052607	0.115602851583922
2930547	0.115505313562415
12135660	0.115500294997449
2768844	0.11549076585191
3268406	0.115482557044978
10880749	0.115429902263333
8792609	0.115428309259717
8656675	0.115428185992184
1168202	0.115428108803467
7006733	0.115415438430741
7596435	0.115361934098639
10719888	0.115322251949093
1879366	0.115322003246671
6176485	0.115320729401624
1425340	0.115264524222526
7002230	0.115251609610431
11410529	0.115241967810808
9007232	0.115241361335955
7520774	0.115217371512865
10677569	0.115173448490683
2990639	0.115150137007411
6785519	0.115148222515051
528870	0.115017027290806
6985273	0.115013581271446
6468525	0.114999506687843
9917365	0.114983161459079
8385678	0.114978063419036
2866108	0.114936762167397
11076679	0.114930743195121
3496235	0.1149294706171
1708637	0.114920556799079
6428717	0.114919705620844
12471260	0.114900691405445
10090729	0.114896542927657
12701161	0.114881949198088
6840564	0.114866218919194
6343167	0.114863028288396
8772198	0.114844640511879
7684245	0.114819363705808
8344381	0.114798337732949
12490294	0.114790407834573
6436042	0.114765824947601
11762873	0.114729814482128
3921271	0.114725272987483
1716555	0.11461109999625
7768183	0.114609283071972
8158503	0.114579195693076
477771	0.114577837268917
7688602	0.114564360261325
6983451	0.114481976721984
8026329	0.114471561251898
11458497	0.114411588174327
9746772	0.114408637959322
11526078	0.114354020901792
3050295	0.114332017925216
8293115	0.114322967577307
10066382	0.114315282664365
1969663	0.114303234459797
8380796	0.114279616570396
8306877	0.114263563648149
6318795	0.114255798533185
6973221	0.114176603804103
2477328	0.114156031884838
2423253	0.114077702127577
6824507	0.114017261023945
12812796	0.11396456076806
6976268	0.113929772590054
1832057	0.113929113839656
2440221	0.113917867865488
6672102	0.113840872575177
11354792	0.113835835429683
10914549	0.113804825268873
10969741	0.113766138924909
7172219	0.113716212056214
2276116	0.113713916020267
12393527	0.113708252985398
10375513	0.113706927724193
12110704	0.113689935396366
6605869	0.11367061248051
10648416	0.113663882222681
7358394	0.11365488783299
6601024	0.113652534454623
7750650	0.113650989489785
12757871	0.113633325113519
9742402	0.113601993320505
12100895	0.113592796837803
6339259	0.113590863646743
2634446	0.113577095833532
6714321	0.113556575753541
7519035	0.113542612667882
8149921	0.113526374199898
1742797	0.113503056488854
7648504	0.113479076134306
11287199	0.113457983799897
12622402	0.11343318541526
3979471	0.113420953492212
6509181	0.113391886644747
6324761	0.113373863995092
7530519	0.113368087241198
6301867	0.113357988537164
10804174	0.113340255234077
2469500	0.113298005135511
1295727	0.113286253049785
7310284	0.113259311416386
1990433	0.113257363528086
8513870	0.113239357032067
1422283	0.113178946998879
6096113	0.113176900549366
10342558	0.113164805924807
2698816	0.11315395913812
12468239	0.113153154414889
11121236	0.113152288302221
12781680	0.113110709924757
1769334	0.113088568895861
10226013	0.113063770731798
7919501	0.113022751993796
12668062	0.112985056847387
10397720	0.112914912457874
2455828	0.112868030906062
1222586	0.112860130205612
7440645	0.112822126945196
10821757	0.112817947643162
902709	0.112793676932946
7678516	0.11279303350769
9895310	0.112761765030706
2790185	0.112728786516078
6628450	0.112718877148208
6808389	0.112693626604197
12472112	0.112664339267962
2269168	0.112630743090848
8395830	0.112606990833309
2422734	0.112598199874774
9299118	0.112595277222895
6860790	0.112556744043021
8389581	0.11253143969148
1703493	0.11250698413265
2372132	0.112498265945927
7248184	0.112493219082353
11177595	0.11244602085988
3652004	0.112429239194833
8087610	0.112400183202628
7475309	0.112369909104448
7615640	0.112354220804196
2632280	0.112348994738342
2178238	0.112327404987204
563117	0.11228974572786
162861	0.112279802125725
1375107	0.112248532828896
3466643	0.112240395024254
9542779	0.112217555421696
9694510	0.1122125746899
8020584	0.112149386527019
7531516	0.112131421390411
2303112	0.112114894065612
1375106	0.112100659929049
11532399	0.112060518708561
9596659	0.112040087586416
10445502	0.111967439097575
8713023	0.111954643362102
10470650	0.111942857440114
479748	0.111914325776607
3680390	0.111879721583017
6967360	0.111870713319058
12966214	0.111861950018128
12874126	0.111750962658589
11762221	0.111689699182768
8101172	0.111664054168147
9168436	0.111656850294201
7536655	0.111633169951792
7795218	0.11163264422077
3209586	0.111625774307298
8625794	0.111589789754608
8401256	0.111586152430626
7519508	0.111558583896124
10880751	0.111554600568602
3924643	0.111468191870195
9541974	0.111458247219558
1695110	0.111458160015066
7695602	0.111406554658269
10226014	0.111398776770583
7498789	0.111355659764933
8894627	0.111342386084609
7176709	0.111332382894228
8971339	0.11131445798231
10779785	0.111278839543053
8972224	0.111278668895575
7528567	0.111275615308612
12142027	0.111275204883496
12574418	0.111273621480509
12412012	0.111268335133053
11494356	0.111259483884169
1905819	0.111207598087068
893567	0.111149144051016
7540558	0.111125739048446
1689002	0.111044369676958
3053281	0.111005163656387
11036768	0.110944694425084
9520332	0.110937779496932
7515888	0.110935789387914
9367424	0.110919001577157
7694867	0.110916644965461
10457014	0.110882682952251
9490674	0.110880041223604
1554597	0.110876008532796
283411	0.110822198886928
11326103	0.110815765397979
10210322	0.110783486409738
4012862	0.110743687278274
10525334	0.11074002875856
10751186	0.110735389588035
12584723	0.11073229155719
121674	0.110676752377941
10982258	0.110669068646305
3422517	0.110633579159936
12237844	0.110621655132437
6296283	0.110612751491569
11532400	0.110609018978843
7554498	0.11060265152263
11797665	0.110599569397752
2190789	0.110596032336908
9472802	0.110594573728489
1718490	0.110572942801948
8292823	0.110563870610012
3876339	0.110558092439
9012495	0.110516267899007
11668603	0.110440006162474
7994031	0.110422053995095
3342865	0.110401404528295
2543869	0.110380923661237
11295290	0.110356996687328
3002712	0.11033566142603
1171586	0.110334881975671
10354472	0.110283431626554
1885000	0.110259958604836
10079230	0.110256324198091
2204437	0.110235582191685
9137626	0.110139139095638
1536945	0.110090711204763
9776852	0.110057026427638
9739106	0.110025308423986
7295861	0.110018807384853
1720039	0.110004025892864
7600957	0.109986979819973
223918	0.109953684052906
7808952	0.109947803074752
8896987	0.109947483749541
8934228	0.109933456483923
2841487	0.109907694545154
1591996	0.109873856619112
8948573	0.109869339898218
11157166	0.109864001179846
1370384	0.109774301878705
2806436	0.109755437911618
6574788	0.109694265828697
2835222	0.109688847894159
12707232	0.109676839406884
6982734	0.109662606986485
11250120	0.109653455759094
6335157	0.109647524202157
11133163	0.109582703688105
2473914	0.109550208221657
2451128	0.109533270658234
2230287	0.109524065363154
10862745	0.109519755292892
12324219	0.109504541774581
10572051	0.109498109625132
7126470	0.109495816724179
7507848	0.109455454993934
1765005	0.109437733090281
9472801	0.109410299750073
10769239	0.109387633254178
6192081	0.109321520218394
9806772	0.109311411864857
9199674	0.109303832217623
10848804	0.10927264501534
7750661	0.109270127066875
8916938	0.109252774286477
6967388	0.109198517752252
10372963	0.109183222720749
6335156	0.109167201585557
1601182	0.109077121081571
1708292	0.109070850434472
8725497	0.109056515960546
1861869	0.109055194870538
12459053	0.109050755269044
7332875	0.10902698961539
7059519	0.108996183177724
8292824	0.108992999097732
279925	0.108986906476468
2055966	0.108962641454704
241947	0.108961431239097
3233065	0.108931786944936
3278745	0.108914039088231
3497351	0.108901293601914
7671808	0.108891991025617
9512518	0.108879026579426
2806121	0.108866194590071
7356535	0.108817869336317
6725401	0.108797203478074
3980732	0.108771163148898
2783864	0.108736272224165
3422191	0.108729633502373
12167230	0.108686090661948
1734039	0.108679441451996
1425343	0.10867807183004
11900490	0.108649361291014
9697873	0.108635557979166
11112	0.108630406678866
2458955	0.108577302799366
12587916	0.108568490279519
2714421	0.108540293589222
1692536	0.10849843990326
2560752	0.108492990952847
11503955	0.108473922009143
11738361	0.108469352868935
7274491	0.108463854295887
6418714	0.108432489672452
3780892	0.108425732893097
512374	0.108421653332604
7217866	0.108396793316194
8243568	0.1083730428684
1812127	0.108367234512294
3550302	0.108356501585008
11927148	0.108348066343724
10449353	0.108277361471094
444660	0.10825967415627
8758717	0.108252334164442
10612458	0.108205375661974
8684465	0.108203969040522
1600137	0.10817983952704
7843275	0.108128016645914
7691323	0.108104678550285
7782537	0.108102747633544
12516475	0.107997677800691
6362888	0.107965124273707
8555474	0.107950873234895
7542113	0.107936319884858
7796878	0.107930974169026
2653465	0.107892057304749
9405096	0.107890114061084
3805129	0.107882372333426
9712308	0.10785984774085
505579	0.10785969735108
7554495	0.107834515166888
12399320	0.107810506855139
1991560	0.107800677476663
299069	0.107794806728879
7227476	0.107792829091887
10089903	0.107792487206503
6263546	0.1077923278902
6945879	0.107783135855877
6250871	0.107775864239678
10704391	0.10777056430783
2780991	0.107747926197814
7813795	0.107721680036238
2475184	0.107645861588071
2463932	0.107635971417861
11233075	0.107620828921654
3082666	0.107569986204908
12569129	0.10756568984755
8829174	0.107562946388356
9247334	0.107553863238016
2158445	0.10751735239048
6747523	0.107511288799918
11087627	0.107483862205779
7517010	0.107472301792067
8812122	0.107458495157627
7914163	0.107451663324132
7588055	0.107444717277903
8026325	0.107436778638535
1903074	0.107378821623783
12110703	0.107361478585106
7781902	0.107357514698568
2438127	0.107342750127471
8518407	0.107328237722674
430030	0.107318745708591
2926139	0.107304578060538
7797598	0.107294949848885
3987832	0.107290731076273
9342040	0.107241995494693
3360212	0.107234592060828
12361977	0.107221699789372
2545733	0.107214772453871
11154220	0.107212974453494
9058711	0.107209142864989
6327776	0.10719898313127
3902018	0.107198518698888
12351174	0.107198384082284
12912919	0.107161218252086
1735227	0.107149882308909
7589287	0.107122237226241
11476575	0.107117567187664
1695109	0.107068589582146
2338129	0.107060948113515
1319410	0.106993339779445
3224556	0.10699066653005
8401253	0.106984092745723
2538336	0.10698305808558
3014326	0.106982949048423
11468160	0.106957044834085
7622608	0.106954765955204
1191200	0.106924680578349
2924797	0.106899507972677
7569033	0.106877810599067
1483392	0.106861168750681
9118475	0.106820160678658
9226452	0.106791481894868
7691324	0.106759337072838
7588051	0.106756380333116
1490569	0.10673653980708
11316568	0.106727631771986
2493786	0.1067245814556
10854067	0.106702311083614
9895329	0.106701468760625
1923614	0.106609909740459
8906419	0.106602468267244
11164102	0.106581397524601
9256353	0.106560337826157
8282061	0.106526240868722
1628704	0.106522195688443
1811952	0.106486190692887
11352931	0.106482191820951
4019594	0.106474314018376
6679425	0.106454889012884
7152523	0.106452515373661
7364973	0.106442180729724
9113985	0.106413391971795
12468241	0.106379692193204
1689503	0.106377121619355
3814154	0.106352553720575
7508365	0.106338612322119
6987989	0.106305599498154
1705833	0.106302255158765
3514244	0.106288749799919
8502742	0.106276176942682
7956828	0.10622821746748
9621429	0.106225410889229
6321042	0.106210619856239
9545526	0.106192238678582
7692128	0.10619199853241
11177246	0.106181416557791
11356027	0.106148471587028
75937	0.106141572682587
7538816	0.106132039257948
10592386	0.106122803624645
10232368	0.106102814845561
7522876	0.106102801607685
9053546	0.106095390917488
7321598	0.106067463045041
457178	0.1060047758259
894267	0.105986656281744
11003839	0.105985209163427
2477210	0.105981543400835
9025059	0.105908121503128
6396310	0.105906021288068
2323364	0.10588856682028
12044223	0.105882508931482
11783990	0.105881202696393
6641674	0.105877989148664
458363	0.105859499244204
11593623	0.105812809863364
7994028	0.1057980087924
7062933	0.105780717361501
10862746	0.105764250168469
6943037	0.105751183615516
8043429	0.105722916257096
4039673	0.105719665355143
9680107	0.105672024870072
2830826	0.105667568651551
10392712	0.105657347387995
14512024	0.105645576214194
1713509	0.105615197414306
11094446	0.105602133414669
2338133	0.105597317721298
9169836	0.105574355315236
9521915	0.105555820854467
8694268	0.105547314514379
1426640	0.105525226875748
9573007	0.105507509351701
1363543	0.105489436934934
2783913	0.105480669915832
8610012	0.105473925090449
10753510	0.105469943659149
8793615	0.105463905787808
8679249	0.105436709845376
6980676	0.105419982145748
9036922	0.105393479977725
12450221	0.105372537574383
3025353	0.105358799538445
10349619	0.105343265182776
9546319	0.105313319477648
2790184	0.105311125769133
155399	0.105236548351128
6602717	0.105236520352548
11110689	0.105182393963301
11896986	0.105168678386121
2783914	0.105168476084246
2055282	0.105166406008621
1847337	0.105143243277287
1825794	0.10513372087447
9058712	0.105130996545959
9268570	0.105109524799025
10989189	0.105103236587034
8781420	0.105089445308683
9160674	0.105075922546035
11999302	0.105064856918142
6691924	0.1050630654691
7743922	0.105030635925074
1842356	0.10502913846986
6707490	0.105026202315912
12486329	0.105011371457089
2452725	0.104998722220119
1299367	0.104991543023555
1055407	0.10497503373889
3780887	0.104958347604198
11784054	0.104954224039042
7822435	0.104954006275779
7789279	0.104936241779758
2009344	0.104932913387252
12498716	0.104922062280479
10852824	0.104894844892577
10556051	0.10488845036076
1309505	0.104866635747142
7068776	0.104827182108443
2120243	0.104826559615541
6157095	0.104808061508871
9302648	0.104804647181898
8582292	0.104739399895201
11458498	0.104738338713235
11722431	0.104734766037174
12457610	0.104704500438248
3733684	0.104703557119634
227810	0.104702860145782
8546337	0.104692504325916
1701767	0.104692169663967
8615054	0.104691104319864
1168388	0.104688917413586
7009183	0.104607694332973
6534824	0.104602804944765
3669773	0.104540531552554
7554494	0.10449424629316
2244882	0.104486091805937
12619131	0.104483572602361
1723679	0.10447943901119
12361975	0.104443665586676
2144423	0.104436219309723
10233890	0.10442206456729
8297786	0.104415142332276
7804155	0.104390554557096
9920831	0.104384873813829
7539462	0.104383457558527
7527666	0.104376327795305
10357892	0.1043234970892
3283678	0.104305128636392
11776475	0.104304792695033
9223369	0.104268520876229
8199019	0.104256766133589
3779099	0.104251480901228
2644985	0.104221678853632
11919735	0.104208417614039
6840563	0.104199544806802
2806720	0.104190387006328
3905107	0.104189648605576
9524573	0.104171283136287
366289	0.104168508057757
10437084	0.104128800997201
3106417	0.104111259969788
7860771	0.104087268823785
3609181	0.104063402863402
3291981	0.104013974142022
14523447	0.104013041402472
7110176	0.10399261575256
10022521	0.103989581663269
3488320	0.103959179263098
7912640	0.103956384395521
12117811	0.103927401715484
3617224	0.103901346881414
6747521	0.10387336253231
11039013	0.103871758707814
3803715	0.103869333049376
3391934	0.10384767732612
7691315	0.103846503328485
8967444	0.103836074951403
9651218	0.103830086699915
2483690	0.10381933992056
12031277	0.1038184863064
6969611	0.103805930578916
11760086	0.103805596775213
12206789	0.103798322806152
3146622	0.103784585111198
7895780	0.103780981321022
8373380	0.103775059763194
9169918	0.103775026436787
2548682	0.103773769142738
3002153	0.10374869326115
11978947	0.103712967964762
11566562	0.10369610750128
10479452	0.103689585372929
11821379	0.103686996252462
2765663	0.103684674992558
1826435	0.103664166364799
8263968	0.103660717528966
10506580	0.103656277233124
7470392	0.103644999421322
10612460	0.103559589889593
9716575	0.103553015223494
10477726	0.103531385969131
6784936	0.103518152202439
8639850	0.103512658464247
9570916	0.103510670293395
1211656	0.103480423201994
10610031	0.103473126541809
6331844	0.103472757857912
11066093	0.103459223494536
11532918	0.103446100010261
3470395	0.103440167658695
7947490	0.103417602297568
3173968	0.10340586083767
8314005	0.103374470731136
2680421	0.103353814849396
10969733	0.103339437571071
9483191	0.103333306909345
9389663	0.10333033288263
8187899	0.103316502252306
3510890	0.103313902058559
9694701	0.103310377700145
12842913	0.103299094326636
11195866	0.103274287303873
8050821	0.103263539991836
9618723	0.103263098487368
8756281	0.103238647478981
3986913	0.103205645216685
12670870	0.103191233705538
11044412	0.103181951007597
9078441	0.103177022447578
9727360	0.103170011720817
8298127	0.103156833362303
11278709	0.103135646773496
6460039	0.10312403430098
1682130	0.103121396388166
7873787	0.103120605650929
10339565	0.103109683827744
1295737	0.103102702590366
9165117	0.103068130399482
1069291	0.10306763908558
10679768	0.103041965834518
3973010	0.103038160208587
2843666	0.103035510319896
10775160	0.103023797130225
8202544	0.103022084365239
2366584	0.103003359431045
3487360	0.103000356099528
3471520	0.102972553609147
11940101	0.102941121818657
12205674	0.102940927863451
3552252	0.102927259444182
10474165	0.102915131857338
6704020	0.102875518118652
3498642	0.102874911691579
3794595	0.102850197847119
9124035	0.102836345418753
7745545	0.102833626747034
11710928	0.102815330553536
3085153	0.102799276983759
1600244	0.102784707091677
7780135	0.102766651150546
11602340	0.102765241248827
2723570	0.10274471166821
2001449	0.102721274385671
9082988	0.10270934266347
4010690	0.102706661809738
7982979	0.102657051262843
8674108	0.102656515798209
12441290	0.102651523362222
11396954	0.102588717919035
10585273	0.102552358037642
2153688	0.10254925858747
9203095	0.1025487037795
9553721	0.102511821366549
12667280	0.102476823670909
12171712	0.102450818307693
12075469	0.102450433770924
12428243	0.102430137778511
8626031	0.102426859743537
7527785	0.102425511930747
3497992	0.102418719286344
11896195	0.102406009960072
6605867	0.102402400172635
7703522	0.102396624708044
2771521	0.102364696094315
518258	0.102350389972744
8162858	0.102328627999233
7042446	0.102322415902229
12205678	0.10231160606218
12351385	0.10229517510037
1945269	0.102279030313658
216495	0.10226215441272
3009159	0.102261480466272
8682294	0.102258239632228
1301082	0.102256557469347
10657702	0.102249154868904
10362016	0.102247545961711
12080468	0.102227435422056
6210173	0.102172832307265
10910771	0.102167988739894
11039899	0.102161971561348
9864150	0.102160739297119
164031	0.102154999685934
8647227	0.102125703935763
7538349	0.102122354556428
2642944	0.102113064461581
12202029	0.102092825908791
7536684	0.102090378898755
6723794	0.102067155939147
9450926	0.1020272892422
7827754	0.102006303177162
10655493	0.102003595209723
9854159	0.101995426736173
6274787	0.101988970845428
11039906	0.101985720964581
12135679	0.101977546897011
6930324	0.1019597753452
1581171	0.101933065969277
12584568	0.101916781768499
8625841	0.101912455424926
12010792	0.101903371567633
10658113	0.101893651896169
999867	0.10187135512874
1773805	0.101870411731684
10591182	0.101869257216228
9027589	0.101861990102173
10751181	0.101853557700883
3494909	0.101852191888686
9025060	0.101844170179928
2536616	0.10179619975938
11838052	0.101775312740338
8677750	0.101750406225776
6321954	0.10174462951305
10761392	0.10173773288637
1315677	0.101736599838608
4034925	0.101720315054811
12729559	0.101716166129826
11114331	0.101709197168738
9876177	0.101703062722266
9736723	0.101698381343747
11684661	0.101696661456653
12461773	0.101690944432941
12710968	0.101679607135862
8766811	0.1016785582639
1381240	0.101672347573941
875488	0.101671634025264
9716535	0.101654520324924
3794603	0.101647539130888
2627888	0.101643146587666
9636076	0.101629184460589
1358174	0.101626654510087
3569442	0.101589774995613
8605337	0.101586906483325
12626371	0.10157961293209
12111722	0.101541786959823
12882918	0.10151249439934
6662286	0.10150217938622
3141523	0.101487274578811
180604	0.101476653295717
9708734	0.101473281721298
1510677	0.101467005462945
1995291	0.101448771700665
10803461	0.101442548256618
7585965	0.101433210918684
6820421	0.101418441953125
9347915	0.101418427810114
10658112	0.101417611919455
11684660	0.101414597744542
2628874	0.101395209559281
7521847	0.101394583168724
3780318	0.101386454000724
7537113	0.101377364680508
10231505	0.101338085205419
8582280	0.101336439729893
9486531	0.101310586747534
947992	0.101306890506718
3169136	0.101294153712979
8575063	0.10129387722268
2226653	0.101284082195906
12101227	0.101248014640701
10092528	0.101246406987985
9256355	0.101216439485109
2004427	0.10117489622177
6950947	0.101145603579212
9879517	0.101141175154337
3746972	0.10113623603209
12210841	0.101116363090264
1295744	0.101100575652856
6273200	0.101094644395272
8824772	0.10109280758747
383729	0.101086920838452
2419458	0.101079053016559
9553872	0.101060000437223
1451658	0.101051784219055
7688370	0.101050420522214
7541663	0.101041058200898
11496185	0.101035362343801
2069567	0.101030689575884
9792792	0.101028726898054
7507191	0.10102450918463
7683216	0.101003012695464
6298346	0.101000204828257
6131549	0.100991923322952
10196840	0.100975049786474
12664798	0.100969021311783
3856884	0.100968462870448
7635056	0.100964521280591
7589259	0.10096266925683
7516921	0.100958848579738
1872864	0.100938546326853
8097171	0.100915846811851
6410120	0.100889490361721
11146505	0.100889193307677
2896	0.100885524236011
10648398	0.100872114231886
11838371	0.100868744493179
7135168	0.100850499080702
1296158	0.10084307049865
12754251	0.100841001649299
2753090	0.100840102766033
11668594	0.100808932106482
11544531	0.100806629475406
7471155	0.100764462076682
9457905	0.100759364560432
8187630	0.100746281799119
10452076	0.100743492038818
3207624	0.100740448785563
10889069	0.100716324785314
12546137	0.100710431773942
11836786	0.100701181195292
12202171	0.10068073421264
7626794	0.100666580466626
6785524	0.100629450638987
10648384	0.100618275522863
8382166	0.100594139609448
9510024	0.10057052368044
6380855	0.100566181055514
301851	0.100556666778672
6705261	0.100542635558694
12406171	0.100538616129514
8706797	0.100523281136057
8874184	0.100521196182043
12205675	0.100515157638898
1824254	0.100502639027583
2632283	0.100500081692553
8689030	0.100497383742602
7743924	0.100474535019212
7538347	0.100458294395092
7795257	0.10045341514644
8223475	0.100449441642541
8391388	0.10043709098979
2805093	0.100435245588716
11084688	0.100421748629331
221107	0.100417138731583
1850104	0.100416792908964
2067850	0.100415695609976
10502113	0.100406427018108
2621231	0.100397922128423
8874188	0.100395814200394
2313140	0.100391463731425
2931849	0.100384142010786
10894163	0.100370761709101
10495269	0.100364661176162
11077118	0.100357740201522
1577738	0.100355244148718
7535588	0.100343582383903
12871700	0.100340400163527
175125	0.10032766004783
8719887	0.100327139912437
908201	0.100323859917878
8495229	0.100312452387894
6994264	0.100302976803408
9006074	0.100268009984225
3188228	0.100259617904167
3048441	0.100232250078456
3142763	0.100228386558606
11076675	0.100214997925216
521746	0.100213237441309
3196871	0.100190183397737
12787505	0.100189371250542
6712687	0.100188323895421
7600974	0.100173120396416
12189704	0.100168341587399
3077943	0.100166415051623
10943841	0.100165315991165
7270910	0.10016053310075
2680423	0.100158394522928
6262444	0.100141545467381
11707279	0.100136115668512
405394	0.100122838413323
9242533	0.100115944108315
3173966	0.100058939105617
10882105	0.100050327178349
3305056	0.100036968932411
10211997	0.100021190014487
12391167	0.100015610819595
7585967	0.100004944778284
8950518	0.0999965699868259
730783	0.099996207549449
11106751	0.0999888788041366
420737	0.0999828915499744
8814338	0.0999617451540168
8893020	0.0999509055480593
3124644	0.0999384859538209
12662434	0.0999304320141951
10985857	0.0999104308597785
11356030	0.0998733659702076
1893873	0.0998619704021653
9152010	0.0998356171370788
11092462	0.0997977593196521
1909402	0.0997962742014224
8867762	0.0997910042179362
10964476	0.0997809189286339
10476788	0.0997700220254506
6329882	0.0997574664571081
11066089	0.0997145652522948
3422228	0.0997002931955456
8503928	0.0996598691891869
6698133	0.0996487167339104
11739167	0.0996476551496618
9389458	0.0996434282462746
3018294	0.0996421013473713
2608041	0.0996416189941984
9368001	0.0996210912602004
9626507	0.0995952506553415
11087625	0.0995936193420169
3840806	0.0995872856405272
7924997	0.0995677221407934
8417964	0.0995396561802513
8187642	0.0995193808742189
3091385	0.0995188128170083
505582	0.0995005508485763
7418011	0.0994908726315537
9058710	0.0994889016270608
8330540	0.0994802080452424
10721006	0.0994677571072443
1297175	0.0994547949984666
7509212	0.0994546286139563
8724544	0.09938791411868
371701	0.0993719914163211
7538352	0.0993559874044123
11981559	0.0993490071232214
7399517	0.099324011999264
7053396	0.0993068639352796
2679916	0.0992975690317247
6394658	0.0992722784670309
1954374	0.0992703960137517
7487139	0.0992570342979438
2467145	0.0992551550938319
7144789	0.099247852953396
7699522	0.0992309539317045
1857594	0.0992195885650144
9435287	0.0991981480245117
4029289	0.0991951562454702
7537114	0.0991941396497233
1350132	0.0991896593213384
9007233	0.0991751171420602
9697047	0.0991717390911643
9015213	0.0991640644856316
7515896	0.0991492560326466
1680379	0.0991272093190264
11689954	0.0991265918408454
2753092	0.0991242720857834
6840221	0.0991226211723537
11710041	0.0991200797023652
11110684	0.0991172542400555
1668898	0.0991083217642192
180293	0.0991062788066343
11798507	0.0990957210891411
1699775	0.0990695079667585
1185099	0.0990546697862231
10477299	0.0990522813548191
9447231	0.0990369547379212
11731782	0.0990088629592719
10214871	0.0989848838206642
12508434	0.0989814917220884
6983149	0.0989784025530393
3415666	0.0989753303140831
1508891	0.0989630671400447
12923295	0.0989473195238153
11291856	0.0989451793008131
11493539	0.0989173763020143
6501315	0.0989050698711235
10086337	0.0988994637490254
9251133	0.0988872094103335
7626791	0.0988840386555834
3338518	0.0988630533911705
6978488	0.098854492669509
11373270	0.0988537001583045
1657247	0.0988486426196776
963054	0.0988438004132459
11350486	0.098800720883615
9655802	0.0987975778043731
7691246	0.09879394016429
6831048	0.0987924381045293
3780888	0.0987865411153095
6399008	0.0987851348839247
2064728	0.0987845746004682
9787155	0.0987821045428978
6162661	0.0987781976402557
8637232	0.098752146529939
8251908	0.0987457907727025
8792610	0.0987307785588128
10600887	0.0987149334702948
2769201	0.0987144583364534
7872008	0.0986823713134011
10556058	0.0986728577112087
430031	0.0986694294821842
8647232	0.0986602028598387
7671812	0.098654384859007
12729565	0.0986457280540549
12041668	0.0986392514618462
229341	0.098617209687988
29506	0.0985895752562102
8641364	0.0985798955711244
12591600	0.0985789643322335
6314644	0.0985771887384319
7875383	0.0985678177491937
2720794	0.0985571075026398
6812084	0.0985498118675739
7600971	0.0985467844758953
9025061	0.0985185703387724
8787772	0.098499681039811
8119123	0.0984839490075403
266196	0.0984815146161259
1763409	0.0984786317110744
8704190	0.098462039983097
8756289	0.098413865684057
12766198	0.0984073748018014
9226632	0.0984032798357513
2998036	0.0983794451275825
3261250	0.0983579427683106
11684013	0.0983305536939657
91624	0.0983168874990279
9767159	0.0983026552800821
1879364	0.0982896336045928
2583089	0.098274224178396
11944943	0.0982739259176792
10210324	0.0982693903069457
9696037	0.0982682742301338
2835720	0.0982626425762205
7606782	0.098249033700277
8896984	0.0982339112454706
7541382	0.0982313855023485
10990461	0.0982004264406389
7362777	0.0981858264105624
167981	0.0981781638149259
1622340	0.0981486819671239
2010656	0.0981408544819272
7994030	0.0981312417925797
11171332	0.098111915079691
10512725	0.0980357673464241
6491393	0.0980288079702202
95516	0.0979872964396635
9270878	0.0979834833014954
9435292	0.0979785034731342
7743923	0.0979762570400852
2708450	0.097975689826676
7525329	0.097921979097791
3958493	0.097920245878782
1299359	0.0979163945820633
8675800	0.0979149334244531
3096401	0.0979017333603464
9617895	0.0978904078616814
7507859	0.0978768199029652
2334966	0.0978684596796102
2411798	0.0978631467644185
8389582	0.0978615337217359
8318953	0.0978579665243924
9389455	0.0978440691320075
2257886	0.0978254160706289
9245511	0.0978150497032131
7522890	0.0978139151370383
9694513	0.0977984410324868
285076	0.0977974468080194
1649034	0.0977903326999532
8830761	0.0977685823593264
12006152	0.0977661961620657
9368342	0.0977596350295998
8397166	0.0977515839577581
10657703	0.0977456261157319
9596652	0.0977096404525425
9133442	0.0977064799934872
1628706	0.0976979949875537
11731461	0.0976977739024021
4039271	0.0976652883914049
215596	0.0976402659829628
8790940	0.0976268135423494
2905178	0.0975990178161276
9012537	0.0975956091198218
11688563	0.0975785500429689
12141430	0.0975720532399612
8808410	0.0975420299092806
11520680	0.0975236797191488
1704821	0.0975054674508178
2208280	0.0974965342512178
1722013	0.0974872389717535
2643518	0.0974735958810344
7635052	0.0974669289792861
8436205	0.0974456317339669
12681289	0.0974359694082819
9334276	0.0974298269485174
8751978	0.0973865778381089
52890	0.097384421669653
9727358	0.0973731028674216
1374314	0.0973609084495208
3077942	0.0973423002532015
7536639	0.0973339417091574
8527897	0.0973105679062586
9054500	0.0973077449871127
8780897	0.0972974953798387
7690439	0.0972638389074654
6962070	0.0972483044355352
11855860	0.0971973018888098
6180044	0.0971509613610217
11776479	0.0971393137770967
8565836	0.0971273536802592
2993865	0.097118501345439
12781692	0.0971184513175549
12801513	0.0971180948283635
9226165	0.0971092305305282
12076830	0.0970920312529308
10199980	0.0970828337769971
3381560	0.0970806553883825
6440960	0.0970791649357393
2651451	0.0970781826917282
3930276	0.0970762177889886
11030353	0.097068663980586
1672832	0.0970632907670316
14518548	0.0970398541531935
8621580	0.0970349508205211
464374	0.0970325265119389
3609183	0.0970210449728148
9804610	0.0970053765404914
3528166	0.0970053453973169
3032996	0.0969805505669785
3143917	0.0969753903981674
9642878	0.0969481713752385
11291860	0.096944606630702
8813115	0.0969350896171553
9681889	0.0969273903026739
9524320	0.0969056012067797
2023219	0.0969012332688503
11436356	0.0968920630664421
3884631	0.0968884703624362
7533582	0.0968613561987908
1696903	0.096848175865835
1719163	0.096844880854348
9572359	0.0968426227643716
1356132	0.0968344057635512
3136398	0.0968238840131272
8798155	0.0968128610162838
11743933	0.0968057804552865
7589792	0.09680367550683
1480020	0.0967776943016618
8417958	0.0967717701903342
2033960	0.0967600705890207
8568918	0.0967594928746449
3851723	0.0967504809798833
10330185	0.0967425140824403
1768436	0.0967340413391564
3345558	0.0967338232192622
11875643	0.0967224015142781
12382329	0.0967216680322478
9834195	0.0967085291570147
3998490	0.0967065741197149
1886404	0.0967048261357473
12145689	0.0966914170791154
9234065	0.0966911454743986
7565705	0.0966863486005394
1282576	0.0966754544669814
3108412	0.0966585329538391
1879365	0.0966478931388362
2912801	0.0966269372838386
2680344	0.0966047263508781
9688571	0.0965938416346647
7693963	0.0965921986810752
11461002	0.0965778219663387
1477334	0.0965575766449618
7545458	0.0965395821261586
11237429	0.0965289417845872
3512279	0.0965202678136016
6473415	0.0965198525474302
11493546	0.0965128464151463
232138	0.0965120568375291
11239394	0.0964769205285185
6975722	0.096472356321098
9230076	0.0964659693082273
3496234	0.0964361959711092
8577760	0.0964282347262884
12375666	0.0964276221420291
11838051	0.096423429552663
3652985	0.0964177854575037
11461195	0.0964106069865355
6315365	0.0964087204784799
8567727	0.0964079153831518
8174635	0.0963947460559734
9753670	0.09639449483376
6343108	0.0963780258647375
9524319	0.0963767527313594
1284309	0.0963698680011346
7519564	0.0963688107501748
7263770	0.0963679438691991
1239183	0.0963641084761464
11564860	0.0963401113781919
3872974	0.0963393141604216
9197246	0.0963362176590073
2840668	0.0963314082683701
10529390	0.0963090772389598
8075625	0.0963031118892605
2366800	0.0962877403660546
120371	0.09628702639598
10451352	0.0962752939794308
10435634	0.0962567883202904
12832451	0.0962400655205228
9762523	0.0962344830284579
11124803	0.0962173610081073
7538817	0.0961793830957892
7918100	0.0961784931949535
6254077	0.0961715230523975
2477329	0.0961658759476253
2973075	0.0961581118596627
12351169	0.0961462730119764
2651811	0.0961416367688881
10976986	0.0961381649413634
7438785	0.0961294120266488
7947385	0.0961142939093808
3624918	0.0961028766039882
7507858	0.0960910702660387
7749117	0.0960728810029341
7426748	0.096060815250434
2876907	0.0960414203667255
11532397	0.0960371533114579
3184986	0.0960305422648903
1295734	0.0960215013212864
3379344	0.0960179584006416
7047685	0.0960085733401821
2505473	0.0959946948804447
7473006	0.0959767442506342
3354840	0.0959657614418432
9572365	0.0959509409695292
7558443	0.0959454784723261
9502726	0.0959203086225292
1383811	0.0959196514085315
7722755	0.0959065699405587
10498604	0.0958902069430398
9102300	0.0958837199809764
3699111	0.0958680036135499
9923444	0.0958541574210526
747675	0.0958528093560417
1940439	0.0958522035431437
9119115	0.0958427668072212
2167234	0.0958299255119614
7852429	0.0958289975052706
7528576	0.0958125442251948
3018909	0.0958046407355506
1648704	0.0957995471907841
6208557	0.0957974618675212
7007871	0.0957947334635654
9490505	0.0957937738124041
8268416	0.0957618218696835
2805068	0.0957563800066488
11262239	0.0957247628580936
1714106	0.0957208140882357
6840565	0.0957184590428288
9398457	0.0957059056573783
9344618	0.0957035536798564
1379845	0.095693990674868
7534716	0.0956913950887155
6466946	0.0956865695137506
8136268	0.0956768253079407
7533099	0.0956632396984573
6295917	0.0956539845391086
1638978	0.095651732046685
1269177	0.095649595062896
11077996	0.0956466826108754
8575329	0.0956442544624902
7859288	0.095633620200492
11821952	0.095599624312319
9603427	0.0955888462864629
1453015	0.0955830194715859
12970741	0.0955828750569588
8167914	0.0955419173724271
7779691	0.0955335639386136
2055281	0.0955324051932442
7994029	0.0955316420167557
9268575	0.0955252054191522
2475360	0.0955231849047318
2688540	0.0955121986975826
11134893	0.0954988360463656
1857593	0.0954837606720698
232102	0.0954824097736876
12112457	0.0954822414495774
11786041	0.0954788793178093
10681583	0.0954545729629264
3287150	0.0954356903622832
1832644	0.0954314652608404
11756751	0.095424009145877
2170152	0.0954164886580657
8980614	0.0954040686409064
3944198	0.0954017941740143
12393529	0.0953915375707653
9690685	0.0953883248712598
10410306	0.0953728658533343
6971758	0.0953632838429316
10082583	0.095355478803659
2962881	0.0953521736938852
10688816	0.0953492692936976
2202742	0.0953394417253841
7434742	0.0953363781443424
10645767	0.0953310232009626
165150	0.0953210552455903
3595769	0.0953177149098442
6476796	0.0953136640869059
7372725	0.0953096780918163
10840074	0.0953051993519889
11983093	0.0952999743710476
10918592	0.0952980127419514
3077932	0.0952863662308366
12190870	0.0952707851599374
1696904	0.0952339926487316
8582293	0.0952294930549359
10518506	0.0952183344943028
5978	0.0952025517860579
727039	0.0952008306377836
7996126	0.0951892228349663
3169139	0.0951729102733394
11476585	0.0951567164758702
12140262	0.0951556306935755
6820431	0.0951448530373977
3373036	0.0951402628010967
11784023	0.0951331558373473
7750652	0.0951210316157506
8904875	0.0950996477454858
9165113	0.0950849115927319
9073457	0.0950816365166794
2783249	0.0950797416583742
3114393	0.0950745549669646
3052624	0.0950729899593944
3098297	0.0950684157712968
964512	0.0950613738328869
12399314	0.0950575627381855
3794594	0.0950362711752997
11687494	0.0950260385164905
10850494	0.0950086091947337
7539382	0.0950061253684802
2145179	0.094986032594226
7538350	0.0949832477280451
6453260	0.0949789267453128
2436620	0.094956412318457
10924092	0.0949560532421757
7182013	0.0949462334797712
2511193	0.0949271015484663
6758141	0.0949077978585383
11703922	0.0949041484686053
6096250	0.0948998693303586
2801307	0.0948618039672003
8603102	0.0948403758833094
6505616	0.0948317359030649
3435916	0.0948259486059537
11128576	0.0948196719336676
1655283	0.0948193039795893
12756185	0.0948011529175218
9867350	0.0947973150018606
2423110	0.0947969714887591
11265022	0.0947857331064203
6085563	0.0947702346635923
1382714	0.0947444755016203
172062	0.0947345572834076
511209	0.0947306457974291
20320	0.0947183962043212
9680355	0.0947128165851444
3099617	0.0946925767283996
8941674	0.0946837059947495
10896792	0.0946752624324932
2903889	0.0946682033832788
3510078	0.0946670155564924
7958018	0.0946617130426074
2786728	0.0946603122950782
1404156	0.0946557922708235
11287200	0.0946507387076915
7918061	0.0946414226244272
827363	0.0946411460875421
9882479	0.0946289314837315
2164390	0.0946182316366315
1530652	0.0946043796911771
9496788	0.0945922131045359
3994410	0.0945815110704129
3485589	0.0945783727281118
11867525	0.0945783368074873
8632135	0.0945596985965163
12457262	0.0945562262685762
3203378	0.0945554047505815
11076761	0.0945290452161725
11703363	0.0945120533368539
11896989	0.0944748871658509
12773571	0.0944743463824858
12476032	0.0944685783760084
1373721	0.0944658167271111
11095247	0.0944652032170641
12729558	0.0944585890591272
6879729	0.0944584562023304
2826429	0.0944496694386136
2497284	0.0944409748003977
10795740	0.0944397799768962
1564941	0.0944396110379915
7588065	0.094436839900337
1978855	0.0944263087640373
7555708	0.0944115906290016
12885759	0.0944076959117505
8001152	0.0944008876223017
[truncated: 79,416 more rows]
