# Supplementary material for: Ranking the whole MEDLINE database according to a large training set using text indexing
Source: BMC Bioinformatics. 2005 Mar 24;6:75. doi: 10.1186/1471-2105-6-75 (PMC1274266; doi:10.1186/1471-2105-6-75)
Supplement: Additional File 3 — Stem Cell MEDLINE reference scoresA zip compressed file (file3.zip) containing lists in plain text format (stemcellpaperscores-adjectives.txt, stemcellpaperscores-nouns.txt, stemcellpaperscores-nounsadjectives.txt, stemcellpaperscores-verbs.txt) of 81,416 PMIDs of stem cell references and their scores according to nouns, adjectives, verbs, and combined nouns/adjectives. [file 1471-2105-6-75-S3.zip › stemcellpaperscores-adjectives.txt]

12943688	17.7864537015727
2765682	15.5370207240488
8598217	14.1071536417864
12367587	13.6650546882899
6473731	13.2650266363319
7187823	12.2202708196037
8648758	11.5692219279204
677483	11.3801095380176
10845856	11.2246251204403
12874139	11.0109029893587
869222	10.9022494731286
9665811	10.522655132313
12745436	10.5126677525689
2482820	10.4512824049676
8293681	10.3705364028789
12513659	10.3026607120528
11458512	10.2578399357904
427281	10.2424566374843
6832228	10.2291104997876
9889094	10.1937959113544
1477365	10.0185797388342
12816072	9.84296331431424
9388780	9.80276664620739
10727858	9.74547681927686
11060034	9.68200025838155
10949945	9.58269998910437
11783004	9.47056894762574
6266560	9.28756004164363
2257938	9.21779458671823
12200160	9.1345082176541
2411614	9.03425857939762
9090788	9.03276623011685
12393529	9.02255341250865
421854	9.02248891640333
7248183	8.9687028470341
11709176	8.96579164217071
10937998	8.95830517437639
10441545	8.94844241890386
1213064	8.88242931138289
6332035	8.87464805397966
9675053	8.76176936076394
9382792	8.75546777408632
1981402	8.72459648724703
1721533	8.71059477934145
7513443	8.61183832901491
422650	8.54536146557844
8608017	8.54082505054594
3114342	8.50323890392516
9642877	8.50176119302728
10878618	8.49776724737743
702031	8.45214049599974
3061582	8.39853324478589
3709708	8.37924322871827
3479264	8.3710304324422
1893864	8.34010488865101
7477065	8.33274232170353
9119087	8.32063968538637
6692027	8.31376539641356
2386839	8.2827600593374
3194494	8.26390307384056
7548419	8.20675073486019
7907867	8.19990450559727
6373020	8.19922774659736
11027332	8.18478084940843
8940246	8.16943576558203
12919684	8.15376597689614
1451960	8.15032148018651
12109216	8.1496797251942
728614	8.14576483135996
7569034	8.14354784380783
2917609	8.13186747330035
9744817	8.10303287075955
9027467	8.09700549033136
11091074	8.09151717816383
9865703	8.0686319431947
10913617	8.06749939797763
6500009	8.05315327415923
11549388	8.01090355692557
465700	7.99790107144793
7337685	7.99663558631214
6089475	7.90077340807353
7750649	7.86279269341598
11776475	7.86057639088745
4064102	7.85901120414141
11847430	7.83099423177893
7749465	7.81431641243285
474997	7.8068708237719
10455174	7.79012711223066
446628	7.78747023714079
901253	7.77642287874923
12382669	7.7493606690834
10617567	7.73618212381754
1640721	7.70956618636238
8641447	7.69230836278936
12586060	7.68951009236062
12123837	7.68355675189747
10974008	7.67975556889798
8791529	7.66357195620719
11187960	7.63512541152258
12716747	7.6137784313927
9545513	7.61257926379456
9811976	7.60651501236736
6517911	7.60202206266331
11342296	7.59692275106016
3173966	7.59507183020239
2453271	7.56759957430311
1557357	7.56529667218992
11181176	7.55648941816941
12082085	7.53273221416808
11687492	7.50037926387529
7900985	7.49875655331917
6535638	7.47927673264878
6425477	7.47393047084506
6747522	7.46648115951852
12403720	7.45561013943076
10521392	7.45074469040046
1417873	7.4388514763699
2352203	7.42755565943818
9192869	7.40204483214763
8927425	7.39931447865204
8066449	7.37481866850002
12710968	7.35258363962695
10393935	7.34722900592071
6692844	7.33260391836158
10451349	7.29661664330558
3360212	7.2949823985849
6747521	7.28164331290926
8687458	7.27319520863906
9677390	7.25219432383741
10227154	7.25124920450177
3762564	7.24796914749862
1983114	7.24101768517551
2015789	7.21486820362961
2636136	7.17293973836003
12118074	7.15324025378917
11545160	7.15014346444702
3143916	7.14724665774547
2790172	7.13943220955077
2283316	7.13895638927848
2269427	7.1344619085148
12581870	7.12043313385361
11203698	7.10581743286686
6692856	7.10155314324702
6381989	7.10015257095322
1391864	7.09712564037523
10804185	7.09609130912231
8116669	7.05253603967456
6686355	7.05216560714889
6321042	7.03010846062911
7922315	7.02871867003694
7665146	7.01189343673298
1355679	7.00520323923474
11605543	7.00205258488865
12205683	6.99693798600736
7779682	6.99152103314643
12816048	6.97016383201473
12799302	6.95371564320453
1800143	6.92891505429667
10612458	6.92048927448943
1717160	6.91905176386425
9119886	6.91706903750008
7796878	6.90844689432905
3497317	6.90804880489487
816557	6.88421807800348
808278	6.87455767471546
9177207	6.87175431304677
7823931	6.83439490489464
9697695	6.82082260080697
11755538	6.81353440009974
6760027	6.80940934816616
11698183	6.79831887733813
11008262	6.79268241240951
6698175	6.79018197726308
9696036	6.78227511990774
2717721	6.7589130393927
7926778	6.75090590020056
3449368	6.74137148237167
9558375	6.73900774280858
1729134	6.7360696293468
1445570	6.70784504869517
10047466	6.70363492447638
8674436	6.69791022577073
8633240	6.69449165643718
10368935	6.68896344060011
2316813	6.68242487719205
7295861	6.6556723979826
9094722	6.64889025011763
8896407	6.64538953538186
8047326	6.63713498420763
7777252	6.61771425460452
8299937	6.61595077630513
1627462	6.59358050917792
12374778	6.58243647002997
11900640	6.564162006927
1713893	6.56392836510104
11025226	6.55962041376178
7908145	6.55786696191618
1990053	6.55460196044919
11797664	6.55392938892389
4018456	6.55338280425342
6357830	6.55287207800284
10612462	6.55058501918112
12510873	6.54555827546823
9027466	6.54307012908816
9457052	6.54042357221699
1689008	6.54003334624853
591869	6.52847174537773
7225571	6.51878321627041
9891304	6.5111199179394
1638131	6.50296046366278
9521839	6.49829284186606
9700357	6.49279443008573
8916936	6.48109403646435
10542955	6.47947659703584
6421061	6.47666730012615
129334	6.46817434052458
8103931	6.46773204528368
928855	6.43538601108625
9507058	6.43474491496018
3652212	6.42788991939297
7498788	6.42462533273909
12705863	6.4169850334871
11027595	6.4168327190362
8372880	6.41640404218147
10430909	6.41296329195294
3088591	6.40800787307132
7477317	6.40550142616832
9626502	6.405429768457
10949656	6.39276684944756
11807029	6.38960433339815
6510332	6.38634295862939
2120078	6.38011520758673
10427001	6.37777014842975
8594899	6.37058157355037
525250	6.36754244259768
2729617	6.35899679158289
2627894	6.35015374709743
6276011	6.33637881030081
11062005	6.33474880476195
8314005	6.32644315144264
508099	6.32519085552293
8001153	6.32108050083982
9740657	6.32018605619006
1984804	6.31563709394247
7006733	6.31384976624584
7137584	6.31190292294729
85584	6.29646432030366
10384111	6.29444980059173
8250279	6.2871172420139
3622854	6.27961114677973
9521912	6.27699407824102
505578	6.27630123365971
7400742	6.27423320845001
12553703	6.27172249183606
6420170	6.2703260044476
206236	6.25924438003359
12107492	6.25789885905925
11237462	6.25568693499867
11086981	6.23797409046575
151250	6.23610084366557
8906418	6.23542125376187
9574747	6.2330476164457
7857657	6.23159300521852
7956842	6.22397711932329
2168713	6.21771174231194
11032182	6.2151657705126
9162500	6.2078392578801
6334330	6.20546579763061
12619131	6.19821414882703
9133442	6.19417624355218
157787	6.1898647659172
468571	6.17994696064521
3734680	6.1792332157927
11934860	6.17913659461447
12730498	6.16038036288491
7196202	6.15995105406745
7541533	6.157219328954
10841079	6.14676607731134
6382294	6.14431384995485
732366	6.12767127792374
6583851	6.12637606480869
8662522	6.12601872265575
6479441	6.12533145639625
7415601	6.12016177370343
2210912	6.11942038700581
1811930	6.11617301235199
3995602	6.11480785544583
8781059	6.11356902871213
12967558	6.11348982866767
6182013	6.11252659427051
3785220	6.1083319868794
3865700	6.09758278805249
6372899	6.09674148226207
11756541	6.09596084884734
8921583	6.09446013739545
8770547	6.09347954892004
10199969	6.09030611847035
2334965	6.08870444564752
3085956	6.08520528371585
12415006	6.08492479461676
7649360	6.07748661344341
9529255	6.07132724049635
9435292	6.06632232238016
8020717	6.06613795121782
10409495	6.06398441249847
9369175	6.06120994398576
9578717	6.0588444649129
10585563	6.05511941213859
7729571	6.05272491248887
7471318	6.05064633660978
7585967	6.04377195274852
2032312	6.04320017411741
2833421	6.03852763521475
11767473	6.03802485649851
8041747	6.03299980542543
2083339	6.0308661630271
11747084	6.02754155647825
9087406	6.02725563167441
6132450	6.02310087140925
9169844	6.02151957532342
2259382	6.013927540211
448266	6.01384040129188
11980719	6.01021938215918
8549671	6.01018591454341
3138101	6.00824847944227
1010159	6.00504374091927
6983976	5.99625511523642
8078582	5.99003505606219
7887536	5.98980880662493
7600971	5.98787724759057
732364	5.98639927755322
1315678	5.98530792997765
9182409	5.98522141568647
11292660	5.97816921299658
9601989	5.9780198682321
11811552	5.9758727266428
12600892	5.97011380323695
2658587	5.96927666148496
1991548	5.96894899401819
12375063	5.96816604990838
3784628	5.9640184753949
10674386	5.96396717629434
11923204	5.96294147425304
7290565	5.96236256013176
9199315	5.96234958236083
8381467	5.95751751947979
9694630	5.95692703584127
7585963	5.9512938965285
9032023	5.94986436936497
12729793	5.9487311608226
12617855	5.94746502610758
1964682	5.94732336854742
3161231	5.94518680585679
12169568	5.94339487963701
2477087	5.94068457412289
11804793	5.93890070958789
3632693	5.93849492599848
9642878	5.93552985916656
3907849	5.93290589542856
8989523	5.92701175693279
11776469	5.92495525698132
559546	5.92487903297945
11112380	5.92333656990461
2298247	5.91441592874264
1516472	5.91197056479554
6280648	5.90474124279576
9169850	5.90458750049587
10402952	5.90086047158847
9697873	5.89478006564491
433793	5.89312005023015
12011937	5.88568391566426
3738399	5.88248430238382
8016127	5.8800490861717
8318908	5.87514261962528
12351172	5.87480569246297
10233852	5.87184793281286
9431814	5.85639168906914
12390769	5.8403284600893
1363541	5.83559859200522
807569	5.83019661791564
170357	5.82861430545426
6091106	5.81584387948849
11985495	5.81380478847208
10768863	5.81280970357119
6983899	5.81060335998571
8406668	5.8059738304865
7734393	5.80492976630327
2386843	5.80228344703041
11207284	5.8013428707371
10917575	5.80086986559215
11802792	5.79912896180552
10757017	5.79904872125326
10548503	5.79809847951781
9800956	5.7962913915566
8871548	5.7950266016182
12897140	5.7759947771644
2166680	5.77076907099769
10623662	5.76731109646455
7517335	5.76489814139653
4019354	5.76388643489717
2432425	5.76251868521337
8400402	5.76101112049719
7238946	5.75855606901632
12115584	5.755285694244
3986913	5.75517353919449
11491016	5.75328855113938
8936993	5.74859609966502
8608016	5.74401847712773
7912640	5.7397500122978
12774358	5.73647667371911
2170429	5.73167653750558
9227925	5.72625145816013
2323370	5.72492328652366
9675350	5.72475687199233
363272	5.72255003192026
9618755	5.71861631187516
7519155	5.71249369341971
2645360	5.71027236655228
8612961	5.70816916325658
8500646	5.70516845121619
6627024	5.70361921633349
3253056	5.69559203636401
7689222	5.69027404624797
8828827	5.68306189464058
9102304	5.68215357098098
396302	5.68120128680859
12667280	5.67877643913165
2570357	5.67759995760528
9918696	5.67691785707027
2869802	5.66971060374498
11668606	5.6677066602361
7017403	5.66647834942226
825284	5.66541930801652
10477764	5.65470947584572
8471531	5.65230439240434
6204901	5.65094718564852
3899690	5.65013806572627
437955	5.64832283412929
10495270	5.64779315213982
9697304	5.64618367225569
12201994	5.64308211635821
7409037	5.64305660297248
1341036	5.64285263397397
8507558	5.63957887633554
6538202	5.63750449112936
1899405	5.6353293603486
11279485	5.6325924306438
1425343	5.62975297023311
9636082	5.6246773519305
10592387	5.62445903309218
11151197	5.62175161655079
9694627	5.61926229872029
1850047	5.61808430782506
8681797	5.60911368827517
10911397	5.60907706488284
11874916	5.6075401475509
9199674	5.60648876940901
3678605	5.59629001630433
7597044	5.59483214659261
11814053	5.59301370585444
3663505	5.59291468593534
3446293	5.59147207313144
7688602	5.59002145119461
9076679	5.5896437357995
9016784	5.58957425744244
12703548	5.58828382968956
9655802	5.58574648780213
8986615	5.58427612792165
10572051	5.58205487623032
10964476	5.58057689748483
7246732	5.58046786268425
9917858	5.57936465635789
11847006	5.5792255063003
9753682	5.57870439757236
8674414	5.57770597322679
10649806	5.57749464337262
12167400	5.57441917471868
2634951	5.57388791923384
6601024	5.57279143831343
11891324	5.57234553759079
7112079	5.57229270927132
510353	5.56664944394391
7662733	5.5605809578781
1381289	5.5584768655992
12816051	5.55605723640853
10525334	5.54939533381574
6828890	5.54108853104242
2430849	5.53995366808447
1667741	5.53653457936955
10535763	5.53295094717866
12791646	5.53244441151483
9367431	5.52839871095432
509540	5.52630309585124
8269859	5.52622260935014
2494090	5.52293513561597
2841029	5.51795019313856
121673	5.51791399627606
12788087	5.51772560127918
8174785	5.51598784765963
2632132	5.51328164263755
9043064	5.51169295881971
12702499	5.50895025534929
12194438	5.50822001911711
11023284	5.5077323763562
9025059	5.50663517591232
12495222	5.50404245589527
11410529	5.50367395143062
10733496	5.50262453567427
8918877	5.50127377407866
2021924	5.4981102034903
7115943	5.49642624026216
4052072	5.49522527383997
1302526	5.49487287813841
12169644	5.49462097738449
1295727	5.49282162811319
11582739	5.49218240289294
6733754	5.48906739330401
11999318	5.48834442995223
659443	5.48599161249033
12797459	5.48339909520642
7881128	5.48274031327208
8220120	5.47866683890147
2083336	5.47318281372644
9722622	5.47128658095177
6640612	5.46833808733762
7664846	5.46652725460804
3597721	5.4639996107134
3737884	5.46283933200363
3753930	5.4590392296835
230323	5.45878779685292
9285489	5.45835378352769
6297639	5.45434374090953
3409323	5.45319885157831
1392694	5.45104009427386
9006713	5.45090672854109
536696	5.45032160941172
8388815	5.44994641052349
11228410	5.447677708039
12802458	5.44684650627667
1972777	5.44560643352578
9389657	5.44407608709823
2452735	5.43752780962705
9118475	5.43661987713365
11732625	5.43392035845612
6302427	5.43318092540593
3607882	5.4300766312769
12513752	5.42595495091582
2958115	5.42372155223962
2987622	5.42117594953118
2819940	5.42110479700889
9847237	5.42044451921656
3569655	5.41868412101368
9012520	5.41867277768581
7642116	5.41851323925314
3667708	5.41517849028606
347731	5.41160393031352
7730619	5.41121097371203
7542511	5.41020782397831
10769239	5.4093684747439
1369307	5.40649911943753
8575325	5.40553762358532
7720574	5.40357586886462
12548807	5.39168650373278
1922339	5.39040032679517
12882174	5.3866531313117
11739167	5.38439102887774
9516126	5.3836339894242
10357905	5.38164705202261
11226262	5.37704029808739
7997266	5.37428388959363
7785415	5.37323528018247
172253	5.36750236032885
2930201	5.36695937788946
1359695	5.36679446495073
12655061	5.36637433865896
9893174	5.36516285230737
12691158	5.3639054574893
2406512	5.36345807684642
7274491	5.35981227810516
8996089	5.35817935373159
1299357	5.35745894626671
8589442	5.35668855489704
8590852	5.35318142763827
3552252	5.35244415648693
11463946	5.3522256760952
11820402	5.34962799535365
1581290	5.34939177538277
9871402	5.34935130849838
11973258	5.34855781852719
8960364	5.34578748413734
1600243	5.34556925594853
10688823	5.34006338253524
10047449	5.33917066348894
11703922	5.33738604067665
1281596	5.33325500361046
3839719	5.33248246172885
4078824	5.3319101949824
1591995	5.33107069153016
1769070	5.33081310162802
8001822	5.32584291227998
12799300	5.32386497508592
6844925	5.32252781256465
2035850	5.32233338750862
7402328	5.32104384532951
4005173	5.31992259570188
11683491	5.31755734744193
406093	5.31679061805705
7756644	5.31589562836465
6862108	5.31449022499488
2543865	5.31218439350885
11008011	5.3120135893817
12085345	5.3081211726828
7691315	5.30649494827384
3422191	5.30378437633609
7334303	5.30218587634382
9721238	5.30127830490433
10873653	5.29873913161578
910134	5.29727137877352
9337130	5.29373165967883
8097171	5.29209214699243
1847331	5.29180926951924
2598813	5.29164431714281
3771735	5.28879974979701
3491635	5.28802194464887
7761326	5.28681190975193
8435668	5.28421243799963
12393578	5.2809902254618
7875372	5.28060135337424
2517692	5.28014703648979
1552224	5.27413138234674
8626792	5.27045499229935
2862723	5.27029289669726
7278394	5.26994432414067
12754813	5.26825901948792
1421284	5.26653941393658
2099406	5.26649580979762
10925301	5.26555706046563
8612972	5.26405901885161
1326315	5.25928580753639
11124811	5.25829239601918
10381576	5.25771683740217
6709851	5.25765880952893
11585339	5.25412458427747
2441873	5.25342051145809
9633513	5.25327181400896
7214550	5.25235921879894
7172219	5.24960351636757
7248193	5.24837146006404
9508348	5.24804985187865
204184	5.2478800442213
11335111	5.24713488131947
12015302	5.24599336801945
9609831	5.24268449703076
11438207	5.23166863699762
524380	5.2314729600923
9799445	5.22946414356238
11731781	5.22790671363683
8330652	5.22597832659307
6606819	5.22364003203301
2689021	5.22161280274319
3878577	5.21624863180546
486515	5.21470350168153
3167226	5.21401392892848
6330167	5.2137991058114
3897439	5.20783411139241
12705871	5.20397135030848
6732763	5.19893408216768
9837989	5.19881885138325
6998575	5.19819534796305
2661248	5.19667886844932
9472802	5.19489045417338
2678842	5.19326782697996
9786418	5.18936477649609
9466890	5.18657576863638
2426152	5.18637165197177
10534008	5.18505902226381
1668709	5.18491464677365
10764413	5.18321848825312
12384417	5.18306550095128
3417183	5.17952737337355
2928312	5.17718159696453
10559495	5.17700410690028
9029652	5.17674386977557
9015268	5.17671144234086
8026639	5.17661911942476
9503603	5.17655036553923
10974673	5.1761297754073
7236414	5.17423653352182
7640407	5.17387385836412
9043070	5.17358417245824
12201995	5.17164421146799
6694079	5.17103161183721
6245446	5.16953746844827
911977	5.16850507542027
482937	5.16799095831877
2415225	5.16667048972239
11737271	5.16518756572579
7924141	5.16279644132146
7867708	5.16101598972511
9222299	5.16054669552667
350596	5.15922815258902
12746328	5.1566973896675
8898219	5.15650533756561
133835	5.15613340156454
11960711	5.15591900598312
6154713	5.15586758208369
3203378	5.15530323001999
11003839	5.15520211670146
12424341	5.15397088690241
3743867	5.15373816710951
12577305	5.15048685299323
8033396	5.15003034945985
9847248	5.1498994815682
2160926	5.14729960118594
6315192	5.14699375223599
8307201	5.14694835529506
11532400	5.14469546635639
8896987	5.14379576905288
3435916	5.14248124910184
2268387	5.14151778451085
7479870	5.13680992484459
6171095	5.13619225549637
7521282	5.13613444827987
10655548	5.135878039513
2244466	5.13585456031482
6491391	5.12851456110495
7259443	5.12825075926019
8478846	5.12793599674496
10879744	5.12419534349396
10716450	5.12398909289371
7327249	5.12356160653831
1364065	5.12326790236631
6840221	5.12272454348122
10885652	5.12263948994146
10506580	5.12062084992096
6607755	5.11662945031443
1613268	5.11608520445224
1912596	5.11595976573517
10949929	5.11510846600606
9572355	5.11221336529211
11934156	5.11139951760706
9600389	5.11001532897809
7839851	5.10791458597058
11437447	5.10654510986711
1946037	5.10351705240752
11525017	5.10284124204647
11171399	5.10200530768524
8202544	5.10177956067558
6852078	5.09991402601513
8026325	5.09927392897305
7956820	5.09619688329327
6968603	5.09526127108723
7757184	5.09404590839719
6967745	5.09295367817696
7214354	5.09187202879391
1979189	5.09115072575453
1317320	5.09087887075484
9520332	5.09007221679073
11702945	5.08796705840841
12506029	5.08793779268528
7528222	5.08792415372782
3876944	5.08579411331211
315145	5.07899801102866
3654335	5.07863360902223
3357348	5.07815560350912
1313503	5.07577151921972
8549803	5.07551269571403
1260491	5.07357606608183
11807044	5.07210066824118
2481819	5.07205320733497
9769170	5.07058327527874
11023264	5.0704340304075
11110684	5.06436108606617
12135677	5.06373625220214
8835300	5.06252795920692
9220339	5.0607755213555
3229551	5.06065024921563
11102524	5.06057778831028
7751935	5.05987627017162
3038235	5.05806203042886
9476535	5.05560529550344
7555734	5.05555984599355
9187139	5.05397721959156
12482717	5.05159491722239
9927602	5.05148616952982
2898810	5.05141224005064
9281441	5.05026719159648
7496312	5.04840725653611
10887337	5.04517756612011
11533492	5.04474260759012
3058314	5.04471599533447
9490674	5.04464205996515
3021992	5.04283792725473
9144711	5.04000328368532
2522299	5.03944869413107
642414	5.03942672470342
11325512	5.03846280346254
7027719	5.03521144326776
8465991	5.03461000782867
7580752	5.03411582339431
11110681	5.03153683851564
9493833	5.03108879105215
6510485	5.03009893124443
9799237	5.02967619949329
10639341	5.02822031295582
7248497	5.02408835481169
9119115	5.02405505110266
8625813	5.02342977205638
12799290	5.02341509534475
6611858	5.02316155065147
9184331	5.0201801345372
373815	5.01969855480971
8026626	5.01953988702583
9693149	5.01898126615127
11356027	5.00970000081504
7157470	5.00697835783529
7755300	5.00448427421856
765644	5.00405409424649
7260394	5.00205564450796
9215644	5.00117263988198
12594186	5.00100454213999
3897251	4.99970015931596
3424206	4.99958594526728
11856527	4.99857795833269
653719	4.99817597786851
742613	4.99654025208015
12379804	4.99591694273937
2753092	4.994585674201
9084647	4.99212714249444
8632645	4.99197130033274
12893744	4.99184489434265
3731958	4.99175955075719
10964463	4.98700036816178
9298989	4.98607603969796
2426149	4.98565233655247
12648500	4.98555524701002
1793855	4.98442850152105
7589283	4.98245769030776
8756352	4.98162540260064
9864150	4.98096307488183
10911366	4.97829090968305
8075431	4.97698846446513
3420228	4.97654362415461
8223254	4.97578745106806
1794328	4.97545506298611
9704484	4.97446241359867
7160623	4.968599694585
9505934	4.9685393256543
9659929	4.96762220527601
10354472	4.96598138564029
1467495	4.96511184062153
3081359	4.96487130551035
6133548	4.96483770572363
11776477	4.9623977326439
11557040	4.96214397970305
8621547	4.96173135060554
662483	4.96169465728337
8162858	4.96133244020874
9205138	4.96111825754745
1369800	4.96043259216304
9156759	4.95897602946627
9685261	4.956633317533
1972037	4.95607016522086
12667279	4.95542614441004
9202388	4.95477231585807
10817762	4.95451921857679
7690686	4.95269550318677
7482788	4.95253225516042
7693856	4.95160514521704
12475952	4.95004881970832
2916756	4.94915035947583
10825223	4.94859629841717
9199365	4.94786538174348
12206826	4.94758698881901
11836786	4.94586478121332
11023864	4.94481419881232
10477288	4.9442674216745
7948594	4.94310560348139
1703481	4.94216330640967
7873791	4.94033159183563
8275856	4.93648874271784
11404090	4.9347302204862
9276719	4.93219230565189
7514525	4.93095668021465
7214041	4.92994942317852
11165486	4.92438981890639
7671807	4.92419989373597
2401202	4.92313982721593
1495960	4.92304997907372
8325243	4.92143594354398
9197325	4.92108663684699
1719073	4.919344402075
6749770	4.91913423255109
1286618	4.91816583470745
1638974	4.91789969177853
9507090	4.9173219222431
7929574	4.91701263345011
7142899	4.91655219160265
2141593	4.91527226727903
3349163	4.91468752026792
7615257	4.9146478154791
1663425	4.91426534221011
12741103	4.91253400558291
8783282	4.91167566767818
9603427	4.91121285437597
9732745	4.90954215359865
523509	4.90894755681563
12353706	4.9087025582109
8792608	4.90791525776979
11028440	4.90521403534329
6151269	4.90492604635112
8620858	4.89956243339636
2536401	4.89943823759776
2467702	4.89771158339696
1524829	4.89498684436995
9284045	4.89486504981161
3497429	4.89324950999764
1821862	4.89318701985488
8070624	4.89263705098382
2390336	4.89010805675727
3011479	4.88993142899398
8222965	4.88946341257261
9140066	4.88910148129806
8462659	4.88846941623507
2783130	4.88712660663783
7482785	4.88702408865374
1065736	4.88483405718922
3667706	4.88363733150637
6249505	4.87868426262917
7532346	4.87671770485296
1483397	4.87467289100787
2070060	4.87433687111947
211010	4.87396829621815
11969253	4.87315985656774
11731448	4.87099555501449
1249414	4.87068693037946
7418319	4.86663696535474
8763827	4.86654417132466
1295744	4.86588071018935
11897871	4.86424507921175
8297786	4.86380287494444
10572253	4.86292623779814
8695844	4.86102097997979
8476435	4.86038167212188
8257564	4.85968048050221
3527289	4.85945713180423
2452725	4.85880620231111
2397846	4.85833760963794
10343994	4.85798010386053
2893628	4.85738958180849
10969741	4.85686092228413
134903	4.85666701611689
4012302	4.85616705581133
7917010	4.8559604754323
6368251	4.85415947228451
1879467	4.85230064763089
11241829	4.85194664087864
3225213	4.85124841250535
9458803	4.8494940225585
7172206	4.84908161240195
3466722	4.84407072269719
6096878	4.84389205363482
7076219	4.84236733660496
11407862	4.84235150583137
10611889	4.84097035944553
7734732	4.84040789813576
3624921	4.84022742211751
1744615	4.83874559455954
7930907	4.83343185768068
7110259	4.83322578841633
6243245	4.82764046331772
12832537	4.82547102860037
11084655	4.82503956380097
9636073	4.82497955901598
274158	4.82204871579978
6284633	4.82057031801584
2008530	4.82038944652308
2237443	4.81926958952359
12530965	4.81867158379088
7691639	4.81790780951445
6208836	4.81729486452113
2994394	4.8163081045179
7939714	4.8158102883868
12080767	4.81456689661394
8000066	4.81438884980329
2914183	4.81397465978692
9834218	4.81290624014064
11902575	4.81222723664522
11573204	4.81192862475343
537755	4.81147156773422
12768659	4.81071135375926
387114	4.81000764456214
12161182	4.80876703691386
12874125	4.80678061192221
1642261	4.80347284556651
8756279	4.79607838028508
7527682	4.79576975717389
10766877	4.79249963169375
10395106	4.79095693261617
9811868	4.79074026970047
3882237	4.78949721101341
3967081	4.78880345309305
12508227	4.7880029852234
8162857	4.78784499072785
11779223	4.78740123490729
8989517	4.78722316955517
2658054	4.78608231388608
1598407	4.78441315715749
8619953	4.78405478452101
8593462	4.78159421095997
7750652	4.7799042106293
8946252	4.77982936514915
964519	4.77914373610179
8214614	4.77740598043621
10869556	4.77719908937704
7060658	4.77413847896292
1591994	4.77402759399254
7478517	4.77394315512807
10462523	4.77233537044401
1385817	4.7719952090081
11925930	4.77196575855402
9230307	4.76969636768205
6474565	4.7693989527117
12667411	4.76862479386431
11535826	4.76647619252302
11134532	4.76238484243065
7160514	4.76206908285129
3251634	4.76199270240846
9212194	4.76098245930494
9303533	4.75741796166704
9879517	4.75662555815891
3955221	4.75480043421386
3758354	4.75442559808727
8978604	4.75428533947847
10331980	4.75275834930896
9356179	4.75078293090737
3949462	4.75006766260478
1680377	4.74995040581263
9186812	4.74939660822195
3264508	4.74761054214551
12175505	4.74587103972347
8679712	4.74493784264899
532860	4.74366879327292
11740578	4.73976137222146
10221153	4.73943904658915
7592884	4.73860187938201
6602807	4.73850055750914
1703493	4.737978241232
10859025	4.73446886909247
3890985	4.73240627791608
12377212	4.73167852119567
6090250	4.73128725993211
6722338	4.73076366654959
6644158	4.7296918867579
11431367	4.72964741925594
195704	4.72821889823156
6207933	4.72746032774583
11891990	4.72507661991059
8582296	4.72356342143843
11039754	4.72274588964576
3422517	4.72262670425429
8601037	4.7224892982214
4002343	4.72140798593181
857700	4.7211709779876
9551869	4.72076148946793
7508143	4.72037269123651
1573680	4.71865267235439
11983110	4.71845364718048
12746319	4.71834534128341
9556065	4.71791153781138
8951492	4.71756458903644
12614220	4.71695992456253
7236389	4.71286742159979
6356671	4.71229595621455
6210469	4.71229595621455
1934498	4.71229595621455
3824526	4.70979767029427
1061701	4.70955938918621
10848804	4.70934264663997
8751978	4.70790322793989
7104034	4.70689971030132
8307202	4.70670937739102
6354402	4.70504254953275
1820688	4.70378313553964
1701687	4.70356878871284
1316137	4.69919095170938
2113615	4.69833358576039
6343167	4.69724943983191
8707862	4.69673592299165
11533491	4.6942604805963
2358101	4.6941043208805
7288383	4.69352443278064
7872799	4.69198540538844
1843437	4.69144635253914
698937	4.689326476981
6194871	4.68894110667885
11897870	4.68804570059268
3087041	4.6877151220971
1587301	4.68610584270672
11500509	4.68454540575147
7168578	4.68439152121345
3332175	4.68120697961002
10534614	4.67934079339642
2434373	4.67825793882567
11372743	4.67604149141705
2479408	4.67513222076395
10325227	4.67407084100074
7080199	4.67308405762948
2762519	4.67187286404814
10592366	4.67155886960748
1761346	4.67147768313052
7017281	4.67135084807474
12110697	4.67107156909905
2590945	4.6686071359967
2749904	4.66848118134117
1299361	4.66823169631156
1752318	4.66603981843799
1976087	4.66573053135768
11869029	4.66502318248465
1281451	4.66294123617011
6632679	4.66291079235476
7214007	4.6625485326721
11854510	4.66237428057502
9450925	4.66182327949502
9169854	4.66157235382577
11536291	4.66149607445777
12052495	4.66045131450708
6752706	4.65927671080403
8439586	4.65895020387748
1422479	4.65885291111547
3119362	4.65522472287189
7473411	4.65518099729676
9441684	4.6551092480557
670860	4.6522559841252
8768549	4.65196248093827
1721911	4.65136146958141
1807857	4.65093970788233
11716562	4.65027874310846
9328039	4.64993705717759
839570	4.64950012048729
7937937	4.64949370961389
11313886	4.6489899044052
3596833	4.64866461353342
37941	4.64778265048882
10641441	4.64556085914424
10392707	4.64487934727393
7508365	4.64421579958751
10964477	4.64217967088249
7083297	4.64173957227556
11830559	4.64057134176432
2942550	4.64006220847045
3416836	4.63798429139538
8941762	4.63740734107389
11401392	4.63709620262637
9435294	4.63613403288716
2167198	4.63577997631373
7048175	4.63382037805978
12445471	4.63300488823757
6809472	4.63291708059499
7548856	4.63237091591896
1190832	4.63232547542421
8148965	4.63200150674597
7700357	4.63193574598934
2332137	4.63119484752241
7600981	4.63041780805326
12060069	4.63005334012554
8822915	4.62989894835499
12459924	4.62973658934195
11110663	4.62953719303011
7344744	4.62917157072709
6307070	4.62828932482772
7813795	4.6267970969158
3404106	4.62631143156068
12704961	4.62617276867336
11330862	4.62531289457345
8631266	4.6249490749566
1594483	4.62483349498642
10970878	4.62377515245418
10475034	4.6235450403528
2182334	4.62290437292942
975048	4.62288907950759
7789279	4.62257322308772
12128204	4.62253035645045
8755581	4.62244351185119
8293868	4.62178130780778
1695109	4.62110756047947
7623805	4.62071672709313
9609820	4.6186932998191
9548718	4.61818011895508
1451558	4.61755985978655
6936458	4.61742131851389
7720837	4.61521185503781
12351169	4.61470839948142
188850	4.61338111005965
10822273	4.61324253262745
2446983	4.61301928340783
6151305	4.61160187372842
3208285	4.61047421932319
1645120	4.61034048613811
11546754	4.61011051646824
1282024	4.60802907927427
9199359	4.60791129213271
11716504	4.60763673444996
12070283	4.60705200720778
3091385	4.60432605244976
12015303	4.60093225502707
6605869	4.60028138821562
9100204	4.59670361256161
12808099	4.59393987111377
7701932	4.59344632333521
11683956	4.59325904094888
11044400	4.59246177951576
9080655	4.59115822891244
2414927	4.59040675735881
478691	4.59040675735881
1911396	4.58950146710979
8119973	4.58827037710242
6662289	4.58733268986866
7706418	4.58649918184885
3805982	4.5859615609768
7498513	4.58552239170896
494396	4.58485108468777
9621327	4.58457126998585
10842065	4.58387918142344
12446603	4.58325496927834
11083115	4.58273063468781
12161443	4.58270451016751
10449982	4.58262328766265
2901169	4.58162719738668
9073461	4.58129940129434
8187633	4.58113159553859
276472	4.58052862580639
12957356	4.57977897463784
2916743	4.57947231567431
7748784	4.5791146966355
12422946	4.57870657579299
2984635	4.57865799663528
497381	4.57830766550605
2673677	4.57653667593731
2388048	4.5763909929417
9888326	4.57631849757609
3524083	4.57628989670212
11073979	4.57589729058395
9659933	4.57393361309393
8380743	4.57380822102257
9716413	4.5730362207247
3115748	4.57178779605523
1489657	4.57064131497566
2824521	4.56972433888109
3873966	4.56822127010708
9500550	4.56776989995601
12668514	4.56440178031341
291601	4.56311695728508
7505952	4.56269110722229
9234570	4.56146688961407
11045606	4.56113781890537
6977349	4.56071063885822
1719421	4.55865154746195
12382948	4.55861895261392
7461924	4.55822293799505
12133801	4.55788013959175
1129379	4.5577429836593
2166342	4.55601365031036
9388778	4.55536117356798
1740111	4.55507554984551
9519783	4.55497101832284
8938992	4.55482674196283
1295742	4.55339008518393
9247334	4.55282205241679
687817	4.5526032618604
8610133	4.55053159047231
221101	4.5504128862597
2868799	4.54995658435321
11518500	4.54892771735052
10588861	4.5473998751418
11326102	4.54585717081766
9710302	4.54529904523709
12729560	4.54432271833982
3741968	4.54402454425258
3519251	4.54216548625069
2765663	4.54192748038487
215716	4.54122563718921
9165117	4.54048868268101
12111349	4.53981520759856
3431794	4.53876827452476
12821946	4.53835278659699
3077939	4.53746942121729
8799619	4.53695087073145
2485695	4.53694107775283
9460871	4.536526101482
8294468	4.53644398974906
11290295	4.53311439192097
9070984	4.53118535946491
6199869	4.52849869596655
8626026	4.52577497229943
2471467	4.52535854575396
1150745	4.52513670299699
10555542	4.52480801731626
2390023	4.52385881279428
7510251	4.5230880524876
12941614	4.52285105206306
9507084	4.52195587354173
1680379	4.5218528368032
7756962	4.52154780266622
1716555	4.52128266161253
6604875	4.51884063259549
8766811	4.51875299504686
9325154	4.5181847773106
12482507	4.51789083972728
90620	4.51488202795697
8694273	4.51395052066468
7552169	4.51349823729051
11533656	4.5120263015868
7278706	4.51138297617916
1626946	4.51087678603893
1879367	4.50982504594143
1857595	4.5094553121445
1915865	4.50739956335801
1723315	4.50627829343878
3305634	4.50625527570154
8086002	4.50526761875928
3874195	4.50332273366818
9249643	4.50315528121347
1295771	4.50311726257794
6468523	4.50213895672139
6487684	4.50184881115862
11238884	4.50103025868385
486689	4.50102437205499
1702684	4.50087932421966
8573131	4.50039870726906
10922488	4.49972705646837
11963538	4.49968223064523
10445498	4.49899782512224
82683	4.49895415872817
11043390	4.4989472779395
680770	4.49841900446666
6743815	4.49744246347223
3813651	4.497117576138
12674647	4.49641100716485
8725286	4.49468980366366
3257885	4.49448067511362
838284	4.49432898727051
6942238	4.49253658989528
8330538	4.49218746418632
12516398	4.4884146526265
1516471	4.48755693583174
8955271	4.48747013432203
7539382	4.48744993771062
9524124	4.4864898143048
7397779	4.48382804249732
7742533	4.48292585213865
10653966	4.48266770163304
9498001	4.48202577035837
11036768	4.48199967205476
1624931	4.48108081467321
12533689	4.4799268766776
6094019	4.47968852765821
12631704	4.47954051358295
11277170	4.47939058264684
6837574	4.47936104369473
8555469	4.47910024716073
11597828	4.47870990167277
1379939	4.47815737571883
12781691	4.47785742118939
11231080	4.4777845885433
11738361	4.47763975212899
11532399	4.47738756868686
2411838	4.47648126834771
2888680	4.47633122173076
1003076	4.47602512632748
1451659	4.47571078021126
2323369	4.47317324602413
6542988	4.47247477831927
2777782	4.47142035145548
1947026	4.4704790099837
10817753	4.47003450480459
3499133	4.46699360423467
10320783	4.46651899260421
6132382	4.46484720574922
10485853	4.46466974247983
3264240	4.46311472058023
9415495	4.46242773168815
1730078	4.46181658969204
3881141	4.45814106346144
3169139	4.45783898648178
6616033	4.45696658680182
12734939	4.45447215919925
11764496	4.45406896369816
9106162	4.45381920369276
1371302	4.45300831595327
11276310	4.45239261311336
3123125	4.45210306020414
11003835	4.45120350099234
8929548	4.45102177105745
8676080	4.45092026799068
12589814	4.45051647573838
6430004	4.4503785922774
7585966	4.44907670984946
10753719	4.44855084251666
10592389	4.44771929944992
8794041	4.44765731926995
8381351	4.4475049039428
7284443	4.44748276294292
2806395	4.44742358151999
10842080	4.44708297264477
1156931	4.44630836900447
2704979	4.44599189476631
8226736	4.44559842122029
7548329	4.44550598578238
9623600	4.44495427404677
9805006	4.44458232447694
11080917	4.44448660330323
7391145	4.44405781029396
7214011	4.44374584539681
3713253	4.44127922997996
9492034	4.44071434013635
6947822	4.4395591897845
7589804	4.43935780290393
9847236	4.43909772039238
7238533	4.43907779485151
7622611	4.43723544163794
12518890	4.43590649221514
8496618	4.43227379005605
10822361	4.43024495900203
7906884	4.4301659944677
7520932	4.4293465490685
8941047	4.42912791388205
1371961	4.42902024304062
10024303	4.42875499408647
3470308	4.4285474561815
1911397	4.42794586610445
8812117	4.42583598475787
8081015	4.42557727574146
10523864	4.42516293973964
3422412	4.423716647877
8401592	4.4229365702716
2707485	4.42266090880389
6941821	4.42264318858101
6938204	4.42206125246917
11173928	4.42155154105434
9443051	4.42153293781805
12385753	4.42086330739854
1987904	4.42036629543918
8951076	4.4200778400385
9652807	4.4196991703653
6768410	4.41903173758069
8037740	4.41864605763766
1435766	4.41830770241632
399721	4.41762857076942
8685227	4.41732477821034
2252221	4.41490512058443
1314187	4.41484637157948
7060666	4.41224577185418
737278	4.41159320013376
9017167	4.40999775296666
3089830	4.40968359897713
9627689	4.40966739241723
12412012	4.40962500429502
6717067	4.40954813342176
1939265	4.40947238891543
12775245	4.40910835362475
1717053	4.40776832127171
1688538	4.40717423037222
9187149	4.40658108483589
12616722	4.40560959144597
6322358	4.40472217268681
1419849	4.40410057702703
11485993	4.40334672322511
8838498	4.40299092582938
6682802	4.40242854937792
9165309	4.40224517619553
1323227	4.40138649116646
3019745	4.40115932017082
12712101	4.40078078450212
11677053	4.40073473920843
2903477	4.40018451226705
6663227	4.3994551395286
3040987	4.39935321159417
1717499	4.39874929969916
8614833	4.39870610595951
7053225	4.39830686969372
7724542	4.39824658679606
8088434	4.39793891183736
2446899	4.39781756322658
12428852	4.39683790728071
10079229	4.39669929594394
11532404	4.39631082236418
7279790	4.39501125912481
9177406	4.39496936952876
6850840	4.39489789854081
11686301	4.39385210815291
12175500	4.39347571463374
373672	4.39329081631631
1723679	4.39316727359021
11458530	4.39162386995003
12900455	4.39112467004146
10633864	4.39090329537441
9426249	4.3906787077912
3047166	4.38768820088956
2044725	4.38620041211696
1830388	4.3859677374212
9949672	4.38521007126299
8066077	4.38510797806522
1968502	4.38435094044343
3282372	4.3838652850222
12160838	4.38370256398194
9917838	4.3835670874253
11700306	4.38349964938169
11500980	4.38247084959969
7387123	4.3824598867652
7416237	4.38220496890741
3511086	4.38166281673832
7924997	4.38112356632692
6605867	4.38109537695119
2457525	4.38101931364553
8219361	4.38065726553069
1353352	4.38046710511072
362052	4.37825319554056
902708	4.3775505287201
7962115	4.37560078794904
10664469	4.37533932573165
2848741	4.37252691729957
2515539	4.37219530856242
11891329	4.36989370147339
8306883	4.36976101177061
1069291	4.36896654827946
2154350	4.36875657645516
3756338	4.36683179546676
6468657	4.36575416041893
8808625	4.36530716047918
1773918	4.36451353608289
518262	4.36448877973485
1321062	4.36436583555977
11309385	4.36407521684826
7204495	4.36371982213936
12647936	4.36316324687953
12660834	4.36311134642231
8305204	4.36309745380928
6986532	4.36216051880176
3209003	4.36214993133709
7873405	4.36011580515925
4070578	4.35915714587254
3113732	4.35896711632503
3304453	4.35894450983147
12437558	4.35853433245837
1124767	4.35661193101665
614737	4.35450220884842
8259643	4.35439442789277
9916173	4.35423488174323
2248783	4.35363452248132
2436745	4.35349343085799
11476571	4.35302964701764
1564662	4.35232158502286
12858960	4.35223515016173
8227090	4.35187340294934
9007233	4.35093294912236
3861091	4.34827727896357
8557758	4.34784638472076
7496318	4.3464025583947
2679911	4.34610894195681
9425144	4.34610548566387
11555674	4.34493248724987
8043429	4.34475422990746
3255796	4.34472970750581
6707493	4.34408639699802
11897869	4.34358946702903
11842302	4.3427414308991
8985469	4.34267078665213
2197593	4.34223817526719
7600962	4.33988041639966
12170294	4.33942455034682
10509192	4.33893566704146
4046632	4.33756773226615
9256170	4.33674314658551
8756288	4.33553201249597
3315240	4.3354031139937
3526392	4.33494722141815
12006569	4.33487494649399
10224263	4.33459111119164
7688179	4.33206939075209
141112	4.33187010238578
12151766	4.33155880942442
221229	4.33107464229605
12776987	4.33089484009331
10733338	4.32788054249079
11830576	4.32786507867514
2105564	4.32426790135234
9409672	4.32356418305639
7422541	4.32342533114755
7554492	4.32229680538089
3979339	4.32093184651729
1569121	4.31963238018535
7720573	4.31807194543367
12171973	4.31687313131772
11287177	4.31656867853928
9596653	4.31539190933544
8187348	4.31443204799231
2396758	4.31197081328818
2478056	4.31142903198092
10835609	4.31120469716779
11121236	4.31069181928531
7822340	4.3100431537771
11067876	4.30944791065388
6166007	4.30925707797232
1842048	4.30918019538512
9463344	4.30829881753794
2744244	4.30826179612935
10862745	4.30811020939225
11007946	4.30807743311441
3475512	4.30716858454728
2641350	4.30614298258184
9015265	4.30568362412548
3091439	4.30562182736031
9531533	4.30417701576911
9727360	4.30311196141094
821241	4.302941151127
12603694	4.30252032685744
6981838	4.30249834787162
6684662	4.30177107681326
7906224	4.30077634914656
3402554	4.29955259801518
7358488	4.29935608702468
9088975	4.29835136464564
8076205	4.29833697105411
12511590	4.29756850736842
1315677	4.29631474580411
2156115	4.29487092721923
702039	4.29457764964236
7036090	4.29383504259879
9640328	4.29319618592847
2390999	4.28956957105887
11518513	4.28925453088293
11973349	4.28789950073072
11531421	4.28631065157636
7600987	4.28615569644289
12125924	4.28586855621144
12482508	4.28551187415376
2826936	4.2847503034307
2988780	4.2843907284019
9142332	4.28402114592328
1514701	4.28268640707772
477771	4.28228125627954
12221006	4.28212950011474
8034299	4.28172569499409
3697488	4.28151628984015
9533950	4.28118637380581
7739599	4.27942973108518
9536845	4.27874236370983
11936255	4.27773243742798
1737838	4.27723288527852
8224545	4.27707760841818
1304329	4.27702949016304
6244077	4.27699384131133
3349176	4.27692678681989
1763820	4.27581141009087
1639854	4.27529852136088
6694737	4.27526840834765
11579509	4.27425770849048
8575644	4.27350160803563
10707904	4.27292114841482
10232582	4.27092765256196
8407716	4.27066650199355
7608839	4.26935223662167
591873	4.26914028051991
9344542	4.26912648451813
12231412	4.26888042631212
9677354	4.2682768137232
768854	4.2675031280012
765911	4.2675031280012
8329011	4.26723303617749
3281726	4.26688038921958
1438688	4.26587845911564
11585804	4.26568490449192
6436057	4.26547317481295
11713372	4.26514851491593
2332132	4.26497561529609
9144204	4.26491907917268
8943005	4.26442050067907
12464385	4.26422616499065
8557046	4.2617860756502
6657949	4.26107165332797
2456238	4.26018153209092
9693142	4.26011113368874
171768	4.25947718012102
7851665	4.25939842177293
809914	4.25875421541397
2909403	4.25768339619512
1668308	4.2574180627737
8344994	4.25424506287207
11668608	4.25423766465696
1704853	4.2541544507277
9245788	4.25411315690482
10654605	4.25358013241515
7648617	4.25277509626642
6956374	4.25251853335491
10585558	4.25157389991414
9368764	4.25141130970157
7541278	4.25102317102267
9129021	4.25085947169856
12810588	4.24875355482894
11056678	4.24865078893077
7698219	4.24831711858802
11545254	4.24816717724708
7958846	4.24640050986029
7535066	4.24618855014381
3209317	4.24576693038295
7733973	4.24489051954645
9436976	4.24414635508486
6401127	4.24270608307136
10595307	4.24226781948105
1818106	4.24158798333107
11489934	4.2414867536145
1742502	4.2414212375596
1665864	4.24041253433028
7559766	4.24006706368634
3996491	4.23983016228757
3666100	4.23910017474455
9006074	4.23858795569156
11359676	4.23736457283044
4027384	4.23687999831181
7605749	4.23675661949801
6257037	4.23582191997139
7325659	4.2354408382184
6255478	4.23510145050753
7962137	4.23501287106534
10049358	4.23424505384476
338139	4.23353162345456
9307235	4.23347626131252
632741	4.2331785034615
8074998	4.23312385883094
7135824	4.23282396872374
3510890	4.23207089499841
8402905	4.23202040601058
6333354	4.23199108770331
12547698	4.23093958158916
2085840	4.23081261605578
7743922	4.23065901796187
12596531	4.23055195657102
1308815	4.22952656573797
10657617	4.22845275578963
9055645	4.22761479230427
12554657	4.22703892400471
7806579	4.22681945693096
184890	4.22632406533765
7498789	4.22620802172652
6685660	4.22583595449291
3692312	4.22501815314657
6661461	4.2249370973286
9683634	4.22372652415221
10852817	4.22346111983473
2541208	4.22270431992001
10482014	4.22237982156723
6611089	4.22156084008806
8453294	4.22147227874499
3479956	4.2207438923125
9510024	4.22038270299053
3935882	4.21938861053553
3354842	4.21934574784596
1265665	4.21878737198704
1689260	4.21854217883025
555691	4.21775661460903
2780991	4.21649511389677
6861901	4.21594592549184
10370125	4.21546500863495
1282859	4.21542103819433
7105156	4.21503060547729
9334286	4.21494723288336
8251333	4.21482679618643
8312526	4.21448110429208
1793036	4.21324102269265
12099203	4.21312976435032
803992	4.21246201450756
8898230	4.21239224237206
3500899	4.21229523871109
2835404	4.21205039975184
8070623	4.21138471831283
3246227	4.21116780268003
1560047	4.21115914745995
7895392	4.21067577447128
11783957	4.21061219131885
11124112	4.21056512589095
823042	4.20994198941347
8245473	4.20892625262234
216851	4.20834433775241
7015477	4.2082382343783
472109	4.20810681686737
12513758	4.20752371991585
7937122	4.20632827864005
11310558	4.20558168550841
1829599	4.20529413619681
7641467	4.20518655483039
12676528	4.2046449315217
299653	4.20459434804406
7259439	4.20380499708651
2440221	4.203324171441
6162673	4.20278547438363
7851522	4.20167111006503
7589808	4.2015902892049
3227160	4.20119259198913
10934026	4.20010517532142
12386141	4.19948749229946
12062105	4.19944928851694
1591011	4.19915548514973
2423735	4.19887096228403
2447127	4.19873587665416
7976059	4.19848887992342
7460194	4.197621733069
7635063	4.19738167767279
2190261	4.19730591216501
12709898	4.19545112042232
10976986	4.19540295083902
8358866	4.19430577577043
8320264	4.19237317415249
10831122	4.19236685254919
11505371	4.18983824900956
1760520	4.18898410019021
7349782	4.18875831554723
6863411	4.18865775425288
6313447	4.18861262361148
7554483	4.1880340864533
1751363	4.18796709035705
12361969	4.18716952419014
2674852	4.18669085824633
6801176	4.18628835191539
8646768	4.18618291405994
10207803	4.18594508374661
12569303	4.18573447981611
465102	4.18468747582137
10594662	4.184253199658
1425350	4.18371799532431
2174362	4.18357725679404
10192528	4.18305624073791
512586	4.18230269517216
3216932	4.18132765001946
1801656	4.18051306518159
8761941	4.18033026749451
10757019	4.18015841659455
8888500	4.1801117294021
2694040	4.17930391839671
1281690	4.17901379696282
10791902	4.17678875782611
8120044	4.17675382071334
6574788	4.17635757869257
3044437	4.17565958510469
1588797	4.17547441497509
2560707	4.17546626877837
12689588	4.17533612696825
6245000	4.17494484667163
1720038	4.17476185728934
6700258	4.17476022629048
3955229	4.17438430808386
11595826	4.17322691766596
2440775	4.17297294877405
12804542	4.17270167047664
9139801	4.17222754770301
7461056	4.17180746950119
498287	4.17118766544587
11181020	4.17072859731472
11923202	4.17035558531215
7071938	4.16989756964976
2653420	4.16944849881445
9882476	4.16875058599885
12160841	4.1687137845164
223251	4.16828304674928
3258598	4.16768338523816
9074626	4.16688063708808
4085630	4.16646216982336
8919039	4.16617886896181
7596435	4.16614455047433
2487049	4.16583393107082
10623435	4.16544561177238
2209726	4.16544410724681
11413002	4.16540103184204
339917	4.16435774819414
11071764	4.16366254814647
12001249	4.16284539127146
8993835	4.16284067821811
6872149	4.16272356261952
2439363	4.16264593000629
7060663	4.16259457897156
7971560	4.16220482297982
939943	4.16164737198059
12507298	4.16121621554896
3958513	4.1610307845246
3979472	4.16098492815683
934988	4.16080486418551
11998164	4.16079514395428
8707881	4.16052183637217
12872979	4.16021286917305
2584650	4.15928908707283
9670018	4.159189890078
6529705	4.15771840448629
6509554	4.15703631270883
1445781	4.15702076008267
6657170	4.15698803182251
10372397	4.15668713807724
6607207	4.15655819582584
10525354	4.15653746385708
1923624	4.15529636685267
1419149	4.15528529702263
12563540	4.15292516095045
2965031	4.15280469383852
1611067	4.15270230419116
1384681	4.1522561193518
10102814	4.15189069751879
7238655	4.15126237437444
10781937	4.14962319927487
6329968	4.14843387237456
9434316	4.14830746094179
11119250	4.14811030357691
1058754	4.14783293746316
11329933	4.14762285365947
12850547	4.14629134760292
11160820	4.14568510975179
3870061	4.1453977837317
3350584	4.14518045266829
10567445	4.14486111728201
7999059	4.14392183361302
8243893	4.14258605127381
8967956	4.14240450512262
3519255	4.14235592366336
2451566	4.14220623027126
10448710	4.1421214175172
7751646	4.14189106496628
2483683	4.14163342499675
6105017	4.14089385314901
1322269	4.14071616931876
3276786	4.13837605530191
304450	4.1382667527254
3320063	4.13807311134925
11472842	4.13738040912507
2518284	4.1367374526907
11500811	4.13629332018159
9328432	4.13562853721281
7799920	4.13556455652614
1525018	4.13487337432311
7126835	4.13468230669793
8861941	4.13372708562351
2391382	4.13272615901609
8732437	4.13259610655346
11973284	4.13142197067371
10838077	4.13115811041753
2966606	4.13098856329684
6305951	4.13076723983574
6412974	4.12988632355613
9573007	4.12870465368854
11886530	4.12862658938553
3418979	4.12851282057324
3805127	4.12785595742386
6407260	4.12693411226481
6511923	4.12691398297062
7356680	4.12647062181561
3748446	4.12570421666558
10694443	4.12496654648235
8641347	4.12478560990723
8524841	4.12448104227128
3268406	4.12418617047451
1360942	4.12367189436197
11973351	4.12342564624302
11327238	4.12246472965857
6832325	4.12166293807147
9700173	4.1216519333795
7338711	4.12112938820909
7541662	4.12045729951261
9074939	4.1202689962789
8840965	4.11940896897312
8181111	4.11732617697865
3831217	4.11686774335555
1287415	4.11657819737088
2583085	4.1165191251223
11675329	4.11607865939079
3023119	4.11589832165388
1725163	4.11566931222641
6852404	4.11512414303644
2272390	4.11448353066566
6894403	4.11390470462375
2825390	4.11364050361135
9314545	4.11339410672159
10610022	4.11313237571937
2475963	4.11307996179852
1363543	4.11249712617521
8187636	4.11247354809714
11944935	4.11218397240312
12618130	4.11213252324018
2440774	4.11196141405543
10498606	4.11175587823622
2847580	4.11166163983017
10825234	4.11149689632323
8334298	4.11128930405155
202203	4.11119772128905
1134509	4.11026077799458
8270478	4.11006339377265
4749450	4.11001354533286
8482353	4.10951157173698
10677151	4.10763599731439
3180812	4.10763383418907
8167914	4.10709214017683
9211899	4.10680540871357
7269979	4.10649324586396
11397005	4.10630447531214
[truncated: 79,410 more rows]
