# Supplementary material for: Ranking the whole MEDLINE database according to a large training set using text indexing
Source: BMC Bioinformatics. 2005 Mar 24;6:75. doi: 10.1186/1471-2105-6-75 (PMC1274266; doi:10.1186/1471-2105-6-75)
Supplement: Additional File 4 — Subset of MEDLINE reference scoresA zip compressed file (file4.zip) containing lists in plain text format (paperscores-adjectives.txt, paperscores-nouns.txt, paperscores-nounsadjectives.txt, paperscores-verbs.txt) of 81,416 PMIDs of references randomly selected from MEDLINE and their scores according to nouns, adjectives, verbs, and combined nouns/adjectives. [file 1471-2105-6-75-S4.zip › paperscores-nouns.txt]

9811585	6.55580003445859
3312077	6.53377147392768
8714368	6.51569689877072
2943363	6.20556324749553
10441547	6.17010658997062
8805699	5.95890946077386
3899702	5.61757213773757
2463478	5.55005494156011
9152011	5.53494422649117
11730936	5.40144580702681
4061045	5.20353469173531
10721766	5.04877669165125
11672504	5.04408813518069
2910353	5.00149696569921
1426644	4.73164413622952
1281782	4.69674393666097
9646623	4.67315821399748
3659868	4.65791482465005
9310330	4.6556723124224
2912591	4.6232812485066
6682163	4.61267650603282
1660143	4.57742658917552
2562668	4.57643779342051
1375394	4.55511050999488
11856745	4.50275519206919
11703945	4.49700770357021
9679154	4.45626807817668
2580730	4.45315956866117
992000	4.43175197566255
793383	4.42133400350057
3624996	4.41709252399886
7685231	4.41184835873224
3298468	4.41032872188524
9619915	4.37075453717242
2040369	4.30366770333773
2646305	4.28823121615534
9618145	4.22249535548805
9568548	4.21978554226521
7775343	4.21548410439463
11167845	4.20047535890039
8822204	4.19857787411056
1381967	4.1578562275399
12697041	4.09330106191011
10102818	4.07153506813515
10906454	4.06881751238124
4009002	4.06245935750319
9281341	4.0544161586908
6231067	4.04075030137506
8206754	4.02675435402782
10516398	4.0174418582166
2833627	4.01097029364664
7556919	4.00508980895471
79573	3.99669570130131
10349912	3.98172779243327
11576177	3.96936025633692
3877566	3.96635385862243
6571939	3.96207749336299
10707576	3.96002654730295
7720076	3.95496223727108
3496317	3.94103909078638
2712346	3.93942838945216
7957662	3.93583773435209
2805087	3.92507798233112
3002885	3.91187185411685
11799192	3.91153951668012
6208292	3.88160148279802
7188819	3.85931677363556
3335793	3.83918166526503
6159984	3.83725934829424
8050666	3.83425861708643
10222134	3.81854383184077
563802	3.81155778711845
10572090	3.76683101872522
1696206	3.76421687322394
1637293	3.75317236099272
6852785	3.75272490961192
1286211	3.73775055994801
12141440	3.73277015555973
1769860	3.73264508633893
8825991	3.7152310898374
2312505	3.7059834008782
8647462	3.70387847486874
12938233	3.70145382436664
2681262	3.69553589290019
3036686	3.69551353921814
11571274	3.69388071815148
7479487	3.68594415546254
8703807	3.6834311859009
11270823	3.68027269066987
3258795	3.67816292100783
7768964	3.67696433245691
8939725	3.67540392799907
9096693	3.67300820756812
9212587	3.66696860874086
3607886	3.66397962795118
7381363	3.65839137223293
7980008	3.64912956279206
2656292	3.64825675535928
12558974	3.64716379635258
9633882	3.64510775947202
1594243	3.64325046644694
6323584	3.64271849258418
10727865	3.63144777614602
57944	3.62452419460433
10524622	3.61686225416858
9586546	3.61238852587831
7815083	3.6096492729948
11776476	3.60723292608381
9700460	3.60381856347383
2126949	3.59592690857401
3024171	3.59378816497663
1972720	3.58549536207535
9827812	3.54859562104113
2784816	3.54091472764263
9886855	3.5394855063017
11711375	3.53803389113684
8589367	3.53102188309609
9491796	3.5280425913971
7835157	3.52093391558437
10727867	3.51857836786825
12752108	3.51324292627608
11336703	3.51139767024126
1220672	3.51038032491668
12086466	3.50472814793636
2471659	3.5035019845834
2874732	3.50294233992781
1533043	3.50137780886351
10788517	3.49811797491988
11106407	3.49564877614035
7959588	3.4937397371246
9453299	3.49286543071611
12618336	3.49143429694224
12181353	3.48985112316424
9234177	3.48841445166249
2830621	3.48294263307552
9491316	3.48151275859505
7579441	3.47894559858963
11549726	3.47547227377478
1961022	3.47334157329397
1216751	3.47046739318543
9435260	3.46781836267909
10356297	3.46693331485721
8600167	3.46462924364173
3655651	3.46133057470924
10203584	3.45959190839102
555694	3.45886858739572
11684651	3.45571089377831
7696412	3.44912750855212
3100500	3.44230685129396
2145196	3.44035368834584
10482993	3.43377097720579
2969055	3.42944125700269
10616204	3.42273646363168
9045933	3.42027128652354
9187541	3.41765645837751
12934017	3.41606257015248
9811581	3.41328284900508
8972188	3.40825514021796
309973	3.40486066089463
8045260	3.40473305143596
6582344	3.40320799413662
8532106	3.39946015442526
10398438	3.39792843475429
3027365	3.39702513369707
9500798	3.39663301748658
11462031	3.39516741118939
7538068	3.39239875424057
8462599	3.38635162134787
11244358	3.38585034037892
1658786	3.38335220451168
12050134	3.3765011760497
8465515	3.3762774705631
6158288	3.37564415940258
8101209	3.37373822099334
9766636	3.36695840220412
10706141	3.36374537711142
7951004	3.35760688296768
10360382	3.35389787402543
12032827	3.35074145637539
11179234	3.3439795144666
7821214	3.33827182173315
1935986	3.33770963874334
4086513	3.33428211341473
1735109	3.33136307882884
8365666	3.32767643277782
809153	3.32513798200744
7879606	3.32406463140954
3014751	3.31890959203418
11959828	3.31782878632071
12490303	3.31760666890688
8200474	3.31562212125498
3002972	3.31444403837687
10687542	3.31267752416882
7989910	3.31263691123996
2559101	3.30974330630209
2463616	3.30677936105672
12000755	3.3047343863992
1658706	3.30301313017005
102461	3.29904326307444
9214622	3.29751834554152
2449644	3.29644131178716
275850	3.29422239248951
8382114	3.29349860837997
1603308	3.29265234669641
10068636	3.29018025331367
7285017	3.28985492490898
6708939	3.28864262763631
6217395	3.28445870495482
9058795	3.28308542221889
9649437	3.27965902550547
6745424	3.27896345012347
12902036	3.276027744838
9399645	3.27526155009528
8527903	3.27162028490012
10327147	3.26993331237648
9705233	3.26955447959705
9831865	3.26638825760343
1723083	3.26576678189087
10354147	3.264359415797
9142216	3.26409414929185
11702001	3.25806811910301
11573950	3.25718759248901
6480710	3.2569500833171
3106077	3.25647648015273
12055203	3.25450162798224
10540750	3.25179080691423
12805214	3.25014023487539
177830	3.24989492422016
8576175	3.24639038785082
11967994	3.24458489512612
1384713	3.24359889967865
9050862	3.23761772429029
7370241	3.23732404900664
10089902	3.23507130531979
12507457	3.23495757758929
8020980	3.23476219917245
7601251	3.23363949886469
7547505	3.22661853384063
8481841	3.22136689786429
7523117	3.22045591328077
7105157	3.21384311286993
10675404	3.20968213224957
1701353	3.20930937052925
10451220	3.20440561657765
8139052	3.20423676194416
9207449	3.20409228057181
7910456	3.1989027234302
8635522	3.19793224571651
3306533	3.19748435748655
11696177	3.19326074987643
1064044	3.19228117248377
6088263	3.1893111832006
10602267	3.18587005925227
10361141	3.18342576966817
7513666	3.18239039872833
7650763	3.18201759423091
9556129	3.17933142720711
6820306	3.17700873956001
11771655	3.17627573000579
1719962	3.1761822465132
8157271	3.17577784389378
10597217	3.17553862768775
11341992	3.17471067393917
8675192	3.17225199037442
2421801	3.16284066686177
11402340	3.16245963442122
7489723	3.15790579914427
1419068	3.15495816662425
446708	3.15140352654936
12020352	3.14981294264275
7795662	3.1497515374638
211248	3.14967113533102
12874263	3.1462844578945
4039031	3.14031556171699
6341487	3.13941275824815
10799571	3.13759332735256
2004647	3.1300446800266
7529953	3.12862217007552
1719467	3.12733237532459
7516191	3.12648312258143
8931850	3.12632470613876
365714	3.12558203975725
3940644	3.12398671154166
9399649	3.1208647151796
8148157	3.11874561526199
627257	3.11760886644834
1872850	3.11256900594573
1650446	3.1108349415486
10753835	3.11062061796154
7869036	3.10925170215509
12600818	3.10330191630992
10942234	3.10026163571137
8061928	3.09458822034045
8755542	3.09406745149427
3357201	3.09391394080522
10383156	3.09169501795753
6202707	3.09154836060107
3588084	3.09038065680862
824802	3.08726932350701
11238106	3.08614497280409
11845329	3.08582543682173
8021861	3.08241227049162
8476012	3.08015102327937
10705376	3.07637264549122
3258808	3.076040539059
2160065	3.07593164994506
2958303	3.07304022009007
7600536	3.07275668363108
11723821	3.07075246646525
3490456	3.07037512516993
11264869	3.06877099187098
10660454	3.06833935675991
178892	3.06802013988213
11291850	3.06657706833597
12091381	3.06442545023782
10514425	3.06437674175805
8015708	3.06319991506308
8211956	3.06118547708045
10523502	3.05772264126499
227123	3.05577999880851
10358083	3.05375206396799
10890982	3.05300366683395
1286625	3.0497670141276
9535131	3.04950520305776
11694593	3.04577625037594
1382106	3.0455331741247
2226657	3.04496762478609
2811305	3.04460221513436
9886271	3.03929786193308
7753196	3.03730759670305
8396888	3.03585913816347
3466167	3.03563499871881
10381268	3.03220572681169
8359151	3.03162322562155
8311120	3.0254324005931
1691768	3.0218206160828
10196187	3.0203570489691
1389533	3.01897666005488
6243347	3.01695300472825
1662791	3.01658130630771
9402829	3.01567386562901
10828883	3.01507007519388
2493319	3.01399498717354
2674950	3.0112718716003
12115750	3.01093510462253
1318786	3.01018964413348
12078191	3.01003369543173
10363161	3.00992008961066
1975504	3.0091250992965
3375055	3.00808420839814
2111444	3.0079186117891
7658146	3.00716110659325
8452819	3.00608141194199
7352726	3.00606817559524
10727846	3.00542303646417
10076574	3.00218684833933
8890702	3.00175221423856
8400235	3.00080875296594
8946226	2.99904151870365
11474175	2.9972705767905
647116	2.99709974691608
10477735	2.99654478939431
2265244	2.99621595954557
1508604	2.9956518213492
12414932	2.99482680963803
9136989	2.99268204305368
9546312	2.98772840451107
3930277	2.98301181134131
11756186	2.98295583499999
3891390	2.98185459931047
12788924	2.98180243921667
12458906	2.98077752523323
8881102	2.97969439767246
8336247	2.97906864882873
9728798	2.97840315666008
8530005	2.97794878367732
8847893	2.97654006851487
2787379	2.97539082109439
990467	2.97416815318946
1361374	2.97242722227244
7490479	2.96995462029004
2279691	2.96985817310806
7861694	2.96919775571109
7686602	2.96688604112001
6186078	2.96658645632671
1623451	2.96510062114986
7116338	2.96390497863554
10937547	2.96253937851392
2995453	2.96238421209554
9531608	2.96116786906728
11158059	2.957685569092
1580326	2.95587594240578
1505949	2.95294961639188
1655528	2.94832061470883
2012067	2.94408067461564
11812648	2.94180051891767
8754811	2.94049590690308
1628222	2.94028316243401
8491872	2.93996883448628
12799287	2.93879943990752
14517377	2.93816602941143
7593214	2.9381566221116
10861838	2.93723334429549
3732605	2.93658598923186
3019286	2.9358965628262
1715259	2.93325634371322
6460793	2.93118952445191
9399100	2.92984330935288
411612	2.92591825995442
2243136	2.92438132427699
1258458	2.91643234289023
11948374	2.91452634340105
236389	2.91403210676915
864738	2.91390019561656
8901049	2.9123893764132
8917469	2.91212604171802
9126286	2.91147206464605
6290415	2.9110997862319
8144618	2.91050824097297
11313915	2.9068783719511
1358241	2.9067776626146
3017870	2.90538771715838
4028117	2.9053787819559
3826651	2.90479653452309
8576285	2.90385278328475
3856064	2.90353514724059
1939376	2.90344281797488
2871947	2.90322048605729
7801145	2.90190859838533
8066049	2.90041160881792
11553711	2.89910190849122
9264034	2.89766222209036
10951565	2.89745808794289
9883901	2.89687750078326
1860053	2.89661384057922
9705945	2.89618950002782
2433375	2.89473104931437
12455629	2.89047015709055
1465144	2.8840404261743
9395235	2.8817244107427
10195877	2.88167000028424
7554129	2.88030718820831
1333122	2.87948618975655
8671612	2.87597439539699
8666430	2.87561680978389
11913773	2.87412249422738
1359971	2.87346866878778
10498599	2.87265280433433
6458543	2.8717845865448
870186	2.87096983058375
3121130	2.87086078349156
7509070	2.86361807967506
11807031	2.86051202275611
1586571	2.86039091227436
1593802	2.85640497816621
2379362	2.85530841828928
7830260	2.85376348350154
8925123	2.85376116777963
8058317	2.84947161808098
7711115	2.84855824478382
11935319	2.8481596764644
7761103	2.84589150276891
6582522	2.84528277485088
8992982	2.84469151635713
11781232	2.84140663299096
9245696	2.83979675096728
10224067	2.83834301539492
11193436	2.83661841211824
2019268	2.83629445795983
7865776	2.83568294411193
8895505	2.83346835267311
7928000	2.83332763643242
11358425	2.82906857231761
2565998	2.82794543432295
667814	2.82722899759731
2002056	2.82638700675286
7834898	2.82634089738424
1341325	2.82575701589138
12145306	2.82379573564196
11792846	2.82148922983761
6699098	2.81292650528676
11086056	2.80937012627008
1900371	2.80835544350433
12193228	2.80823684736147
7418782	2.80573033284057
9895308	2.80361333113324
10551812	2.80348152199862
1706278	2.80346415503501
6976809	2.80322262886961
10839371	2.80317990471854
12438509	2.80265408497411
10394936	2.80079676529627
11575473	2.79786851452345
6961278	2.79754495899245
7606820	2.79683138520647
1721831	2.79634377422504
1658374	2.79630037171461
2170680	2.79616577168301
6297153	2.79564244036207
2661688	2.7945945692598
6584186	2.79449634927504
9739131	2.79313956987343
2069577	2.7914051751693
8244763	2.79084736652988
10934040	2.78695716544709
2169896	2.78647451959271
221922	2.78180187629503
9287324	2.78004123582519
11602352	2.77930946579753
2331687	2.77831183131402
11830534	2.77827246386188
2384096	2.77825659148699
1323299	2.77744379022262
11559573	2.77654362365884
1649198	2.77630534895954
7540063	2.77521833342633
2299726	2.77256515246061
11548642	2.77256316230365
8150037	2.76902279950104
1960412	2.76776986858185
10974033	2.76653349272234
9725768	2.76329144760877
3941596	2.76277756001604
1310135	2.76275744779926
1582994	2.76252908834444
12469909	2.76009802067728
7138867	2.75929980743422
12101074	2.75702156609097
2722855	2.75580773495339
10993175	2.75349585828345
3792312	2.75275862748893
10518502	2.74984632468869
8105118	2.74890740322388
10094833	2.74715025170717
9398847	2.74571379344552
8467508	2.74445837415636
6832236	2.74258569769303
10566899	2.74179875426572
11291074	2.74128495923382
6189434	2.74006770160507
3623187	2.73925701389176
808335	2.73880341332459
11560954	2.73816033614866
1703143	2.73643970516517
3571222	2.73396741998784
177199	2.73213016228874
569519	2.72686513723165
424699	2.72631023793118
7040419	2.72606298663332
8301605	2.72430247119654
9531956	2.7242290477419
7332695	2.72315925785592
9012784	2.72300886403658
2174444	2.72285806211218
8225596	2.72209591889495
10050678	2.72162488094096
2107492	2.72137622666144
3492202	2.72012844373554
7858253	2.71909091908083
12373588	2.7187172767604
9867923	2.71851452592528
7933105	2.71567630430653
6399688	2.71117004584177
2842286	2.71111040402982
9657919	2.71060748169245
8262971	2.70984026078405
6281307	2.70973899676034
2480577	2.70849949218221
11245926	2.70826344995963
8693040	2.7071098761203
9473475	2.70708275334051
3350161	2.70554614090209
11454696	2.70522706539619
348157	2.70504274105435
9671653	2.7042712444902
6202852	2.70410365283519
11559760	2.70403757631153
8695865	2.70283517288579
10612422	2.70230518152127
228578	2.70196890202882
8995446	2.70126443498825
7592856	2.70074302403046
1683616	2.69927371588599
10702711	2.69877879694198
8724695	2.69794181778847
11309289	2.69784224782303
10048770	2.69732603140001
11775875	2.69640558110383
9722932	2.69492279850015
10851532	2.69485295879713
12775238	2.69396454486793
2986961	2.69389994370646
7805397	2.69211012185532
7430931	2.69151681037921
9313952	2.69144289216156
1715688	2.69037830923189
9160882	2.68976897148605
11091204	2.68815241446011
10440940	2.68800224938363
10372557	2.68754867918311
2302681	2.68647853866755
8660820	2.6855295991492
6841006	2.68474868940841
2125785	2.68411862645579
2201680	2.68299286794074
3510218	2.67956321331455
2314900	2.67940717296149
2397748	2.67921774596069
2530582	2.67826059054177
12704418	2.67767760796123
1281684	2.67651744990301
11012835	2.6759643883213
8069246	2.67528326586366
6980746	2.67409806813961
9880563	2.67360658918654
7875683	2.67336017430456
3744787	2.67327349376868
12117807	2.67236261064085
1376642	2.67219415971636
6978610	2.67189084656451
6163786	2.67185703121798
8599980	2.67068316120816
7207952	2.66948221850351
3349097	2.66924107834856
3874245	2.66533396879661
8531176	2.66511524860845
9733571	2.66469462223121
2825981	2.66379623660851
8038142	2.66347417047707
3505183	2.66028736140524
10064158	2.65985461062537
9371508	2.65893442441641
2420914	2.65432439212307
9255933	2.65419120481895
6183397	2.65248763401312
12074567	2.65208416641899
2382264	2.64777417625154
7684722	2.64670126442988
10932078	2.64379678621088
10799645	2.64328923505554
6296517	2.64288282389032
9935216	2.64272998783925
2820676	2.64163212157282
199713	2.64157703174533
11118060	2.64029153637308
9211354	2.63893601746003
12476276	2.63811540079932
8560602	2.63714608136022
12477720	2.63686799960085
8484904	2.63647377216131
9537030	2.63428297262707
1430226	2.63404342317861
11368443	2.63370250604197
9181090	2.63344771689048
9214391	2.63298934182406
1703958	2.63145208092864
9794234	2.62790928200404
3758198	2.62747303501148
8375933	2.62726619773735
3731672	2.62693249045419
10880748	2.6267365661764
1835266	2.62664331537761
8076212	2.62649012487644
7673357	2.62479206870371
12650974	2.62463170601376
991215	2.62375346241134
11150722	2.62061114543984
2145361	2.62057444532281
6370422	2.6201830679255
8640163	2.61820550230142
2843349	2.61644823340599
2851124	2.61558065351453
7665983	2.61544890702326
8969234	2.61539447740838
7104226	2.61232136653424
6130854	2.61224994788622
11880280	2.61206183474324
10931868	2.61008559779043
14502567	2.6091768123703
8012449	2.60739374164964
11039756	2.60675473587383
1648909	2.60674967243632
12086849	2.60657382672781
11089931	2.6057656305272
11517011	2.60516995466383
7950358	2.60364853915173
1527172	2.60340247371592
1851371	2.60188085758927
11498675	2.60099006930238
3722263	2.60086683151346
3539675	2.6004316908582
2676853	2.60030130344388
3027232	2.59965738723533
8757506	2.59937708686682
2942553	2.59533163918481
11773979	2.59433856399144
1636216	2.59405556510116
12419868	2.59386456255446
1679269	2.59324989092778
10473555	2.59138149842797
11165139	2.59110605053274
8381162	2.59045326783448
3440446	2.58981141549519
3170647	2.5881813670839
9837769	2.58744623373351
2659348	2.58722569391391
11227675	2.58667447769136
9282314	2.58639730528255
8440339	2.58609882035532
11498220	2.58561826296518
6174545	2.58475831165944
2240160	2.58473150078185
11463839	2.58414709762952
1748563	2.58246832919104
11134362	2.58213875976594
9927493	2.58174991858055
3464689	2.58167937711286
2524483	2.58023959560769
11964289	2.57917377584196
1487486	2.57767280443026
2365732	2.57750511367511
8068459	2.57723394877133
12837244	2.57683695278712
7683356	2.57518573036909
7436761	2.57505021585643
2573433	2.5745619503675
1884024	2.57303642053208
8402880	2.57201024469949
7657521	2.5712346035742
9632114	2.57122439299882
1518156	2.56985994664067
1996774	2.56701949597461
3536970	2.56417965358302
8332931	2.5639992077703
1304207	2.56359522994637
9700099	2.56170437456134
11012179	2.56163195501453
8104616	2.56141709668282
6677540	2.5610124665312
11278558	2.55972708111648
8417829	2.55923339020936
11909824	2.55859390425104
9950683	2.55856663840133
7581092	2.55855010773467
12412019	2.55702746195419
12478285	2.55613279442367
8340064	2.554680168858
1646393	2.55372763497848
10393969	2.55129622646367
8732361	2.55100584963197
10087002	2.55004151305877
3513820	2.5498644567644
9749747	2.54982221573319
8564850	2.54974087241129
9808058	2.54641742848256
11473361	2.54598816338082
8049140	2.54585810318433
3619569	2.54583489815098
7730326	2.54560644324026
528869	2.54456111288981
7536864	2.54448243364727
3499381	2.54377299287363
6705331	2.54228454356825
2879246	2.54112596915027
11018044	2.54012872760226
7493204	2.53833026678308
9764832	2.53786400911433
11018630	2.53779921081019
1352906	2.53713770978882
8988166	2.53643925447415
6585426	2.53511579271372
2401072	2.53496113526891
11782547	2.53489894982981
159553	2.53279739372934
9553871	2.53166801957557
11149733	2.53138974326496
9194495	2.52991013439727
8413257	2.529668695556
11840757	2.52906663813484
9851855	2.52883419827409
7987710	2.52817108407933
8100098	2.52690612692566
12427554	2.52567696977003
8429224	2.52558600528273
1700789	2.52383865166575
164673	2.52377580532682
9847249	2.52323242000116
3052463	2.52246999580563
7588246	2.52235846781098
3225870	2.52147532605023
10101130	2.52062846205515
7024469	2.51973304723984
10079100	2.51940019099529
1952101	2.51931490648371
6601110	2.51681107195666
7594320	2.5130136659583
12137920	2.51164099371063
9551919	2.5107391644725
8555466	2.50978045051475
3017558	2.50912950242308
10397936	2.50899795451905
8440181	2.50805498230777
155429	2.50723847969395
9890700	2.50722848623607
11859122	2.50567895062806
9651550	2.50495425216696
12725520	2.50470941584329
8624475	2.50318316742997
6098816	2.50040581637183
933123	2.4997486554904
3257506	2.49966724066113
9554968	2.49886555153313
2445402	2.49852461527918
9167636	2.49678841187093
12853470	2.49643919995496
1570834	2.49610926331038
2226437	2.4955590216917
2484626	2.49555288475758
6796622	2.4944506865486
7168800	2.49272969637758
3784140	2.49265535925534
10548519	2.49231546757287
1371288	2.49211064302346
3038759	2.49193731972306
9528829	2.49112582601261
1746233	2.49099596259454
67898	2.48864631166902
6951103	2.48734387070688
3229521	2.48682658221691
10564823	2.48551753575606
7541111	2.48362710665147
293673	2.48341945471808
8040254	2.48156549370136
9795357	2.48140984879754
10556178	2.48007822159042
10686343	2.4800364225043
3489314	2.48000816621206
11399053	2.47934289499312
10882109	2.47878986933896
2147381	2.47878056705886
9625259	2.47858182910054
12091133	2.47763840255055
1994733	2.47738531194815
11041485	2.4762420758502
11271499	2.4743697397875
8643506	2.47410078136255
10447107	2.47352506626315
9458243	2.47319477624271
8297037	2.47225028110932
6284980	2.47171117309195
8080998	2.47102028616773
8648752	2.46907873744976
3397953	2.468159296004
8445946	2.46790990082055
6538775	2.46715269981372
9042293	2.46662551808676
3263150	2.46656242464326
7520422	2.46564353906927
12904573	2.46495832110765
10421819	2.46403762229866
9810705	2.46343408875158
6299539	2.46339039722707
3594427	2.46292001371788
11161725	2.46276299721232
7404271	2.46239995629187
98090	2.46178344891013
12377648	2.46148154830701
8185581	2.45907765736456
2645305	2.45730704278994
12391306	2.45551555322432
6577970	2.45470239160542
10920385	2.4536953199396
9111582	2.45265276093393
10365666	2.45231437278857
7619508	2.45192845351674
2155426	2.45182395599547
9806771	2.44948209639693
11964078	2.44692897825626
11071759	2.44683852509438
2188272	2.44667148116217
2066381	2.44625061484944
11003842	2.44622503904965
10683372	2.4453875717732
8585424	2.44457567109666
11745396	2.44453403721246
11114517	2.44445586994826
2870580	2.44424581226093
7626490	2.44414353051362
10458275	2.44346591300482
9094103	2.44341000422866
1177957	2.44262184145704
3926275	2.44180511975562
1015155	2.44162871948886
3525296	2.44157443511972
9143685	2.44093063420958
2693217	2.44089119683198
8873086	2.43944800735594
11535498	2.43753322882565
10380886	2.43739999085839
11020803	2.43739079805514
9473775	2.43567155442096
12960393	2.43500096745196
8951504	2.43281087950511
12453065	2.43177638349762
9823338	2.43161612867867
7410111	2.43148282448161
9178041	2.42918832998022
7507730	2.42807535802677
7907989	2.42738408138339
7935384	2.42697486528622
9288973	2.42660809495135
1550865	2.42546820970262
6270167	2.42532587856966
1511746	2.42519069721978
1615429	2.42467642790299
9583117	2.42380600323242
6417723	2.42354193839195
1851216	2.42353962973101
153933	2.42282231553878
3876225	2.42281725713163
3074839	2.42264093436868
7537276	2.42232889327581
11144966	2.42105243559437
12591599	2.42104432575226
1828760	2.42086774404709
11446765	2.42051241382847
2404059	2.42007306507294
8927697	2.41873732978028
9731072	2.41855834077807
8390803	2.41815782757445
1569099	2.41759021109381
6301584	2.41753044451508
7680712	2.41454138231405
75669	2.41423396064552
12482501	2.41334912067764
9594444	2.41297881228613
12740010	2.41254798329447
3145480	2.4114167809987
11279266	2.41116963698481
2322439	2.41076097575478
7189521	2.40999453464063
8690713	2.4098756021618
10808557	2.409607252375
6189908	2.40955502535907
12957147	2.40948931802614
9600262	2.40823728178157
859209	2.40738817253043
10474163	2.40647056693303
2547372	2.40641122005171
6376639	2.40589541504249
10880011	2.40584112072882
9196891	2.40549091507667
6346333	2.40492818592354
6187590	2.40481540179391
6163421	2.40453106522609
2828911	2.40377235144974
2048043	2.40287137180379
1373425	2.40276809354827
10390189	2.40271107882421
6606013	2.40213708447347
7055701	2.4019380711014
6309577	2.4017273208431
8077704	2.40109378159784
10964515	2.4005660052817
1459996	2.40047006494527
9715517	2.39987197474968
8794328	2.39727730033312
9144923	2.39667082455033
11755778	2.39602198420485
8321150	2.39564239395486
11181696	2.39484281310834
11238594	2.39464722853572
9200123	2.39405688222624
10571822	2.39400221411157
8847104	2.39239634502852
3443857	2.39194738167769
12654297	2.39185007065334
10446266	2.39137544204166
10411969	2.39109283982206
10597282	2.39060381392855
3459356	2.38972836469377
9329424	2.38962645271627
10066797	2.38864135099259
8621603	2.38838642126306
7831342	2.38771844928639
4006426	2.38759403948343
3877106	2.3875598018442
12383266	2.38707302434692
1657430	2.38699140666059
9842906	2.38691955369396
514816	2.38601950504308
1921640	2.38584879157502
9339761	2.38576573209224
8145293	2.38537388107289
7164131	2.38431771216453
11765062	2.38359366279569
7731722	2.3834450482022
11292657	2.38314117840059
11425039	2.38261123818013
7510864	2.38223740979604
11489931	2.38168933520437
9017501	2.38080967715271
8478062	2.38050754100934
6083864	2.38047444199809
3093248	2.37879698041592
1886159	2.37789744759813
1506418	2.37721690517125
9840457	2.37684923822339
11840322	2.3764247435728
2076708	2.37590627113216
7620322	2.37550234169594
7837818	2.37364893814589
8456724	2.37355872742821
6572066	2.37340597778424
9664655	2.37187736864952
1819744	2.37015432005308
7008873	2.37012171332799
205194	2.36844055031096
8776770	2.36764629135016
1375851	2.3674288656653
1935367	2.36580418665067
2549170	2.36553916360983
7149647	2.36514318301831
2009914	2.36487694110281
7922015	2.36245959602752
792345	2.36137051204025
2189421	2.36003258947789
1324448	2.35848502852845
12438686	2.35711816542171
1737332	2.35634678946646
9590219	2.35599437699206
7749819	2.35388082720465
3328533	2.35351323399006
6969751	2.35328330919433
9282165	2.35305886642056
2333286	2.35066090823572
3371998	2.3500642987212
7787806	2.34875893707533
12891780	2.34859534608561
2806125	2.34836828332815
8347854	2.34794324548778
11857436	2.34764221710845
10468771	2.34738897156118
2257630	2.34498231188314
11927276	2.34484508018968
9555962	2.34409568432905
6975307	2.34373238740807
8295098	2.34370050184494
11774659	2.34240312842071
6704531	2.34044359235605
7887441	2.34022347321635
9183688	2.33980527928794
2439146	2.33960374557669
12530679	2.33916473960564
11312257	2.33597473204346
7589813	2.33503210829615
4038356	2.33207835285018
7929342	2.33186201155259
1991498	2.33176983713273
2444833	2.3309951515523
2798058	2.33094632492641
3316474	2.33020690584237
9875666	2.32939591457949
8735947	2.32928150045193
12800240	2.32840782053235
9335596	2.32822653371573
4049427	2.32805191162638
8922667	2.32610753335086
11807005	2.32610287679019
10070318	2.32554549017094
9453004	2.32432791874196
3921456	2.32402704355138
12002611	2.32327536660927
2788672	2.32300744792176
6682867	2.32283377635073
9451447	2.3227469220649
1506020	2.32251733339679
8462023	2.32142521639521
10502110	2.32119820050516
9622607	2.32059190452914
219131	2.31928440888921
2009536	2.31922304713947
2417436	2.31904387918951
10984264	2.31894457395584
6965296	2.31822672498585
2313650	2.31730078235213
8449685	2.31584206064115
2338032	2.31500338666403
2786570	2.31454569219122
8595876	2.31440746810652
9272643	2.31347204146347
8572614	2.31244120443679
2554661	2.31167880343952
198780	2.31167153447889
233127	2.31163573816906
8182137	2.31120061118024
10737606	2.31099694345963
2841935	2.31028699036977
11381676	2.31014091024053
11566625	2.30989256380758
10766267	2.30977328259867
178434	2.3088544198594
2996760	2.30858202322931
2104905	2.30787839986852
12810041	2.30755850189523
11290808	2.30690628573745
7696959	2.30681245836582
2555958	2.30545735271424
2463006	2.30510653782253
190243	2.3044572971215
9285240	2.30408420373955
10889952	2.30393234807252
8793722	2.30353251332957
10362013	2.30344386971124
10692868	2.30340203297574
12623849	2.30306794427627
2320586	2.30253895469973
509524	2.30224446460353
7900083	2.30207083715242
10198171	2.30149347582285
8920930	2.29884724219847
11409692	2.29787429001938
12207048	2.29772424671198
9314525	2.29731336553461
2418493	2.29665687043759
12001172	2.29599766123973
9550156	2.29526219024999
12200157	2.29423201557059
3537150	2.2938434830656
3840716	2.29316667163551
2290692	2.29204302082218
9520320	2.29173855366007
12931554	2.29163046620082
9147190	2.29087570648586
2327401	2.29085197487991
1866794	2.29075754712096
6830875	2.28760931490404
9268690	2.28742384174742
7749120	2.28585831510632
637836	2.28584553669611
2772913	2.28546406811864
8414517	2.28518227792492
12887075	2.28511182531113
8006452	2.28508943975696
11562440	2.28479680478841
10716204	2.28391982329748
7531153	2.28287863048556
6288214	2.28285324696011
1296456	2.28258137792864
9738977	2.28213109229325
266408	2.27955251722926
8959566	2.27870053595959
8871817	2.27542229430911
10760998	2.27484729149012
11517775	2.27476572531044
2578318	2.27447734548573
6165097	2.27447063257102
9297980	2.27426921834304
6162140	2.2742385652773
1990052	2.27413125026871
8708968	2.27209389298477
7259881	2.27201728044857
12782575	2.27119834790961
220105	2.27119042782049
11154271	2.27102036979496
8453615	2.27093077223128
8694794	2.27091996401505
6261139	2.27019174860792
1688450	2.26929846701734
11135578	2.26916032212862
6950175	2.26886948061383
7559634	2.26856267320617
9657735	2.26819117193056
9394725	2.2678865078085
1394457	2.26750283984645
8916297	2.26747345790702
7483223	2.26740349231066
9059512	2.2668876869082
8610074	2.2668204025181
10606232	2.26632450700271
2566917	2.26628812922157
10797486	2.26551957713637
11164331	2.2649173136914
10646807	2.26481893673995
8427603	2.26472851419912
9677369	2.26465358006339
12694247	2.26427265286413
8324735	2.2641688957163
12091301	2.263603702072
2196182	2.26335615361374
8365711	2.26276953187315
1663360	2.26254783936069
6879822	2.26250192819911
10608504	2.26214011821007
8028773	2.26148392742973
11843817	2.2605398731696
3476195	2.26048719389679
6956895	2.26027933899657
9885025	2.26015439093151
7904757	2.25918409285822
12967561	2.25835670571551
11360187	2.25821051994458
12820418	2.25814406579443
6229792	2.2574335612066
2125614	2.2566915805253
10082627	2.2562979858134
7852297	2.25614515464561
2817979	2.25579919981036
9139705	2.25546487696536
12427942	2.25519674778435
1653302	2.25494568433954
8058324	2.25487000883972
284320	2.25441130509416
1403396	2.25426361565904
6172388	2.2540836683059
6944595	2.25306731995726
12646634	2.25278615628182
2160557	2.25260521587583
11164505	2.25224740630427
10963042	2.25217346325179
2937473	2.25096658922304
1988286	2.24902102853846
7687244	2.24869971859157
7919379	2.24835992886845
11784295	2.24803115163783
1840622	2.24704423416803
2995101	2.24698287565138
3117748	2.24659423108938
8585432	2.24619385272477
7865798	2.24616830844104
524867	2.2460894302999
6665738	2.24580785262106
2153753	2.24552449549724
9733765	2.24533562054582
7543052	2.24517512962723
3035449	2.24509700671753
2886228	2.2450751787881
1591357	2.2447945290257
1532988	2.24406452752189
1206046	2.24321718245847
7699329	2.24296151800435
11508356	2.242680838576
2484288	2.2425001244836
9192866	2.24245036704786
2120073	2.24211859798496
8040620	2.24197040077578
3088043	2.24181527159184
7238643	2.2414200194078
11438981	2.24114649553167
444652	2.2403740064705
12151958	2.24035590268293
9120298	2.24025510386342
2125556	2.23975400286634
8402883	2.23960191740823
10679391	2.23948145962113
1212429	2.23869060880038
10090720	2.23802841079409
9753235	2.23793940298867
11069025	2.23757141546455
9458273	2.2372276141691
6326117	2.23550174054051
9577789	2.23500748235193
9339566	2.23465121120544
6183695	2.23411299684312
2764727	2.23401795238285
2273436	2.23352297020484
9755091	2.23319823556291
8904994	2.23308347969774
2432194	2.23157908072379
12055214	2.23150192180282
2146276	2.22967173005228
8186766	2.22886460192685
8454647	2.22795627124238
8804443	2.22783231801724
11202223	2.22779039292335
10815805	2.22701339219216
9872839	2.22695371355347
1326789	2.2268632455316
1317747	2.22647926148456
715725	2.22626594679991
10961893	2.22520583246967
9661071	2.22445571365965
1718312	2.22326768911539
9143267	2.22132899592759
11550362	2.22078203788849
1872843	2.22056792973878
10828451	2.22023487431734
289427	2.22015434595514
7509628	2.21993706452917
10022339	2.21921473037221
11519825	2.21866010869346
1571273	2.21859744522703
1330120	2.21849824199696
9712499	2.21793416226157
1673231	2.21702138740347
7263771	2.21677130854548
8674078	2.21605640625731
11572993	2.21574371549505
7823165	2.21550264164085
9275042	2.2150379862148
3470144	2.21498635333124
10871151	2.21386829943021
10072169	2.21347358592271
9848657	2.21180755950622
8554550	2.21129370543934
9378495	2.21121297831329
8608257	2.21109311829502
291955	2.21099435247734
1194363	2.21046662479998
3125248	2.20942883374166
9239410	2.20933992347464
6472779	2.20918444285282
6441154	2.20838006775159
6932400	2.20823056755315
1959621	2.20802875498044
736797	2.20788695171593
8752657	2.20728863649848
9666798	2.20682589335104
10514437	2.20659948108852
10502066	2.20638730678629
1060086	2.20582483122987
11983020	2.20485054151126
2163581	2.20427063081862
7831028	2.20354378492316
12450220	2.20346650205575
6984221	2.20274963002905
9335340	2.20242896558491
2889702	2.20239372896168
1692537	2.20208151757539
2989526	2.20170656741981
11836565	2.20169806934929
9716007	2.20127706054359
2355943	2.20116687904825
10367907	2.20017248390361
9865717	2.19966934905765
11464987	2.19949216174127
761689	2.19836785057868
9572361	2.19833771000298
12235127	2.19743125139539
10435860	2.19644432958458
10770616	2.19621027322561
2562098	2.19604513461821
10942374	2.19574593688455
2987037	2.19451558363983
7067226	2.19435272233328
2985796	2.19396031569874
2153155	2.19387485941059
8650270	2.19350156530052
12270548	2.19301619173173
14507870	2.19242645064746
1359428	2.19238781969338
12748381	2.19220296958803
2121169	2.19203499935127
2901809	2.19188257622202
11172928	2.19170867419714
9414250	2.19169729608845
10930450	2.19149120203208
217955	2.1911411360699
6411485	2.19093390967293
6886736	2.18932954901531
8940364	2.18906999138314
9529051	2.18850284509797
11420219	2.18814650627908
7642720	2.18811403329954
9284103	2.18807168153642
4077690	2.18776039962317
11691651	2.18714289643598
1370767	2.18712447445615
9373717	2.18688040697339
8589262	2.18593710273759
9657920	2.18589218616957
324587	2.18556376819302
12782009	2.18528102279389
2776884	2.18467892235822
1465145	2.18463217294875
3020394	2.18415073753014
7073944	2.18397663110063
9475739	2.18366121735193
7669859	2.18255156253398
1562735	2.18252351114441
9371610	2.18251034934463
1279947	2.18222155697192
9103415	2.18203438670142
8648107	2.18172195131216
10672899	2.18142114970146
9199874	2.18104813955724
8962711	2.18088083984728
1559573	2.17972364721093
1100421	2.17951715072173
62687	2.17947241341315
8416846	2.17907259261606
12730092	2.17902150962364
11408710	2.17873846356654
11597737	2.17854229567691
2598265	2.17842274979925
2999753	2.17798704861887
6939481	2.1773685309726
9160832	2.176979252582
2447506	2.17675764393762
2126951	2.17649500354422
9362261	2.17588540968211
2114978	2.17571097671248
3691666	2.1755517978354
1350982	2.17532300338367
160249	2.17509313841313
11309153	2.17491281006442
11543613	2.17442674975238
8501117	2.17402614784078
11830497	2.17401637152435
6311399	2.17365262724264
9673287	2.17340411259963
10100566	2.17321704143365
11207579	2.17307069578082
7795370	2.17295617581236
8726002	2.17291139338617
10892885	2.17244660457421
6219753	2.17170023945316
7678530	2.17146995263011
8602991	2.17079127450143
1933292	2.17071339739839
1693822	2.17067434283351
4065222	2.17065883709974
1459133	2.17050884336651
11457889	2.17046241202013
8408290	2.17033596602669
7468687	2.17025852654961
172893	2.1702433515565
9575281	2.17008322855364
10603088	2.17007884258912
8645261	2.17005054181183
6356925	2.16996474566135
12705898	2.16982865425175
1671546	2.16946743918655
10679396	2.16926188697484
8530187	2.16921671562951
7593229	2.16888354506668
2354858	2.16714908176581
10435632	2.16691233911104
8640157	2.16648524831573
10210333	2.16644212901127
12540210	2.16559356685468
9299175	2.16483507179867
8995313	2.16478090783911
2970613	2.16452484326951
9650453	2.16390255516627
11406127	2.16319511519179
8064230	2.16307686290524
539843	2.1627379676055
7776448	2.16243991552938
9350476	2.16237018352512
7576608	2.16208621817113
9307326	2.16181916179349
2221017	2.16174135861757
9842900	2.16065984682534
7769665	2.16015353417499
11112155	2.16003852054912
957355	2.15970527395261
9758706	2.15928983629302
6159467	2.15776808913234
12950024	2.15773300528588
10330134	2.15656606137617
3757051	2.15626655481529
7487148	2.15585584684929
8382780	2.15558201415962
11530866	2.15554339280613
8140278	2.15487150967213
11699202	2.15482418398499
773951	2.1529893281101
2274266	2.15286404811166
10739673	2.15118774234522
6457156	2.15072559073852
8049489	2.15054654006037
9753648	2.15016989398402
7527668	2.15002653612554
9417065	2.14982023498101
10644987	2.14981546633082
8783149	2.14948101373073
3018552	2.14931650069595
310418	2.14799936167507
12012330	2.14756777704496
12376560	2.14720471228766
120608	2.14682377213953
11250893	2.14681106021771
7510455	2.14651329274646
2612875	2.14637517115844
1349249	2.14548169431667
1719399	2.14532402892843
9344591	2.14523427993834
3917677	2.14505504401369
10074929	2.14443942700632
1712576	2.14413510381962
2375210	2.14387170215044
4066441	2.14348179676443
6173446	2.14337656483919
8213838	2.14226050766253
9394727	2.14216695731803
3226436	2.14201799538463
9389649	2.14201343876461
9054937	2.1413955282464
6199246	2.1409451548094
9180300	2.14070116454804
3957568	2.14039489551691
8589438	2.14027388825839
2516714	2.13996088170375
11040211	2.13961387146854
7699889	2.13934479873491
2102389	2.13924718042042
1903431	2.13919246457571
12390805	2.1391653194909
7920633	2.13877317448265
1460674	2.13742917557016
2805077	2.13650130346636
12869187	2.13625328828612
12483300	2.1350356440943
10329429	2.13500556440278
10830297	2.13485816808529
10625938	2.13404520034875
7961878	2.13383404337897
11786966	2.13381697330374
9604209	2.1334783059473
1840294	2.13343601429587
10965149	2.13304790460072
8607824	2.13271794379904
9949188	2.13165152259806
6192805	2.13158207943077
1386557	2.1308359197647
7636991	2.13051269279283
9813230	2.12946892568461
11713572	2.12942169861523
12781683	2.12901862533699
8760133	2.12802791071971
10075853	2.12794445333027
6381659	2.12762093364151
10472572	2.12758744176699
99946	2.12745094355141
9288899	2.12740629618255
3006962	2.12720596679399
1714463	2.12710742024676
9293476	2.12653981128182
2013093	2.12652934686872
8317184	2.12624182204332
9040011	2.12509293648641
10805747	2.12489594956012
8469029	2.12480555574293
10956386	2.12464846413277
8548579	2.12430934726561
8824550	2.12427670405875
11401538	2.12390928417206
802412	2.1238738360351
8585965	2.12379051724864
1281187	2.12204623213788
51410	2.12184701446804
10868052	2.12160841275511
9763123	2.12158781366173
8082394	2.12150908727031
11461001	2.12149782539611
10918063	2.12145962909701
318922	2.12108306763814
10953330	2.1210423301169
8908198	2.12058363265625
8476994	2.12055011843353
12368201	2.12050687032692
217963	2.12047173238399
8400258	2.12038012674281
6208677	2.12024580770551
2661156	2.11981456626744
6747959	2.11961406227691
9827910	2.11946185719359
7595668	2.11929848400565
9033626	2.1189041628687
802751	2.11866377767607
9654020	2.11805309697335
2462876	2.11795465168489
6166181	2.11788141110244
12773572	2.11773402577742
11850843	2.11763744995401
7528440	2.11745181684309
1899103	2.11739272160363
6306769	2.11734786175765
11384108	2.11726342952382
7796464	2.11725934348709
12452433	2.11725832498785
2390103	2.11668390045406
8179996	2.11647855878285
1727386	2.11639980546991
10982794	2.11621078465209
12196964	2.11603483876412
11746383	2.1154099310806
9246188	2.11533329108478
11314620	2.11530599591554
4031789	2.11504789024824
10820827	2.11437261057769
9188653	2.11407726041307
33519	2.11404832167502
3095211	2.11400341877531
1215007	2.11353890024394
12222562	2.11353667560085
7524650	2.11339004646723
8415805	2.11287345634661
12185081	2.11151485424002
7672448	2.11106223997006
11393784	2.11096043813678
1900938	2.11065974641647
9671583	2.11039994963217
10446331	2.10982804025374
9376582	2.10947232976885
2643570	2.10913354939375
12163181	2.10900684760377
9448989	2.10856955126643
8612790	2.1082790241273
2313901	2.10803645815512
3800005	2.1077752356315
2458788	2.10768315493957
172439	2.10667233405554
8274452	2.10613682958208
7536656	2.10600848381718
1449514	2.1059137043694
7365468	2.10549921649476
1426986	2.10539250998723
2553252	2.10484129539762
12767064	2.10452529363886
9301723	2.10408335903037
3497095	2.10378145222506
8012275	2.10353728603448
1996121	2.10353526483947
1821684	2.10343089773583
9199769	2.10337201789109
11508507	2.10294691298892
9425352	2.10235468637772
6282119	2.10221171852011
9111305	2.10184318383503
11342604	2.10153260734561
11746773	2.10135683799356
3114133	2.10126821830069
3910344	2.10115569375352
11259364	2.10099616798233
8511595	2.10063085747475
3815530	2.09981620718385
7727514	2.09973175516679
11525648	2.09849435239276
10229828	2.09847824664886
3136916	2.09841667900574
1895748	2.09827452177804
10769039	2.09819983775095
3774633	2.09816206254214
61136	2.09811225671631
3571335	2.09803021914749
7657385	2.09759898685091
1307247	2.09757786869277
762494	2.09744767610821
11029756	2.09708841895529
7542307	2.09681214591327
12709274	2.09658425328127
12781693	2.09628848673136
3902781	2.0959151471622
12835716	2.09584081658157
45895	2.09583270397473
11360927	2.0957248265822
1708309	2.09556081686523
9050936	2.09539089768662
2208862	2.0948330987666
9878524	2.09476797603472
12829239	2.0940736131461
10213861	2.09388192248085
7543019	2.09385054689376
6971840	2.09325799924246
10527072	2.09322333900396
6188531	2.09319323465199
1269597	2.09318783732977
2267892	2.09264105091846
1679688	2.09245273599505
2539395	2.09215048137291
3754384	2.09208629090222
3624305	2.09159431251384
2531580	2.09145294610329
1065955	2.09110052975059
2851550	2.09073720036109
11170294	2.09035044945147
2250162	2.0902520162165
11168949	2.08998948355587
3583619	2.08983393984433
8157664	2.08971980909209
2708455	2.08967189375549
10318844	2.08946923636899
8030264	2.08895962603853
3788824	2.08839904419227
8056047	2.0883170301202
7544297	2.08808399922347
9466316	2.08794840759894
9405454	2.08793166572472
9716453	2.08788043443442
7850031	2.08763713461618
12556500	2.08761448310683
9109495	2.08724303465502
9641797	2.08702052917182
9502196	2.08692730813955
11256847	2.08683210104213
4036856	2.0864072259472
10938285	2.08634363535424
3341148	2.08605450554584
12477259	2.08604056150227
7406952	2.08557706623243
10424432	2.08550280971415
3147274	2.08545573606187
9096323	2.08543057920602
12531549	2.08530624300348
11475144	2.08482364679358
8958837	2.0846978946472
8346495	2.08439631861507
7590505	2.08431841308118
12823887	2.08376705580495
7773216	2.08324549085826
7710141	2.08305588427181
11733583	2.08277917956164
8095029	2.082352764833
1745007	2.08152101083597
7630020	2.08096145114068
7857292	2.08077524941538
11820590	2.08071461002041
9536219	2.08067734352644
8150038	2.08066431151095
1346476	2.0805929290393
8702638	2.08047065744525
2478272	2.08006152682897
11106405	2.07871061148119
8440187	2.07845047203036
8152803	2.07826352878183
9548458	2.07784307275208
3251555	2.07771633963972
7191060	2.07716643630654
8446589	2.07709162305323
9590129	2.07709149305689
10706453	2.07669237976111
2432112	2.07668412930063
3153144	2.07652943994989
1168647	2.07637090025363
9431804	2.07533114914022
7526078	2.07493987186719
3937319	2.07476553802074
11426941	2.07459488004373
2645946	2.07454494401857
11442504	2.0740720164094
7620321	2.07397047919119
2532359	2.07359323422844
12384983	2.07325703416627
1966278	2.07256877134167
7949181	2.07244207495134
1370949	2.07191895015403
143234	2.0718577956989
7743502	2.07128809559301
11221850	2.07098042766329
11458501	2.07090641110155
6439593	2.07078635317036
8175991	2.07074963947942
7982629	2.07009360343314
9488046	2.07000714993773
10821841	2.06968083904252
8914073	2.06931196118238
2607668	2.06908618103953
8612310	2.06908435335063
10429946	2.06888393880262
569548	2.06888143124334
9056668	2.06872618149933
7451964	2.06859529446436
8224824	2.06810509369737
1061111	2.06761748230765
458170	2.06727069994262
1691255	2.06691850716615
7717528	2.06685996842154
6213279	2.06669106197884
9581516	2.06637902052241
6334364	2.06630627107909
2215247	2.06628645729597
10933176	2.06621295071161
11747348	2.06619211032706
11778052	2.06615214938305
12588842	2.06602479663108
6677542	2.06571666440088
3861237	2.0654162333309
7138576	2.06538432175627
7543780	2.06512514794562
1931877	2.06424196552163
11302334	2.06394787228798
11096075	2.06356229662108
2666633	2.06337996566808
1521589	2.06310118008751
1937539	2.06309156632337
7895062	2.06292877756408
3050996	2.06282359918558
10529282	2.06247135828925
8402610	2.06190502046594
2407191	2.06144200640377
10833428	2.06136401751171
11125471	2.06049987300975
11061421	2.06016641457423
9394496	2.05998197212033
3039835	2.0589500356864
1097532	2.05861697558771
3458626	2.05850469814483
10623807	2.05825827388487
7957045	2.05825168428005
11035810	2.05800008158379
8379462	2.05786315112506
9543390	2.05775875731275
1465480	2.05768989112781
10363782	2.05741730997627
7414682	2.05727028440215
9989883	2.05673263394478
8950986	2.0566942016268
9922076	2.0566764019696
10065941	2.05645745318804
2373916	2.05627710230661
8368333	2.05604505690112
164816	2.055998448022
1499434	2.05594772185349
3060790	2.05590861163861
7543307	2.05588627983112
1930104	2.05584247052796
6166847	2.05565816158819
7482566	2.05551703498828
8897128	2.05542274008498
11959378	2.05531410979944
12799281	2.0544964649833
10729768	2.05433006515771
8753070	2.05420386720518
1960256	2.05390446755395
7694139	2.05377158046609
9733879	2.05369099661689
7804153	2.05359820047829
7868684	2.05317353654576
10363979	2.05315246368661
7686163	2.05297724774694
12161464	2.05273019295397
8170999	2.05258461677748
7641795	2.05238911120664
3008889	2.05211820662477
824273	2.0519181021588
10816417	2.05161791861562
2294017	2.05106929585445
8579960	2.05069494785068
9618288	2.05053785119672
11792864	2.05043307945728
12165079	2.05022112284649
10888881	2.0501849962448
12023356	2.04990469033763
11112704	2.0495175805098
2601604	2.04938498794442
8358868	2.04937629693589
9565553	2.04856306865527
8132748	2.04804799597871
10874022	2.04797812249291
8045474	2.04744863919473
11092806	2.04740294916604
11716067	2.0473769134173
1497903	2.04706790082719
7862649	2.0470418629727
9856458	2.04637379800874
12704792	2.04602130531027
8382632	2.04591736914074
2836512	2.04577501185204
1316683	2.04542849501188
6997378	2.04542509262234
57706	2.04517448529484
11751285	2.04495060487698
8532514	2.04482708233035
12586632	2.04469757192883
931701	2.04452903254194
9382784	2.04440146439482
9204937	2.04434647338583
2172792	2.04426309422872
8760113	2.0439149762971
3875402	2.04364876785197
2541900	2.04347744840655
8106463	2.04327876978803
3284786	2.04309389044018
6095109	2.04297398998039
6179850	2.04291339998734
10861216	2.04249595668229
62363	2.04248732531205
1522119	2.04229819699356
9737342	2.04173598843272
7426433	2.04141549398049
1531306	2.04130223186563
9067702	2.0413009347466
3536446	2.04107443691138
2825736	2.04093592289506
7495984	2.04052060961847
1972640	2.04047537792884
8286215	2.03996946845472
11965372	2.03981131366351
11821406	2.03977093341626
9307968	2.03938179220041
9096870	2.03901889054668
8304589	2.03881662194785
1765435	2.03866836441305
11756573	2.03861583306967
6186822	2.03780675527575
11784328	2.03773511979785
6769783	2.03759047633921
7745621	2.03626948089924
7813637	2.03619523822121
8379006	2.03611376419896
9716907	2.03552703206549
11312660	2.03481393223475
6651452	2.03465923312082
2674224	2.03464944708344
11241162	2.03445743927309
2170427	2.03444908553386
3261624	2.03409691588998
6174407	2.03387085608221
185623	2.03372473185706
380975	2.03363660403178
1586735	2.03319656572552
3800314	2.03301633764871
8654935	2.032840761343
8547874	2.03269297442308
8931488	2.03266182872065
11034900	2.03243373878598
3733636	2.03241334137577
196772	2.03235440691792
1617705	2.03220667141586
1311246	2.03193071570258
8857238	2.03189235512413
10402231	2.03161323270602
8990098	2.03133164380151
454850	2.03066934395603
2784845	2.03002652038311
1282427	2.02970077422967
12827470	2.0296808434972
7691660	2.02965971342006
7557259	2.02960017462721
9651221	2.02951495117739
1328386	2.0293682725902
7368043	2.02935629168987
1147779	2.02924608292812
10853794	2.02870494616947
11841937	2.02865496530954
1958897	2.02842014806272
9206325	2.0282617188396
1933513	2.02810350874095
1322527	2.02774789686404
8469241	2.02755836177077
3184985	2.027425932263
10359087	2.02741175050523
9222608	2.0273907158422
12941696	2.02733560597752
7616674	2.02696326030173
2769391	2.02653569787383
10475063	2.0261606273469
11061437	2.02613066871384
12085234	2.02572195343772
11063741	2.02560652879161
2817434	2.02544251041195
8000360	2.02535571691221
2545732	2.02531831700955
2696511	2.02508827573067
6698117	2.02504520556769
2836052	2.02499541369443
8125754	2.02489803451543
12691739	2.02487219895852
3473183	2.02474851375242
8375477	2.02455770757615
3603377	2.02423797697604
11928822	2.0237074764688
3491276	2.02348587324755
8739792	2.02348268801026
1655249	2.0234435111418
10994775	2.02318061963805
7926727	2.02309307544428
9275698	2.02297633017529
8915893	2.0229229177008
2301376	2.02273754230108
1668609	2.02261585297103
12364326	2.02260235293745
1374452	2.02250348470542
1314063	2.02227755680108
8406998	2.02208692826309
12086992	2.02202223508151
8635509	2.0215444815864
9368052	2.02139763682993
7536439	2.0212980177221
8982276	2.02103782887018
182615	2.02091933540991
2995423	2.0208901986744
10336074	2.02085006917144
8607984	2.02081097498352
6301912	2.02080229232202
9617128	2.02075300723746
6607929	2.02059575351898
1964796	2.02020726245225
6324928	2.02020185373248
7057046	2.02006802522518
10537292	2.02005227380815
2702617	2.02000979586128
1330901	2.01992347095696
9918428	2.01971016797919
12941819	2.01944336119589
11739615	2.0193727411953
1315221	2.01932305955311
1513416	2.0184877305293
[truncated: 79,415 more rows]
