# Supplementary material for: Ranking the whole MEDLINE database according to a large training set using text indexing
Source: BMC Bioinformatics. 2005 Mar 24;6:75. doi: 10.1186/1471-2105-6-75 (PMC1274266; doi:10.1186/1471-2105-6-75)
Supplement: Additional File 4 — Subset of MEDLINE reference scoresA zip compressed file (file4.zip) containing lists in plain text format (paperscores-adjectives.txt, paperscores-nouns.txt, paperscores-nounsadjectives.txt, paperscores-verbs.txt) of 81,416 PMIDs of references randomly selected from MEDLINE and their scores according to nouns, adjectives, verbs, and combined nouns/adjectives. [file 1471-2105-6-75-S4.zip › paperscores-adjectives.txt]

2450058	9.70336383971271
7865776	7.67757653250823
3732605	6.75669398577679
1849112	6.62130131317438
6472779	6.44077881836003
1533043	6.04643010507593
102461	5.67208418335137
3597088	5.66333776444484
1060086	5.61726798436606
2822971	5.57875431388694
949332	5.43057546645842
11039756	5.41135283949188
7815083	5.38864817586948
7556919	5.31965340952758
3002885	5.21672098358242
4059126	5.19672056997051
11856745	5.1130139534006
6571939	5.06830167195208
9568548	5.0019345727198
6312941	4.96782890370284
2034003	4.96027081720487
7423717	4.85051439102345
12934017	4.79078168901132
3298468	4.66280328069959
11331670	4.62223407793094
2472786	4.60541327596891
2022337	4.60301423166294
2421801	4.5935029908562
12086466	4.58277618449095
6231067	4.56123181324551
7836014	4.53257071047257
6351964	4.48209242196842
11684659	4.47521136644955
6677542	4.41888232043498
555694	4.41563346935952
9633882	4.40015122297247
1371288	4.38026416122911
10419603	4.29228050192352
3597852	4.28912270164688
8825991	4.28345940302804
7507730	4.22757119640725
3899702	4.21575332373426
9180933	4.21538150207199
9811585	4.21421264616745
9870533	4.20046739224982
89701	4.17880694425089
11472849	4.17633102896824
1961022	4.14174230996689
6297153	4.1406714032958
8554550	4.11110408532609
3886167	4.1009153348835
10721766	4.09394956116824
2449644	4.0724394560312
6204669	4.06524147406042
991215	4.06377272039125
1998027	4.0284173185404
8033649	4.00432068978817
4065180	3.99753697859079
10072169	3.9638402240737
1709957	3.9379623761725
8667339	3.9379100636561
793383	3.91687032450927
539707	3.91422902342456
1653302	3.88947643851984
9618145	3.88860596772089
8812133	3.88057127445943
117895	3.87423779305796
4009002	3.87387185119577
7479487	3.86377206544123
7370241	3.82062816981024
9152011	3.7919387997372
22553	3.79143098864432
6908824	3.7886700821584
10362013	3.78544467864122
11730936	3.78414112754938
6085465	3.77752358155223
9728798	3.76770049562739
9361358	3.76337007898696
2798058	3.76081044093499
8066049	3.73821230575529
12515609	3.72397139356215
2481264	3.71218621161637
3135386	3.67997584612591
7259881	3.6536312984206
10707576	3.65293715697325
3499381	3.64437199050744
3306533	3.63776711097385
7763759	3.63434945917421
9789980	3.6178848053648
3365690	3.61394735292371
1923722	3.60826476417286
8200474	3.60558552580637
10606	3.59683788443421
11684651	3.59615278323466
10441547	3.59243803001272
1571273	3.59171910489142
2565998	3.58109447484347
7882977	3.57926741834984
6631002	3.57814916931254
11702001	3.57137992951337
178434	3.56983227545816
6906153	3.56307878574708
2702073	3.55204022940487
7540063	3.53239746555963
8549695	3.52193198134148
1306509	3.5149427329562
9399645	3.50315272433425
6209180	3.49339848595838
11642278	3.4838552422408
11089931	3.48124685136795
3856817	3.48002285793936
10760998	3.47730840921193
11462031	3.46043796695022
9679154	3.45430005234667
6130854	3.4472103327542
8150037	3.44562205303668
3735405	3.43746920754089
8055830	3.43223136156142
7536621	3.42658456148789
157261	3.42616627510098
10942234	3.39823311422083
10075853	3.38782719124482
3208746	3.38733352023683
2910353	3.38235601539628
3474304	3.38206470158342
6202852	3.38132986789607
2146960	3.37809766459818
309973	3.3778546734091
6607929	3.36379177890789
6989860	3.34165843042131
9435260	3.32851108452886
8179821	3.32491065657889
802751	3.32428951724018
8527903	3.32197952690017
8179900	3.32143621213915
6660760	3.31888795672325
8621603	3.31785131309042
3383219	3.30674583744254
289427	3.30067128933325
8702638	3.2978948214959
8847893	3.27516752310764
2804733	3.27473523234792
4043524	3.27357397832972
7837818	3.27143598773681
562444	3.27094092038101
11776476	3.27014993469881
2566917	3.26822157905285
990467	3.25659630978038
8927697	3.24837703774989
11171186	3.24711404651055
2454120	3.24406357349622
8377983	3.2399215022508
1508604	3.23625787699626
9482012	3.23040120227099
1281782	3.22738830928409
2742744	3.2269675763154
2265244	3.22183365845873
8755542	3.21902064370527
9645940	3.21388622625017
9831865	3.20354874502535
7857395	3.20132311358765
2995423	3.19681052390961
2693465	3.19410836125825
6265174	3.19124801272213
9679758	3.18867874277004
2943363	3.18861356986249
6219753	3.18755196207989
8890702	3.18505553134675
3019235	3.18133170345387
11455161	3.18109710604969
6699098	3.18002462034006
10356297	3.17660729640141
3060494	3.17005910779484
3939313	3.16019756629915
2466575	3.15779334380435
11771655	3.15614779496273
2839313	3.15511766674653
2580730	3.15250990703744
9700460	3.15208098593291
10361141	3.15180332541371
1701353	3.14949462586657
7700698	3.14903116587491
8631934	3.14680906519359
9098723	3.14220316514644
11591324	3.1336625853355
8730889	3.1278182853075
11774659	3.1255898744553
8641562	3.12477745273535
3341270	3.12203593643614
3754426	3.12016590919845
7685231	3.11360213344701
219131	3.10926946086615
6797489	3.10735697962835
534508	3.10265447423576
12427554	3.10084228570974
9606990	3.09598921069179
2573433	3.09247423919845
3117748	3.08862797222962
11807031	3.08810989849814
9181090	3.08228376001748
9207586	3.08188364955948
3789414	3.07961688116495
9417317	3.07354986225538
9096693	3.07070811248068
8384786	3.06284330544897
1465144	3.06077598349489
3659868	3.05562134861351
3315626	3.05501195806824
11080613	3.05474809841958
8811079	3.0493947938148
9422348	3.04742484940604
1418874	3.04686787394743
1975504	3.04558399572812
1105164	3.0422545334253
7599836	3.03745446728286
8082719	3.03500314376529
3049121	3.03495430542095
7607207	3.03404487999457
9642103	3.03144765808223
3277893	3.03044177494054
2365732	3.02819349574714
6213279	3.02382055118795
9147875	3.02286018138918
1884024	3.02281358696611
7518738	3.0105952859035
9371508	3.005721640222
7951004	3.00487097819956
9738977	2.99893552802439
8867761	2.99538133629201
7138576	2.99507822877885
7498491	2.99323441232281
1972137	2.99165871179738
3758198	2.99152826193742
12231630	2.98860742304637
12458906	2.97923985774273
1411529	2.97501016938281
1980787	2.97037534709428
7099512	2.96554152030668
9029768	2.96395548858384
2140894	2.9634792312258
3111214	2.96339819385815
11959828	2.96180884294818
7398994	2.95919095895096
11775875	2.95880009576694
216340	2.95544978786532
7922015	2.95369957977033
8939725	2.95293501046581
11120823	2.95070972864506
10572090	2.94954030460064
4053672	2.94945397626957
11149733	2.9486763735927
6483470	2.94786397978687
11348474	2.94693682762303
7055701	2.94200358368577
8805699	2.94141215188384
6449155	2.93751977957917
12203739	2.93671385670431
9811581	2.93655987152787
10585545	2.93648385752935
9475739	2.93640241544061
9419340	2.93593578924663
7753196	2.9351283204816
8843418	2.92564803626277
3005036	2.92410361273393
11393784	2.92035801537458
8589367	2.91897746703559
2048043	2.91787890442324
6375739	2.91779945206569
9297271	2.91769241364032
3886149	2.9175730659005
6988324	2.91739567573636
8875618	2.91133868040854
73320	2.90987187091072
10363782	2.90982041525357
89692	2.90959928596785
1838792	2.90821277513773
2539779	2.90668870848107
8522339	2.90544872356949
707356	2.90544872356949
9520320	2.89699757553735
8064230	2.89492691524106
11860865	2.8936149461174
3258795	2.89090330952359
2338032	2.8906288253928
8714368	2.88987519090307
4065222	2.8868076130687
2444833	2.88470317537684
2847526	2.88439391560929
9379494	2.8818615251793
8213838	2.88103088295032
7285364	2.87740865227288
7067226	2.87588827827145
12055203	2.87575340771666
10224067	2.87381511345104
12412019	2.87177541823377
6174162	2.86963625292132
10222134	2.86919280652583
6708939	2.86602328260318
12414932	2.8649313532455
2568582	2.85878217333774
12874263	2.85833924286166
10597217	2.85754166559296
11746430	2.8547886988659
7882348	2.8534855882817
9765420	2.85308352545941
10082091	2.85279215038097
7061849	2.85082479788364
1518156	2.85053048405936
1020699	2.84833070940203
2250162	2.84691005494608
3729468	2.84542165320241
11474175	2.84406219033987
2784816	2.83409729865081
2308594	2.83176932416912
2256420	2.82999631375035
2120073	2.82988374181951
10603088	2.82947370335865
1930233	2.82765072728056
62687	2.82361092889041
11161725	2.8220981947652
2708455	2.81553326543912
11741327	2.81516366591659
6091759	2.81465722627877
6705331	2.81370647519696
2215247	2.81157302330218
2287013	2.81047273718204
8188704	2.8073246986277
6820306	2.80706904508465
1701251	2.80178811851461
1358241	2.80051227879906
11672504	2.79654403806009
9224894	2.79531325675914
6585426	2.79494580907689
961175	2.79339876666813
1286211	2.79050703122252
9684877	2.78916974670509
12539029	2.78873287549603
1719399	2.78634480608561
1990052	2.78588225725421
3259727	2.78565969937264
7585651	2.78512443976007
3300761	2.78329735048349
11238594	2.78119400636561
10548519	2.78102397312912
7541111	2.77924402263016
2794056	2.77867484022312
7559633	2.77781635947519
1328386	2.77488553556244
6869151	2.77483918970549
9065581	2.77445289735174
3600027	2.77087709208198
129253	2.7703318540545
7314762	2.76320808614437
894323	2.76157194025502
9716453	2.76050000029581
3607886	2.76038451399754
9531608	2.75928043182251
12591146	2.75847877907212
2562668	2.75407602123628
2824999	2.75103283501551
11158532	2.74844088947083
7900083	2.74826251196589
8058324	2.74696162987699
2995916	2.73999156672892
12478285	2.73968851706853
6088263	2.73633422186453
2279691	2.7350122670724
1692537	2.73495829835881
878540	2.73197698993957
2828258	2.7312519499986
3912166	2.72960379029045
8861644	2.72956086184025
3147274	2.72943025742528
8449685	2.72928467674869
11756428	2.72882231253216
9851364	2.72837030054576
3865190	2.72698940147698
8375933	2.72088815676984
2240160	2.71837939888569
10579355	2.71638419635809
2647165	2.71486290333238
1326789	2.7124943539155
8021861	2.7110400019091
7926014	2.70793175229441
9872839	2.70415407829774
2122974	2.70386820467924
8752592	2.70346025374441
6951103	2.69880876049705
2839358	2.69829317493082
8666430	2.69613586965392
7524650	2.69612475106501
10881074	2.69521282177789
7690544	2.69451159899292
10477735	2.69317981554428
11712034	2.692684681045
2379362	2.69156326628694
9813230	2.69025650664324
3734602	2.68975725514631
9554968	2.68914783125489
11756186	2.68817905856488
8045260	2.68779212230685
7692013	2.68736374645994
11560954	2.68698271007272
6163786	2.68488225024314
1593802	2.68317337608697
1369732	2.68302669705952
2696511	2.68222865563517
1696206	2.68154365962683
2174908	2.68036329254313
3458626	2.67759175398364
8708968	2.67486869289783
2040369	2.67340650758611
1655528	2.6726031417768
2987037	2.67087180768583
3670301	2.66919683304293
1352906	2.66635491332125
3588084	2.66609126916129
8005826	2.66548730598805
10086344	2.66511821486941
2656292	2.66477249348021
2359391	2.66386395695245
6339899	2.66234800394516
1766412	2.66120856670423
2016942	2.66040656910358
11271499	2.65958151272782
3492202	2.65800612395294
11463839	2.65795898075708
11897658	2.65557587598456
10644987	2.65477939660498
6890506	2.65416965819496
10381268	2.6540847851315
9264375	2.65234368139104
8714690	2.65068732362812
7699329	2.64896001488864
9299175	2.64859362356816
10331990	2.64823975495679
12242343	2.64819417170513
7589813	2.64805171961672
7957045	2.64615150000229
8799848	2.6421943463301
3536970	2.64190747024455
7749120	2.6405209672416
2836512	2.63961867940039
8673620	2.6387229876492
8447827	2.63663705293428
2629878	2.63649069848613
9445152	2.63563927053257
8462599	2.63209866770337
6342758	2.63157456390759
2184978	2.63138943329417
9822215	2.63070655492601
10566899	2.62844157248701
539843	2.62669199747393
6604355	2.62481807311005
1866603	2.6247822236206
7862649	2.62413990305137
12594387	2.62369466755711
2744131	2.62241824789024
1730411	2.62229262839734
2399970	2.62016523766837
2076708	2.61864103642565
8080998	2.61821366020748
11571274	2.6162175357304
486082	2.61588830331011
10273387	2.6157648423059
11413368	2.61400178055504
9842900	2.61336091246
1851371	2.61260742101744
1216751	2.6097505609636
11562717	2.60838725443913
9275666	2.60494252167216
10646807	2.60469869621652
2548012	2.60413174452989
6297838	2.60408318610682
2098852	2.6038269152103
8600167	2.60378203693039
6192805	2.60289211970573
2009536	2.60063456127059
9160882	2.60053891076895
9447230	2.60012079658816
2381890	2.59972601354278
9780079	2.59905376168512
8876395	2.59701378156846
8111778	2.59662486968118
10730582	2.59576174196825
607554	2.59404497435633
9648531	2.59327906583156
6968305	2.59297345005859
862433	2.59152388464554
172893	2.59033844217539
1451660	2.58952859328795
1349249	2.58818300688157
10068636	2.58696836210111
1539118	2.58667076085885
1660143	2.58559348373574
11243112	2.58517109333311
11792846	2.58494552339339
6973820	2.58392637600297
12799287	2.58357546310711
3017558	2.58213257609866
3693100	2.58165761633919
11517775	2.58035467383848
10705397	2.57996773357283
6631445	2.57949826348977
6975307	2.57921302816545
6523555	2.57345623105219
6709830	2.57222276888052
8753070	2.57208376479385
6411053	2.57091014008525
2862129	2.5709001208705
6151368	2.57034614017438
12752108	2.5698177027719
7959588	2.56878699933287
1027150	2.56850557879442
2463006	2.5682868615976
8695865	2.56796628026835
10811143	2.56676731510231
1465145	2.56675699829182
7040419	2.56663734935945
3473183	2.56661079716757
1495052	2.56628467614091
99946	2.56552359356444
8697421	2.56450187185523
2934681	2.56382438864983
7823165	2.56364976586473
6454492	2.56186139602392
362302	2.55824485240314
11748634	2.55668627994947
1656368	2.55654333083109
55042	2.55566480162151
8375477	2.55413952365572
2335569	2.55340169639792
1333827	2.55330835460534
3145480	2.55137586688142
9371754	2.55110538232795
11239914	2.55098866193102
2850468	2.55092716622021
2245356	2.54991298634697
11498949	2.54876443510601
10706386	2.54750350692382
9880563	2.54496718888575
2168039	2.54320218457203
2833627	2.54075516320278
7445418	2.54057392815289
10565265	2.53795491154982
2151262	2.536499909757
9711036	2.53503439407466
1366653	2.53467349322866
10360382	2.53402001173163
9600332	2.53389194928892
11300749	2.53157783782412
10438532	2.53134484109013
1872843	2.53125699275483
3921654	2.53087354903665
9275698	2.53083272278572
569519	2.53067121063235
7577581	2.5287345486298
7238512	2.52814844415294
215506	2.52705022091004
9922076	2.52666803602814
2293550	2.52548752260578
10971119	2.52398609099189
9156410	2.52393608608239
11350680	2.5237753474
6270182	2.52190676728988
10880750	2.52065372743692
658311	2.52062589469408
135477	2.51916478823909
12556500	2.5188131636406
6439593	2.5184426506266
2607668	2.51839842095113
1350982	2.51179776594943
3459944	2.50551598175177
2155426	2.50420943859911
10400071	2.50325251597655
7678530	2.50287464353111
1941054	2.50262733789314
1481985	2.50223382757707
9620307	2.49935133408618
11882585	2.49881411625762
1714764	2.49814502252057
12455629	2.49693479960016
11299966	2.4965414218607
12941696	2.49627808305765
6584928	2.49401981454526
12000755	2.4929995621625
11493311	2.49043932894094
7538068	2.48955190197338
8155580	2.48931553467706
9015370	2.48899623292967
10828451	2.48851991023507
2494667	2.48758222236611
2775822	2.48719143945757
10102818	2.4839074002166
3027232	2.48295358391408
8393671	2.48106276780941
1714463	2.4805319722261
10421819	2.47841637586699
6480710	2.47778613744333
10523502	2.47743710423217
7671640	2.47671957011957
10402231	2.47667138101392
233127	2.47644941043724
8148315	2.47587561864075
8120424	2.47567709492301
3466167	2.47510321487114
9064331	2.473992709175
9344591	2.47127243778907
1380194	2.47045692630093
2674950	2.46909780754108
3537150	2.4688615501443
1649198	2.46858101195533
7447997	2.46825474362304
1772566	2.46825474362304
856444	2.46824789239195
11086056	2.4676426610449
881569	2.46731199673175
7006634	2.4667125930742
11564891	2.46631779399738
6157634	2.46472249086911
8040411	2.46443712206475
1949849	2.46429271768695
10463283	2.46356736958777
12222562	2.46350812217841
7843631	2.46340711551053
152716	2.46298471215868
11807074	2.46295182070013
606663	2.46091803981433
2409105	2.45954557723808
9657735	2.45882789163468
1688801	2.45832946651202
6939481	2.45826578565284
11530866	2.45805916989924
7191060	2.45678167141377
7593229	2.45628207472545
10964515	2.45312707699632
10707850	2.45302272916697
2260226	2.45176298856384
12002611	2.45143802603102
3144917	2.4510541152857
9583486	2.45059047215936
9314525	2.45028430565198
10069369	2.4487580242136
164816	2.44858117248449
2268449	2.44852957268581
9612566	2.44822162223404
2624827	2.44818755244868
7656900	2.44790118895062
6267110	2.44672273352456
2484746	2.4460090446567
1513416	2.44530306027021
10664132	2.44454583817713
6326117	2.44366332163225
2059985	2.44313648394173
9293476	2.44308303014188
1854804	2.44202457656291
1683123	2.44085520973004
11897102	2.43981562838364
8959566	2.4397277642765
9180300	2.43887005338153
10518533	2.43784632843985
1009090	2.4361653655266
8584578	2.4352006728575
1333122	2.4350308412124
3018751	2.43386317702613
9629875	2.43350650918249
8603597	2.4335004383212
12047382	2.43332986361943
10229493	2.43303035959467
7521649	2.43101705172826
9207037	2.43048228462802
7929342	2.43044338574123
2702617	2.43004828732714
10785379	2.42919103388087
7678707	2.42900334783495
7414682	2.42883312385843
1699007	2.42824285750223
1646393	2.42756858349854
1411341	2.42690619650204
11726691	2.42544163375733
9414574	2.42491429132835
11356023	2.42488408097214
2471659	2.42321753140818
7675301	2.42218721496608
159553	2.42144777253084
2324989	2.42112042676429
864738	2.42079894239414
9332317	2.42053957492575
12471015	2.41991124128546
11964289	2.41914959413415
6192935	2.41852652520003
2230829	2.41790638218025
7642304	2.41780949000566
9575281	2.41713928946139
1084529	2.41642663449459
6582522	2.41557340804948
10516072	2.41466157679179
2524082	2.41309094949716
11458501	2.41246847669399
11508589	2.41213021781898
1769860	2.41115958065605
9014214	2.41068130252651
8280149	2.40963513370073
368806	2.4089637804884
12388244	2.40839942121588
11092806	2.40796093390625
2722855	2.4070110805813
6841006	2.4053756775242
10474163	2.40530630534521
9015147	2.40497239900274
1657430	2.40448723105309
8098673	2.40421151032909
12600282	2.40399044842945
7188819	2.40295253339311
9572303	2.40253756963646
7980008	2.40134821475461
1311246	2.40121362174286
9194852	2.40112823727358
11711375	2.40068109006423
11838901	2.40056902758445
1671845	2.39973529094152
1386557	2.39948383240066
11345199	2.39898196120252
6334364	2.39759756147723
8504996	2.3969201363718
7910823	2.39678414404962
1603571	2.39576523905382
10675404	2.39507521125778
7285017	2.39396966546377
2290692	2.39329067180224
10886508	2.39238707027496
8690713	2.39142308714461
9341595	2.39139520212404
6837624	2.38986501951885
7982718	2.38875979641681
10501833	2.38847305868016
3827615	2.38800064790176
266408	2.38742463917328
11550362	2.38716998607398
11702004	2.38712357515745
2646305	2.38661504182263
11228745	2.38533226967078
8804853	2.38495585961281
6163421	2.38414482158919
11238106	2.3839949203575
2786570	2.38309367795344
8630046	2.38242589703202
8141291	2.38214118056195
1003100	2.3813857180531
3594427	2.38107146388402
10852816	2.38018792869663
2258604	2.38017917953332
7591034	2.37925442615559
1347014	2.37904749083499
10670826	2.37849425871345
10323600	2.37823892311786
647116	2.37810214747751
10889952	2.37692130670115
11409692	2.37619982955904
9832559	2.37587324414467
9755091	2.37475361597096
7590895	2.37453352537638
8972188	2.37412210105089
6261139	2.37400381550309
7683114	2.37383388921376
11089470	2.37362212970798
7537276	2.37296970778804
12654297	2.37281620482898
278767	2.37166940763331
3995185	2.37060457779282
10524622	2.37047918007663
7518563	2.36583959273116
6259085	2.36388417947133
12730092	2.36326773979183
2010034	2.36285950397819
9193951	2.36130855839182
3100500	2.36051534971898
1015155	2.36002958328529
9025065	2.35900381024467
1796784	2.3581136536799
8912323	2.35771214649797
2830415	2.35742611390698
10788517	2.35740176221982
10492007	2.35645400650925
1129298	2.35532126871666
9222608	2.35519222682809
1527095	2.35487672446462
11850843	2.35384797590206
3841632	2.35301768390806
10408346	2.35288875851186
11984842	2.35281877013454
12805214	2.35222744312729
10516952	2.35201880979309
2545021	2.35150822170527
11101635	2.35150592264711
528869	2.35005719351514
12110580	2.34982763274574
2384096	2.34866204558951
9462717	2.34853222986662
3233875	2.34762161192972
6262783	2.34721455297731
10556178	2.34716707027648
965885	2.34700176534997
12230101	2.34658018149899
1899909	2.34589745182408
7523117	2.34589590789073
10626822	2.34528707173292
7559662	2.34472379375283
11201281	2.34332783480867
6306769	2.34295065618377
424699	2.3425503250812
6578273	2.34248739446892
12692381	2.34243163254445
6399688	2.34221739202812
287026	2.34202213419502
35519	2.34143593327411
3229521	2.34100411745337
10889055	2.34082188904944
2776884	2.3405736377901
10930450	2.34010167259233
2011587	2.33985427078759
8245415	2.33964042585689
12531804	2.3391565895917
1557125	2.33911142817801
1821421	2.33910038456557
293721	2.33890719434267
8061928	2.33851468763234
2172792	2.33796241034988
8585432	2.33583834039772
10096605	2.33556038724183
7588070	2.33553323869127
7988747	2.33515876150936
12782575	2.33414865414347
9530337	2.33388430049906
1636216	2.33379222127827
3891390	2.33348097644688
10660671	2.33312867615741
1098436	2.33302762052718
6083864	2.33266217993181
12873881	2.33202826829024
9191464	2.3319196148086
6785318	2.3313587193609
2473133	2.33134952375717
12507505	2.33114937506751
10751631	2.33068918695762
10532194	2.33041851807152
1258458	2.33020715123836
12565838	2.32962971613815
8822204	2.32941863398156
10450813	2.32894851847807
3106077	2.32883374900556
7550995	2.32840968963404
8023969	2.32835045282978
8624991	2.32832802081989
9058795	2.32830913890505
8983174	2.3280332575603
9842906	2.32780584972202
7881757	2.3277882836724
3019491	2.3270610818139
8050666	2.32700877253139
6376639	2.32685464401959
11278248	2.3264504580774
10535747	2.32607487355069
12452057	2.32511826368606
8901049	2.32506376475959
11040211	2.32472247449547
9453004	2.32465064242504
3676512	2.32450614186657
1895748	2.32432501354638
10769039	2.32398099552203
2257630	2.32358207431514
1939376	2.32326614172551
9454162	2.32312629724859
473310	2.32301675412002
8015708	2.32299519225324
8785169	2.32260379091624
8204871	2.32229750641165
1382106	2.32224574414742
8101209	2.32224391595231
3593960	2.32162545135086
7744766	2.31993376095273
10961893	2.3198277860773
9895308	2.31925691857481
2056664	2.31894360523686
8224840	2.31888413585094
7237405	2.31835398856104
1648909	2.31820991150258
12435799	2.31763744012921
3418128	2.31741018034122
3754384	2.31681819186231
11755778	2.31583256495289
7869036	2.31536537361643
9406815	2.3152039371923
1737332	2.31384282458359
9437739	2.31355323582735
2167037	2.31223352971386
2562098	2.31181366660189
10591608	2.31108267750685
3930277	2.31077450516778
3260561	2.30983548873812
6584892	2.30848669491304
3261280	2.30773864691565
2874732	2.30650945321886
9310443	2.30609836814407
11909824	2.30596637385391
7263771	2.30589705583258
1834702	2.30554368538432
1464072	2.30510758693617
1721831	2.30400557480081
6255935	2.30278688267374
12438509	2.30258167445321
1934078	2.30190540616118
3636575	2.30158350798966
6479907	2.30108932716719
12576311	2.30105873285021
9878058	2.30018330648674
7451892	2.29976486287359
6444707	2.29918779918211
7924702	2.29918292334032
3722263	2.29795669198139
8585965	2.29710596645165
7483223	2.29702714892778
7542910	2.29665653154316
7684722	2.29652918173435
6360916	2.29625852131279
11237745	2.29555080538834
12177201	2.29470312150293
11401538	2.29426557269594
10583406	2.29423312934753
9167636	2.29401963061922
8301605	2.29358224226376
8297037	2.29298684882976
1568864	2.29260953500286
8384986	2.2923839058369
7698290	2.29212187278732
1370441	2.29197730327301
9769714	2.2915900500039
8888519	2.29126027026732
12020125	2.29010731590871
8026541	2.28883660010315
9376764	2.2877307147885
1715259	2.28769991762009
9281341	2.28765428831921
2433375	2.28727071823603
8698396	2.28711538674822
6217395	2.28710980862312
7925025	2.28697165742632
10963042	2.28695388460819
176661	2.28633779797396
7835157	2.2862516310797
8423225	2.28554584683015
9892358	2.2853713416099
10861861	2.28426417659071
845480	2.28341110610339
2153431	2.28321706849449
10846461	2.28232102625548
2010686	2.28226828061094
11799179	2.28203437556367
6412978	2.28163466136392
7711115	2.28144706042104
12117807	2.27981825654553
2847934	2.27966909595102
4086513	2.27927560272269
11320098	2.27920528704007
11956325	2.27848766831922
2449301	2.27841566531181
8403388	2.27819451296872
12185357	2.27807980879864
2147336	2.27801104365688
2549080	2.2771058073759
3029419	2.27608609527588
7662856	2.27603618744715
2530582	2.27561308550344
7462102	2.27539474070022
10503862	2.27517969026046
12165244	2.27511403520238
2825981	2.27449093617398
12782009	2.27416562728267
14517377	2.27369516751401
12960393	2.27319196239267
7736261	2.27294272595442
2681262	2.27057536086947
8144917	2.27027508376588
3006962	2.26998001705826
9764832	2.26917508900008
9618288	2.26842517816477
12448359	2.26826001389197
11948465	2.26790957457313
8853908	2.26636656852544
10050678	2.26598598362215
8884986	2.26572667838789
8754811	2.26528432164264
217955	2.26501759452263
8786320	2.26495793421259
2157814	2.26448615609401
185623	2.26384893653013
2537925	2.26288487508427
9780759	2.26266816421653
11393999	2.26185587032995
2407191	2.26099819812833
6323186	2.26027832395873
2857781	2.25946512132644
10799571	2.2584677409991
3121130	2.25832062081558
12781683	2.25794555250214
11012179	2.25692092637143
1334938	2.25673688519305
3521763	2.25672459619541
8995446	2.25574940252704
10802051	2.25573047847754
2177531	2.25563689642731
1551880	2.25542775976076
8577842	2.25508226873693
7898748	2.25480334608628
11530860	2.25476467955705
1460022	2.25461808970819
3989300	2.25416664254631
10446266	2.25349335604457
9878524	2.25281491009908
1269642	2.25109204864728
9863017	2.25084168308808
9187541	2.25071963135931
224420	2.25003913638816
11988870	2.24962729338618
10982794	2.24943779707249
2569984	2.24879211815621
2877938	2.2484973020627
2532449	2.24818448493736
12009018	2.24701313370922
2696503	2.24658248898075
11722125	2.24643491432801
10911388	2.24635211829063
11128810	2.24621623866901
275850	2.24557806629311
6944595	2.2453206102312
7717528	2.24420152561745
8474164	2.24403400089034
7579441	2.24334026798486
10960966	2.24298537789488
1522119	2.24274715054061
902257	2.24259911400044
10679814	2.24254935926211
2182570	2.24069586649768
2889666	2.23819467009461
8977225	2.23773136168801
7999076	2.23710387695252
1056621	2.23666537245724
9654020	2.23663369848367
10974033	2.23636472130588
12483215	2.23621395221547
10383156	2.23607248814189
12954528	2.23518763720739
7490479	2.23445118127256
12725520	2.23377304789673
824802	2.23256023663953
6868135	2.23230724625256
10435632	2.23213332030732
12728471	2.23210512992766
7531192	2.23209224523279
427186	2.23173361580016
11368443	2.23140475577889
2355943	2.23112271017816
10098632	2.23073970757492
8393766	2.23044664209962
11502987	2.22980212112568
7038354	2.2287968772913
7680870	2.22822779121715
10675242	2.22772005382824
1724350	2.22771011188596
14531349	2.22753339943441
2992943	2.22731860393053
6090997	2.22666583087725
6438809	2.22574524117081
11961129	2.22574278319109
1629734	2.22573196119491
12351552	2.22573033537055
12169678	2.22557848983151
9536219	2.22539761664821
9402141	2.22518170473665
7938037	2.22513650129726
12193378	2.22512565448968
1467971	2.22506038530244
10799612	2.22387100263102
10222039	2.22357528962368
2447991	2.22350242084185
10611323	2.2232429999907
6576641	2.22311256536369
11786519	2.22306897406395
8224202	2.22271096481633
9780200	2.22245073848111
663276	2.22235374406648
3571222	2.2217653619643
9144923	2.22160645965293
10340514	2.22149251404316
12701756	2.22125389577071
2344372	2.22079426804014
10398438	2.22059800576716
1508207	2.22059376802903
10477741	2.2205556993195
8083202	2.22047755373131
10187765	2.22026676448503
1287230	2.21949661151988
9782087	2.21948878937081
10509383	2.21933734695235
7581092	2.21932382621559
1296456	2.21927060903709
3005195	2.21889891739147
8560602	2.21745782820396
4061045	2.21741934449867
527913	2.21656645901572
355597	2.21636624645891
10390189	2.2163420412431
7607689	2.2156984291489
11522655	2.21561544750954
3046368	2.21491936130634
7021526	2.21445579720041
11399053	2.21438554673013
8392700	2.21362446524237
6197557	2.21346318002408
9678422	2.21311466581812
12193228	2.21292838914151
9130372	2.21267750955968
2924818	2.21210856391562
6967578	2.2119412363725
10778743	2.2119171319688
2538652	2.21144015497639
9847249	2.211397557309
9845522	2.21096643962372
2436411	2.21045228814678
9986901	2.21038976473147
2170351	2.20968647822311
9700375	2.2095373192805
9712552	2.20951201966577
8647462	2.20943077217139
8995313	2.20869171628054
10926845	2.20818433753194
9639329	2.20718694108295
999869	2.20716850553925
8309547	2.2069791069334
8227712	2.20688308820543
10759675	2.20687675710322
11516565	2.20668544242857
12207048	2.2061563999005
9681013	2.20601275319999
11930164	2.20545742986954
12546731	2.20498710813942
8717036	2.2029510635113
8762564	2.20273083974486
3251555	2.20269755085915
6322851	2.20248083274862
12647788	2.20167569303928
3466682	2.20163166542656
12368201	2.20134733954819
4018552	2.20125445274457
6406990	2.20097513354914
11167845	2.20084048010535
12710932	2.20010834764106
10520003	2.1999634761117
2741705	2.19893628629785
11566492	2.19866659231809
2276172	2.19862910019695
12709274	2.19751576368996
6408103	2.19592326426352
8414510	2.19582503033738
1465435	2.19559730449485
7999086	2.19559613624675
7933105	2.19522034286732
6873379	2.19446921106386
2552791	2.19409797364099
6305390	2.19378384886278
6797485	2.19351112125647
2437218	2.19334154712028
12847525	2.19289022383148
2083228	2.19240759372324
2826255	2.19224773328563
3264025	2.19192487195596
2027757	2.19146017199101
11406127	2.19131656844862
7447190	2.19126519609152
3828283	2.18966605069222
12868057	2.18966189213151
8481841	2.18935786451596
7817364	2.18919743386167
6388852	2.1890536748739
8405750	2.18892020927988
10471696	2.18884774214424
9012376	2.18816887570024
8400235	2.18758754749229
8547851	2.18724616147855
8603344	2.18713424030598
3815530	2.18677728907825
6282119	2.18668450519644
2169896	2.18648035423599
12553728	2.18639787589503
3144698	2.18614575290347
9753648	2.18605441446335
12101423	2.18570128584567
10976921	2.18534874003549
6202401	2.18529253681366
8235659	2.18514184640774
190210	2.18490531033415
11784328	2.1848957266528
9310330	2.18446165042247
2559101	2.18404722301874
9823338	2.18377045317191
10482993	2.18362155354605
10516760	2.18351847480505
10498599	2.18318283565345
9395235	2.18135936729283
6772564	2.18061956874244
12957457	2.18023946177478
9553871	2.17997458588423
9673287	2.17983852936477
6271761	2.17940630719207
7805397	2.17797860707051
3448953	2.1777288433417
7207952	2.17690752285305
8420974	2.17626017967121
1361374	2.17562387427429
10584315	2.17540260041462
178549	2.1753407105682
6452459	2.17523223018194
3453781	2.17515627024272
8688361	2.17509584244468
7151746	2.17448874484982
7148453	2.17348217369049
2822703	2.17340094277697
42303	2.1731322548956
2534567	2.17290756728549
7875683	2.17284130298741
9372053	2.17234239722984
8591993	2.17169759090184
2616241	2.17128578723452
2747410	2.16983222442295
8440340	2.16968081523652
8617199	2.16948240883799
1650446	2.16921628488372
81309	2.16914007639601
1794422	2.16883954751395
2611671	2.16823377612339
10517271	2.16699179991502
10775424	2.16696869419225
8125160	2.16687338005126
11245600	2.16683769562148
11685456	2.16670158243294
10580504	2.16591782548167
1497903	2.16555446343963
9625259	2.16526053674767
1459133	2.1652544895689
9841526	2.16512483722144
10374431	2.16507197422579
12606578	2.1642359476077
11554853	2.16400070752146
7956357	2.16353242534301
7635057	2.16337073717825
2447040	2.1633474570745
8020980	2.16331498742832
7893762	2.163251183706
12490303	2.16257489009141
10605066	2.16204632636991
11096075	2.16192195078101
3143745	2.16175566650422
1352816	2.16170793691551
10704285	2.16152019822087
9214622	2.16146598103357
8100120	2.16140164733535
6600248	2.16085638801689
7620322	2.16074485950198
11402034	2.16033202779862
1828453	2.16024810925065
11202223	2.16003780692226
12403001	2.15997200645433
10069959	2.15971766730197
6193875	2.15948988217303
7690375	2.15948679244691
6745184	2.15946675330342
10701489	2.1586107426399
2160065	2.15841780612175
7664747	2.15803222890789
10602267	2.15540665295485
6169793	2.15515547796677
9488465	2.15488403947734
2480577	2.15463253553697
74611	2.15459508928025
10942167	2.15439782440448
10365666	2.15403959466032
6282335	2.15390152888591
8363613	2.15353428298387
232747	2.1531913918696
10956420	2.15292305937093
1869819	2.15279110288737
2562007	2.15249602706878
8168621	2.15239314247044
10598097	2.15175065081927
11845977	2.15150698942774
8042434	2.15149228987628
2996760	2.15140396771126
7528440	2.15120672528501
10858249	2.15115816264971
9795357	2.15099151917987
10446331	2.15093561520832
8548579	2.150905127651
9458243	2.15084219258745
3516673	2.15045199532359
12160532	2.15015277005025
3513471	2.14996152365357
12352628	2.14902590053603
3733636	2.1487457827686
8702245	2.14794772463198
9525473	2.14772942625608
379868	2.14763341523781
12078191	2.14750609489255
9376582	2.14707457769218
12150771	2.14668635538266
8106463	2.14640914047549
6278377	2.1461911323475
2543747	2.14611844672638
8776770	2.14607259113212
6120953	2.14589776057115
3349097	2.14564707369482
10148544	2.1454214377916
7864	2.14503532375403
8440181	2.14473933727898
10066260	2.1442396612394
11911362	2.14334937829122
317955	2.14330133462492
11405931	2.14299851170992
2343032	2.14276309937088
1370949	2.14242239280608
10705376	2.14241680709387
7532223	2.14241006496136
1738199	2.14203291861288
8760799	2.14179747657863
2325436	2.14169254397304
8262177	2.14104104014995
7384484	2.1410289650926
11983020	2.14096695333281
11913773	2.14068414208802
8624475	2.14026436151507
3941596	2.14017999287262
12391306	2.13998995839774
3309267	2.13972450985599
1816503	2.13837436699996
10531432	2.1382557574722
8469029	2.13807731932086
11747436	2.13806106814656
1487486	2.13732518435512
8683897	2.1366251480677
12444902	2.1361914820022
7935425	2.1356763023079
11126618	2.13564807690538
1317517	2.13520105943139
6159467	2.13514809296974
10228516	2.13510298579233
1713478	2.13478959882041
6258549	2.13459806539601
10416602	2.13441404476908
8559649	2.13437428183486
9633828	2.13374408327725
1394457	2.13368640539802
2624921	2.13355553804854
3691179	2.13354855826542
3955634	2.13343075851972
3095434	2.13332951379447
3433300	2.13303541941124
10688806	2.1325702656442
10494903	2.13227916159446
137707	2.13227180078594
542809	2.13168186866529
4066441	2.13167552016453
9500798	2.1313278627691
3138883	2.13129607326718
1097271	2.13085290205834
11679403	2.13064798919842
1385828	2.13011872526202
7543927	2.13008243507544
3021551	2.1295940638572
10691299	2.12953120339126
10380886	2.12921515274847
6100969	2.12849096852488
6529753	2.12847671316428
9100870	2.12806181619192
1092700	2.12786845134853
1061111	2.12761028621828
11020803	2.12741549391187
11549072	2.12738618403427
12447490	2.12644615396131
3038759	2.12613045712154
11765062	2.12603256370397
12384092	2.12550403107824
7913511	2.12527370076644
2208862	2.12485961363591
9731536	2.124632299532
12643447	2.12409937181547
10468578	2.12367605430451
11573950	2.12353225871214
2846493	2.12323976662676
7925579	2.12285650202735
7440789	2.12271694164114
6306002	2.12217440873379
7697636	2.12211731129312
2752607	2.12189425949423
8733895	2.12182848017742
7948813	2.12162739315845
11144231	2.1213476209331
8908198	2.12122692882991
8250210	2.12089861883253
3153144	2.12077149602414
10828883	2.12067731646051
514816	2.12062431063236
6457156	2.12042527342406
428737	2.12018102775684
10048770	2.11994368968168
2851124	2.1199252152132
8586624	2.11913022481208
12469909	2.11869568662056
1177957	2.11841409859962
9403701	2.11808588708209
10803460	2.11763752299861
8349857	2.11761153682958
7489723	2.11688286993677
10362624	2.1166672725044
8934524	2.11639353893589
6745424	2.11622714937825
8946226	2.11545465486522
3052463	2.11506765285032
266218	2.11478432056851
6623011	2.11474296484442
10447107	2.11464859817837
7828143	2.11441769075902
12705898	2.11438366595926
7792312	2.11400800721575
9122200	2.11382247501297
12738249	2.11380921714586
11709787	2.11377195414404
6365929	2.11365103025765
211248	2.11297488946468
10564540	2.11291524312109
3579924	2.11275095604717
12203729	2.11218820736181
3114133	2.11197302847424
11699202	2.11133664061917
6994603	2.11027087999116
11179234	2.11015661004636
12530679	2.10983410288824
10966486	2.10896216121452
1281684	2.10891562037196
8896245	2.1086145864409
3955379	2.1084213282066
2285254	2.10752814591997
9543097	2.10742964743858
6210912	2.10735342767207
9288796	2.10696583640854
12830685	2.10657441466456
9406169	2.10603778603406
7759514	2.10517336291793
2079546	2.10506891524306
3477571	2.10484135204668
11087144	2.10471367809292
7650763	2.10449005764471
1373563	2.10438041857101
8112735	2.10406256138508
8391222	2.10333865536865
3493229	2.10298949342578
2764727	2.10255822602192
1269597	2.10241591064432
9502196	2.10232142084948
8193934	2.10206774275441
6665002	2.10198442103851
2165561	2.10178635062225
6281098	2.10174564571999
8366578	2.10163471542568
12521133	2.10158618941687
10022799	2.10139027751305
3050996	2.10129893075841
10706393	2.10118899096202
2204477	2.10088007979578
7757305	2.1008789921257
8882428	2.10066559117854
2995372	2.10063859857989
2170115	2.10013028838435
1206046	2.09984213491276
1397098	2.09981788954784
6199127	2.09965814835735
7479588	2.09960005568631
7640227	2.0994803511133
11836241	2.09931861406489
1446258	2.09902836382086
8811715	2.09887247491633
700523	2.0985558337605
8765322	2.09843753389339
1459996	2.09757133691875
9307326	2.09746004051164
7410111	2.09730211693858
10216124	2.09724506602471
2434500	2.09667228514021
11579137	2.09664712072545
11181490	2.09655380108535
7067218	2.09652835259055
2112954	2.09645178880399
7629058	2.0955282033709
8032269	2.09536192443558
1352065	2.0951335187395
8356398	2.09436904087419
7783951	2.09323631241812
10087072	2.09227074740044
1539782	2.09225937998276
12379897	2.09222030496496
10618393	2.09172722660934
10195877	2.09131166727219
7499840	2.09115724141519
14513049	2.09105978068847
6320853	2.09087723582919
10946254	2.09057893990207
6301686	2.09052919734131
3905532	2.09027640141913
9816339	2.0900487534419
1637293	2.09001905536841
10682485	2.0896561214842
2228027	2.08962389585995
8586273	2.08955230104249
1363084	2.08952660212288
6415994	2.08932233453496
2462876	2.08882152872928
7606820	2.08879788522488
11719439	2.08836301786077
7114248	2.08822078058001
11158265	2.08819928300612
7323648	2.08785789677852
6542696	2.08720106365341
10458275	2.08697445256211
2848301	2.08696625757382
10868052	2.08676125200883
7501114	2.08613810918376
2847145	2.08545989044804
795535	2.08489409929696
12557751	2.08463445222183
3077137	2.08445222424946
11830497	2.0844095771129
1701126	2.08329551689151
6743967	2.08289232047377
6284985	2.0826906617298
1620129	2.08203320191399
6651452	2.0819801126489
8737455	2.08187664777843
11532926	2.08114541065009
2815680	2.0810149787027
9677369	2.08096066288962
9750345	2.0808202933398
1385460	2.08073359738156
3223881	2.08071681521849
11460887	2.08047397392321
11700951	2.08026777106347
9178548	2.08024959773474
7876556	2.08022034687232
10400994	2.08016830378424
1491225	2.08008364830493
12737982	2.0799659800897
524867	2.07975393069533
10734122	2.07967062351555
8619811	2.07960946892805
7935372	2.07944344661619
2122002	2.07935567697532
8276134	2.07918151744004
11093182	2.0790802748259
2476285	2.07876567002329
1514765	2.07852697812771
1688413	2.07849075605532
1402468	2.0784352652248
6426552	2.07736476866202
8424900	2.07729354856101
6277901	2.07704894618159
11114256	2.07703800924523
9415280	2.07565121176998
9733571	2.07507294725774
2871947	2.07506173381788
8400258	2.07502299272149
2176617	2.07454682222568
836765	2.07399557734363
11333317	2.07353195664785
126793	2.07321527545383
10964491	2.07302830201853
9395540	2.07299513411173
12353809	2.07287566473876
8764654	2.07283120691883
8348537	2.07272289180433
1719004	2.07230619619436
708671	2.07209572728367
8824534	2.0713892968191
9529326	2.07098664125353
3418458	2.07083152339993
8246948	2.07074987619489
8182922	2.07051788582036
9214391	2.07022479772509
9710224	2.07003512953772
11119626	2.0695105851105
1745007	2.06914985032373
8680478	2.06890076436457
8380093	2.06887837934601
6500159	2.06881198481667
3428603	2.06879153452366
10364343	2.06871782935621
2561626	2.06859905088068
8354668	2.0678932305205
12430930	2.06782766734759
12860994	2.06774689567297
7410832	2.0676347229819
2449819	2.06750400745514
2153627	2.06700282621145
11714727	2.06700157102511
2484288	2.06692070075314
12919950	2.06633284738588
10372557	2.06585024676568
6432067	2.06578668472993
6766128	2.06576197385234
7644497	2.06575935454289
11258709	2.06543309687095
10923672	2.06529233701122
12520332	2.06519327399757
8989823	2.06482063735156
11069025	2.06475325970833
2333286	2.06463513875708
6095049	2.06446798360059
2454475	2.06423356431002
10890982	2.06379836883973
6234736	2.06362863605958
6682163	2.06313674926127
9651550	2.06196536093054
2838489	2.06149110168285
7155176	2.06139730390848
6548528	2.06122219553047
8402883	2.06088919749561
10036768	2.06080282397926
1327133	2.06052405151666
9808058	2.06039950019349
114081	2.06039366545753
8688335	2.06030620463814
8566807	2.06018651802391
11909817	2.06018565369709
2760292	2.05961851435052
8102946	2.0595283218494
8707294	2.05946986200306
10632577	2.05922086757488
1719467	2.05920885143303
9201516	2.05857183566372
10616047	2.05853151032079
12666133	2.05849744332382
2431594	2.05784676375692
2036660	2.05783060930758
12073149	2.05768904432388
217963	2.05752657744509
9767182	2.05752589870549
2738919	2.05745955141886
6290415	2.05736925449949
7924984	2.05725919704199
361928	2.05698922733641
12123746	2.05684549477952
7513666	2.05662834298474
1330901	2.05620368332768
10754304	2.05619993574339
9091324	2.05617080836753
9362261	2.05565661026455
10436252	2.05515048834035
3550645	2.05483815566241
2870663	2.05428209255688
4062941	2.05422338825668
1090020	2.05406157169923
7843093	2.05349680696032
8806630	2.0533189344791
8268921	2.0525564775795
9690766	2.05238795934305
7558314	2.05213930376116
8097887	2.05203624257625
10652240	2.05186795112542
2896210	2.05157125736208
2812167	2.05152458345027
8382707	2.05112972996492
3133193	2.05077609119351
7105157	2.05057842610549
2031721	2.05046176452279
10616204	2.05026865545847
11241162	2.05016959249947
6161640	2.04900187683071
1341325	2.04893680672846
7347693	2.04864763738926
11181516	2.04862576230296
11461001	2.04857975367571
2430322	2.04771831937862
9191986	2.04770317975719
9816109	2.04729382094823
12904573	2.04720282797706
7430931	2.04682795386488
9531596	2.04628782337644
9169922	2.04627678728232
8177249	2.0460597170593
9335340	2.04603055590883
6452115	2.04576538782715
7577680	2.04554785096254
8408632	2.04508534142754
7826380	2.0447127760716
6314256	2.04413964886808
2352417	2.04402141158474
6584186	2.04381736393464
3142372	2.04364640715094
6275114	2.04304801065127
1375851	2.04272653732717
8669476	2.04261858800339
2985809	2.04252907350491
7949181	2.04191510404684
7703520	2.04161711458043
2007631	2.04141214204304
12477245	2.04137262634613
6116599	2.04108553546476
9151991	2.04107869153119
8904317	2.04072282254267
9199571	2.04042999583174
1307247	2.0400833583854
7576608	2.03992400712889
8544826	2.03956806156086
12915568	2.03936223944118
6297555	2.0386051706171
3319186	2.03856048293948
8675192	2.03830763271196
1498041	2.03827920627337
7918632	2.03789661519601
11488592	2.03788996952566
6243400	2.03699828947426
9042820	2.03657799613596
6298775	2.03570210931563
6188882	2.03529200216034
9294114	2.03480910081491
10608504	2.03467247621003
10729344	2.03465230476755
6373610	2.03418164548577
11063261	2.03387218529147
7593214	2.03375051965457
11186408	2.03371228662514
10987831	2.03360408595617
9557795	2.03347265524749
12678522	2.03338359978858
12065549	2.03249928107483
7945252	2.03237315788298
7782563	2.03181857686198
536392	2.03176019791137
1615429	2.03173251709222
10892885	2.03164213886686
9528956	2.03123315369939
7204990	2.03089809322862
8157664	2.03086650897763
11576172	2.03006237519511
385314	2.02995520148215
7693332	2.02987055919442
7527668	2.02962117897691
8319707	2.02917360254182
8099219	2.02907156300807
31491	2.02906341535138
7108981	2.02898485956234
8760113	2.02867588456825
3968191	2.02847428565494
12799281	2.02837049546814
6787332	2.0279882762199
10399227	2.02787490935886
1666471	2.02769217098092
1767868	2.02768043079662
304742	2.027519266549
6572066	2.02738264461578
12620994	2.02733745224912
2998804	2.02673190772152
11895	2.02667040887779
2689793	2.02593960729372
8132748	2.02591825310697
9279321	2.02591425563393
6438928	2.02573537208047
8945992	2.02556445721978
2330592	2.02540594524688
11931474	2.02539733059588
6467807	2.02526568225301
11144966	2.02499675121028
9207449	2.02482032920895
3623187	2.0244344703662
3275692	2.02427735347187
11908193	2.02425159473938
7404271	2.02376128885448
9692223	2.02364028833059
7903274	2.02364028833059
3751428	2.02364028833059
3034408	2.02364028833059
713624	2.02364028833059
7669859	2.0234405332381
2600879	2.02340183277371
8075573	2.0232643426283
94349	2.02305878018398
9950889	2.02294861746199
1681989	2.02242545720927
12477720	2.02237632823412
9463544	2.02218205080483
1689064	2.02203601083742
11237707	2.02161798000055
2314900	2.02129800459289
2062869	2.02119720394775
6095109	2.02119090707629
1856291	2.02101851015827
11260137	2.02096692905338
9110436	2.02071385688067
6283526	2.02066282679554
6139875	2.02047658638652
1847803	2.02012153949109
9253108	2.01986560481751
11729123	2.01950730695932
411612	2.01906733822742
1675102	2.01902780188799
9379486	2.01891696200074
11122158	2.01886041338718
1693822	2.01876597544961
7615555	2.01854690621631
3095225	2.01851197088982
7789723	2.01850469232961
7536656	2.01840931800362
9664655	2.0179533951476
8796450	2.01781744953122
7501535	2.01695245813143
12547601	2.0166317073191
3311183	2.01654280880916
1234387	2.01647714895622
11696349	2.01646328623052
7686927	2.01639645889466
3839127	2.0161698541193
10917162	2.01606904187305
7926763	2.01604891026755
9242623	2.01579542902123
6819975	2.01571151743834
8069537	2.01536645181367
10770804	2.01536086645153
2880658	2.01525852185202
2560818	2.01489260727964
2066109	2.01433660009411
6510025	2.01431862712352
2243136	2.01426318779997
7521005	2.01379026674582
2564291	2.01371863535151
8311120	2.01346762575653
2458325	2.0133337415544
7778178	2.01318590555827
6701893	2.01307971939565
3263034	2.01296823703998
11078338	2.01259382791246
8585424	2.01230746147829
8094760	2.01216089729051
6233380	2.01193109881247
2291540	2.01165986581159
310418	2.01165666700365
2924086	2.01110272265234
11509550	2.01108270933968
2159442	2.01101054236892
3549716	2.01097758743857
2146276	2.01051793724
11044445	2.01025212167743
10397936	2.01024478442384
12181353	2.01014900929543
6843672	2.01004303652088
7570313	2.01002706802923
10362772	2.01002072019451
1457775	2.00985125413383
9303355	2.00983204645321
2778316	2.0098172939075
2920910	2.00943524616733
11369513	2.00942236302957
7272988	2.00934499355246
1270806	2.00910815781796
3395012	2.00909339671716
1338066	2.00858933851716
8690903	2.00849850455717
10518502	2.00800172156099
9052837	2.00787346785674
7556527	2.0074801039276
3347206	2.00721981590599
3465141	2.0071189992789
12721381	2.00710841265958
10993788	2.00704928004736
8875942	2.00691150362048
7545700	2.00613191526959
3690458	2.00583666506861
9600262	2.00550709465551
2401659	2.00532035292737
2110185	2.00518185957886
2167218	2.0051341821057
10812336	2.00495935076348
6582344	2.00478025010394
9375389	2.0047091883685
10482590	2.00464399208639
8139052	2.00428797840323
10405769	2.00427439160384
3614857	2.00426133547639
2962900	2.00421659798192
1772858	2.00417995094671
7197120	2.00387030985178
9175783	2.00371767463592
9435303	2.00343642622976
7313273	2.00328413367622
12012594	2.00319424939702
7774642	2.00216622554467
10375741	2.00176733136176
1323634	2.00165907546308
3736021	2.0012776271053
2112049	2.0010187441134
7400146	2.00101287865728
11030144	2.00046513877534
641350	2.00036440758271
12592340	2.00034563381097
9852396	2.00031032098317
8235290	2.00018557837845
8145293	1.999894538312
1327298	1.9995830553116
3084487	1.9994666808673
1637176	1.99927784578496
11780120	1.99835666850171
6311399	1.99823160167564
7913516	1.99821783269191
3926275	1.99788592897927
6628562	1.99784163000853
2909723	1.99773754656619
11809590	1.99772576469319
9633805	1.99740915061881
873757	1.99736347634658
12145306	1.99724914772492
12077402	1.99692204880855
469861	1.99690101527802
11238865	1.9960306150715
172100	1.99587816893708
8374953	1.99564044537666
7935384	1.99552185518714
1328618	1.9948534603517
12749936	1.99468323518737
12600818	1.99453944905582
10403332	1.99447632321965
12677690	1.9944731229199
2644237	1.99439598439381
6852194	1.99422526601121
2577690	1.99410192500275
7381363	1.99383340884952
9109495	1.99330936675868
12115726	1.99297007998721
168385	1.99271133260614
8822792	1.99252281843502
485695	1.99216902846762
11165139	1.99210686121805
8699537	1.99164670127381
7722767	1.99153662988436
6222123	1.99148917400903
11085216	1.99119598457242
12235523	1.99114615938462
2213228	1.99055238655822
2473945	1.99017593368634
9989262	1.98995092826735
6146632	1.9898488359805
9176697	1.98918686949765
8351244	1.98878986998194
3485453	1.9883740242042
9610911	1.98836379988424
10591621	1.98819315578345
9186943	1.98795391592428
8576175	1.98793293634428
11606055	1.98791670205446
2608655	1.98784249380895
6485512	1.98774063890213
3417540	1.98740709088264
686744	1.98694073567177
12831516	1.98683827922649
9555793	1.98647511818779
11254470	1.98625918835947
11451748	1.98620557995924
10590035	1.98616190432672
8735947	1.98586998778725
1559218	1.98578687815196
12557209	1.98564030386698
870186	1.9855796892439
9307968	1.98534672801027
8476012	1.98526685308937
10652594	1.98503058231104
9672132	1.98495297033059
11195865	1.98490597103483
2915210	1.98488630932778
1967278	1.9848480919952
9094103	1.98480288987448
11874980	1.98457403506239
1987770	1.98433434778382
6091623	1.98431900150568
11135066	1.98397681179262
6883633	1.98340427561319
7622256	1.98333485459114
3622934	1.98305286044217
2138725	1.98297704063579
9473775	1.98286980835442
11726657	1.98286094841341
9454737	1.98250704561462
7529133	1.98242613212615
734767	1.98230492358022
3565556	1.98225019103785
2312608	1.98204501417309
11159916	1.98160906888073
[truncated: 79,385 more rows]
