# Supplementary material for: Ranking the whole MEDLINE database according to a large training set using text indexing
Source: BMC Bioinformatics. 2005 Mar 24;6:75. doi: 10.1186/1471-2105-6-75 (PMC1274266; doi:10.1186/1471-2105-6-75)
Supplement: Additional File 4 — Subset of MEDLINE reference scoresA zip compressed file (file4.zip) containing lists in plain text format (paperscores-adjectives.txt, paperscores-nouns.txt, paperscores-nounsadjectives.txt, paperscores-verbs.txt) of 81,416 PMIDs of references randomly selected from MEDLINE and their scores according to nouns, adjectives, verbs, and combined nouns/adjectives. [file 1471-2105-6-75-S4.zip › paperscores-nounsadjectives.txt]

9152011	0.153442588738295
10441547	0.139231861813117
9281341	0.11373141332008
2833627	0.112161100601535
10222134	0.105202135242331
12455629	0.103488392933388
3607886	0.101382726984314
11776476	0.100751215302127
9811585	0.0994440993637249
9234177	0.0983248155005347
7579441	0.097990018264434
9431804	0.0979549750329787
11336703	0.0971607671122589
2910353	0.0966845950488616
11684651	0.0965191545473472
12752108	0.0962815688497069
8045260	0.0956775427411827
6582344	0.0946610302842177
8365666	0.0929431094705031
2449644	0.0929138404513103
12490303	0.0925436664717136
3002972	0.0920445327267217
12805214	0.0918827431838876
1361374	0.0916605140264201
1426644	0.0908580627956696
8714368	0.090478344164336
10675404	0.0904057858477775
7547505	0.090227815087568
7105157	0.0900642551133976
12141440	0.0894592710958615
177830	0.0884823104531118
2107492	0.088080803576512
11106407	0.0877160643012013
8061928	0.087573684799654
6399688	0.0870729461759498
1990052	0.0866786790776678
2851124	0.0866244299988253
11845329	0.0865612395107744
2226657	0.0861269198183573
1286625	0.0859015230182916
2674950	0.0848760247097198
365714	0.0847653291292355
11807031	0.0840932607041865
11238106	0.0835887881126794
10727867	0.0833542616162422
11291850	0.0831651229087086
2040369	0.0831173408624317
12507457	0.0830930424144985
12799287	0.0829890108601045
8462023	0.0820809574255669
1939376	0.0820370784440757
11553711	0.0816578014553252
9025065	0.0813399473979281
7835157	0.080886725033762
3899702	0.0804100381501644
10706141	0.0804015827532379
3106077	0.0802114568309038
1646393	0.0799107358858232
1968926	0.0797115715922492
11781232	0.0796158908505304
2312505	0.0795083893482716
11847002	0.0792400455581627
12086466	0.0790224870813032
10101130	0.0789836487965426
1650446	0.0787991090818492
7588070	0.0784762021656693
1465145	0.0782933951321182
11959828	0.0782408450015707
11559573	0.0782057530605326
11576177	0.07781076061755
8470830	0.0777619398831155
10906454	0.0775738507505987
10518502	0.0774120572944114
6832236	0.0773536651503361
6189434	0.0773309778172852
8105118	0.0772479667539813
555694	0.077226107286442
7951004	0.0771689356881401
10050678	0.076955246022918
11454696	0.0768335443440447
9758706	0.0764242950690112
8508354	0.0763421605929373
2174444	0.0762255624081045
12373588	0.07610964241336
1281684	0.0758457604570102
8600167	0.0750203902334125
10932078	0.0749497553529095
2820676	0.0744573199581113
12620994	0.0742993660899143
6345184	0.0742129709261493
6978610	0.0740715410212758
8375933	0.0740524005225942
1537631	0.0739413433679326
12654297	0.0738653011000094
14502567	0.073680769050557
9739131	0.0735072169531373
12586632	0.0734294168185214
8012449	0.073271243997987
11517011	0.0731454232450193
2580730	0.0731331370504194
9282314	0.0730374965851338
11684659	0.0727141894245744
12086849	0.0726098747254015
12203739	0.072485056926198
12586311	0.0723781674950094
11909824	0.0721167960579863
9700099	0.0721017590418262
8049140	0.0720451831385767
11782547	0.0718625792742519
7493204	0.0717207853806806
2562668	0.0717203101354607
8671612	0.0716942029052112
9847249	0.0714710150694624
8640163	0.0714611833154147
9012784	0.071437169086381
3103697	0.0713883606394528
2485699	0.0713548025018817
2989712	0.0713544047094865
3643816	0.0712216830770443
11716757	0.071206189832804
12725520	0.0710624627587554
9749747	0.0709239042687792
11012179	0.070880643316992
12837244	0.070815221623417
11039756	0.0706948083060714
2824532	0.0705495016069389
8400258	0.0705368796466923
9618145	0.0705039716769221
9167636	0.0703747399693534
8527903	0.0703414559336196
9399649	0.0702585391732378
2804733	0.0701929601733261
7594320	0.07000362145795
2612163	0.0697791051741525
2562098	0.0695817329952712
7577680	0.0694411870747641
6284980	0.0693982976318273
9042293	0.0693720993301499
10727865	0.0692636459229052
3891390	0.0692434450967782
10477735	0.0692403310467851
7556939	0.0692017234318792
293673	0.0691792320051306
10210333	0.0690989956384501
9242432	0.0690181321500755
11003842	0.0688514764151278
9722932	0.0688486588183517
178672	0.068797103261705
1715259	0.0685190180420901
7507730	0.0683406352966942
8207201	0.0680954190987069
2910888	0.0680316994471019
2004647	0.067949986873359
8200474	0.0679108783771563
7696959	0.0678090557043071
9788279	0.0678088686722279
10066797	0.0676880771809123
2375971	0.067587527781602
1459996	0.0675115239680162
12149428	0.0674616824231679
11292657	0.0674071564890127
10102818	0.0674055247899503
11238594	0.0673997668023753
11039908	0.0673112831089217
7620322	0.0672865338583497
10861838	0.0672665142269903
10390189	0.0672631474390876
8358868	0.067157435698408
9078440	0.0669522606126707
7658146	0.0669019541445862
2066381	0.0667194347556047
11237745	0.0667073388040824
8155580	0.0666453547957957
1935367	0.066587950233422
11857436	0.0664672878476403
3536078	0.0664330636628681
7957662	0.0664055918109153
6577970	0.0662752990319146
4065222	0.0661322357295042
1191187	0.0660022864950425
11312257	0.0656976383142809
8757506	0.0656813755110945
10089902	0.0656677145792241
7593214	0.0655826660561166
8595876	0.0653178724275553
6976809	0.0652993701071349
11606055	0.065135876847895
9886855	0.0650795169083748
12738667	0.0650236748292929
10362013	0.0650084546041174
8469029	0.0648782840500485
7531153	0.0647745511272591
7749120	0.0646555103636344
8698532	0.0646013800446673
8995446	0.0645712106069939
198780	0.0645657547628707
6582522	0.0644496633536123
7559634	0.0643864276113987
10089136	0.064377105672884
190243	0.0643642587142017
12412019	0.0642841307138672
8871817	0.0642558464281201
8602507	0.0642488306358794
9778507	0.0641468195669735
7588076	0.0640557602831126
8793722	0.0639707810285024
9359523	0.0639619944685448
444474	0.0639330669899398
8440339	0.0638758668813034
6324928	0.0637899368407815
6704531	0.0637214006500645
7238643	0.0637061193017122
6538775	0.0635580315241959
8080998	0.0634552756136957
10094833	0.0633989052401178
8150037	0.0633772996362476
444652	0.0633362546217267
3856883	0.0633067945384854
8453615	0.0632600531743891
10889055	0.0632395533364213
2507903	0.0631870117879505
11823507	0.0631745200420309
11900700	0.0631288958765516
12126962	0.0631013131884385
8058324	0.0630542445815325
7543052	0.0629799533765799
12646634	0.0629210665660036
10890982	0.0628231047260639
9275042	0.0626833118374293
11360187	0.0625899597478858
6944595	0.0625693257349043
2484288	0.0625212044233014
12482501	0.0624688101032989
7967713	0.0624362597826795
7556919	0.0624161960913234
6163786	0.0622962101183078
14507870	0.0622690409509888
8374953	0.0622497102076582
3758198	0.062084151732004
2995101	0.062045808791968
8812133	0.0620054358259289
10739673	0.0619837858541765
9657920	0.0619684861694879
7116338	0.0619480481321091
12730118	0.0619090081439413
2788672	0.0618597032058009
8438165	0.0617742880964752
6270167	0.0617729609117521
12644451	0.0617059443805832
9657735	0.0616662809560596
1961022	0.0616199680210517
12032827	0.0616022949233339
12235127	0.0615164026805075
9650453	0.0615088511137782
10100566	0.0614998218298685
3691666	0.0614355948641952
7821214	0.0614277244525685
12944917	0.0613777591750773
10191062	0.0613430203855054
1692537	0.061342157849791
1715221	0.0612925381799823
10692868	0.0612530863879906
12508041	0.0611308691859052
8589262	0.0611266335422974
11973649	0.0610508168589393
6088263	0.0610398705726698
2233745	0.0608802240155603
12370370	0.0607708278432395
7381363	0.0606996179324777
2886228	0.0606599069116525
289427	0.0605900968691644
9180300	0.0604514448248659
12640114	0.0604267594493051
3355899	0.0603475215681393
7527668	0.0601224454332975
10329429	0.0600918897145919
2942553	0.060082065768594
9284103	0.0600447930922261
1326316	0.0600273789626952
1331753	0.0600099112511408
6192805	0.0599955322695304
2548091	0.0599118533214189
7536656	0.05990691440595
7189521	0.0598869280733439
10477303	0.0598405630285428
10331990	0.0598396108576252
2102389	0.0598210160256609
9050862	0.0597265571810904
1697878	0.0597012012117051
3170647	0.0596713176185753
1010171	0.0596371113141611
7796464	0.0596359660878147
57944	0.059622161625587
6301912	0.0595310301097461
3025329	0.0595206276956565
11393784	0.0594585474324113
2656232	0.0594539158418614
4008433	0.0594237572636796
7683356	0.0593413706671364
11042198	0.0593395170945928
1752169	0.0592858591781949
9671583	0.0592537531978531
11967994	0.0592365881189715
1899229	0.0592102037271364
7720076	0.0592056691622327
2970613	0.0591364247595991
2471659	0.0591122580942536
11525648	0.0590642447463383
10646807	0.0590051131346276
12773572	0.0589925367686413
9572361	0.0589913568533294
11964289	0.058984291675102
2995453	0.0589736379482305
10502110	0.0589657683077819
12781693	0.0589566320707555
2708455	0.0589384609128532
6229297	0.0589032944957573
8416845	0.0588784042419151
9505144	0.0588622780996999
2615467	0.0588272159028096
6411748	0.0587905842951705
2583124	0.058712045440625
3583619	0.0586763208166376
8592001	0.0586583586635289
12591599	0.0586298045900652
6166181	0.0586020160289529
10603088	0.0585906563285509
3815530	0.0585737581705397
9556132	0.058517967196731
8150038	0.0585172131855642
12070288	0.0585022673393146
2478272	0.0585002602924209
1168647	0.0584415578230737
11244358	0.058379123927579
11221850	0.0583324470535791
9834243	0.0583308188814026
11167845	0.0583296676038244
2182098	0.0583053043538584
3060790	0.0582835444365211
10224067	0.0582795836229738
12435363	0.0582547207164871
10397718	0.0582338412115649
11847099	0.0582259416535291
12799281	0.0582192530627978
9395488	0.0581838793063444
10888881	0.0581445418345505
8547874	0.0581141650394168
8179996	0.0580470130711297
1942248	0.0580451505345831
10748079	0.0580130551420173
8927697	0.057877945540448
10216089	0.0578518720551917
3257235	0.0578515737969041
11084658	0.0578136003300788
12704792	0.0577992515672498
8908198	0.05772011817786
11061437	0.0577098760132968
12757706	0.0577014280988171
9070470	0.0575684164690272
12384983	0.057564767834805
12121665	0.0575335255719694
3371430	0.0574915763495224
9618288	0.0574639637542676
9651221	0.0574331995004625
3571335	0.0573739130462594
9856458	0.0573472709551928
6408103	0.0573391140676704
11024114	0.0573159698373724
9543390	0.0572742802538525
2428611	0.0572720229630133
7867712	0.0572699745387214
618904	0.0572550128578572
10068636	0.057238802111464
1713868	0.0571654044636637
2598827	0.0571430276969423
2696511	0.0570793504735713
7929413	0.0570392723046885
9109495	0.0570153444043956
6391692	0.0569568832811079
3733636	0.0569560452221579
7946391	0.0569420977268539
2912561	0.0568909878592323
3877566	0.0568804355755045
3856064	0.0568664945956175
7868684	0.0568617662259695
1900371	0.0568569249312956
3261624	0.0568130033512178
7999785	0.0568049835978388
8990626	0.0568035754122607
9716453	0.0567909420605937
9808058	0.0567850648638381
9382795	0.0567147005114057
1594243	0.0566871981936487
6867277	0.0566864566306539
3651602	0.0566862080285654
1358241	0.0566774906533948
2509004	0.056666100495122
7857292	0.056651616712224
7544297	0.0566285335634366
11030152	0.0566204747255646
8402883	0.0566037306269907
11458501	0.0565220564998823
9015271	0.0564213137653606
11874980	0.0563941648744156
6414228	0.0563556557190554
10597282	0.0563466328740375
7528566	0.0562517096545741
6324214	0.0562100495165638
11948374	0.0562004572032774
8344985	0.0561993520838626
1964796	0.0561925398567667
8375471	0.0561755275198032
2537925	0.0561608706765477
6208292	0.056122692719597
12521997	0.0560693878796338
10436165	0.0560587788450481
3294899	0.0560433447940413
7681038	0.056038938862715
8416846	0.0560332055118978
2463465	0.0560100668810652
9491889	0.0560000823917432
9058795	0.0559653726816509
1840622	0.0559453411026954
10696568	0.055929201399505
3134067	0.0559143620718984
1354521	0.0558992273504475
7706254	0.0558856643228676
11970900	0.0558810949135064
7690377	0.0558340973874886
6209180	0.05580997638616
9310330	0.0557900996921923
1338571	0.0557638955937173
2674224	0.0557602320520514
10653358	0.0557598494809375
7537276	0.0557100715266739
2573666	0.0557096412584674
11581291	0.0556743070448793
1354400	0.0556407998784169
6193875	0.0556357822036805
3060494	0.055606352169318
8602991	0.0555602154538876
6442146	0.0555210385247247
2337248	0.0555066159129337
9246605	0.0554935730485552
7926727	0.0554717555492557
8112436	0.0554229365439028
12557209	0.0553733963862553
12181353	0.0553457507746801
12967561	0.0553215589960458
10683372	0.0552631515844395
8334306	0.0552613861831133
12882352	0.0552568542789477
2569984	0.0552426837621586
2418493	0.0551938450106028
9394727	0.0551839284760234
1899907	0.0551763779272742
9392515	0.0551616260149994
287026	0.0551510434793589
7534244	0.0551373353570828
6234240	0.0551309742539915
1660143	0.0551206519691439
8068459	0.0550991951678733
12811827	0.0550943357049364
10601036	0.0550815657703504
989661	0.0550744904972891
3968191	0.055056666353073
8026633	0.0550443672789251
2624759	0.0550399689031337
6341487	0.0550358369430038
10212310	0.0549602614429257
2331687	0.0549449668922096
12694259	0.0549430223010216
10573510	0.0548986352891356
7530826	0.0548858590563291
12032781	0.0548827181161239
9218874	0.0548633088192818
6930665	0.0548378738273997
7924998	0.0547587327448865
10831129	0.0547507570444018
3259727	0.0547432829922871
7189718	0.0547427436915641
12446678	0.0547215705153655
8287802	0.0546894056309185
2845200	0.0546581510547188
3486140	0.0546535386755457
2567980	0.0546488181535782
11034900	0.0545451699201253
9211854	0.0545194671762481
1706278	0.0544973380262987
8806692	0.0544889233641751
10655063	0.0544884286646677
11426941	0.0544757160684296
12441069	0.054462098748821
6219753	0.0544448704234287
7988417	0.0544214601070773
2449840	0.0543881690172678
3995593	0.0543768368000977
8695804	0.0543417285202641
9142993	0.0543119987906197
2672003	0.0542766971374721
9599295	0.0542709785245212
9831865	0.0542708479581197
196772	0.0542691989138662
8135828	0.0542642212549598
12080467	0.054255681541382
7490479	0.0542183798737042
3163553	0.054210697356978
9869196	0.0542028914591339
6252217	0.05418555512283
8591993	0.0541568186250571
7875683	0.0541510117040195
6677540	0.0541441586357548
7682710	0.0541436800890563
9270882	0.0541414343266337
11262179	0.0541026958605669
10902734	0.0541002896880002
11965372	0.0540900656955314
12372302	0.0540877775491433
2645305	0.0540693272225664
9624184	0.054064019526014
3805150	0.0540494793417481
2145196	0.0540446584145829
10660671	0.0539943473192771
8570213	0.0539931432782546
8382707	0.0539580968041557
8076212	0.0539386887645166
3308933	0.0539162593628377
1375851	0.0539035443724961
1533222	0.0538823661703174
9147987	0.0538684394916785
11162580	0.0538457812830585
11473362	0.0538165562871533
9012521	0.0537947541021645
8635509	0.0537926374859762
11576172	0.053771968870542
8449685	0.0537500780700135
2785569	0.0537138935253835
7673357	0.0537115319780179
8384986	0.0536881294286345
3238376	0.0536836865058139
3449748	0.053674590916209
8575460	0.0536685576537052
8099462	0.053648841375396
6279298	0.0536463619199484
12957147	0.0536437392928496
3181131	0.0536104712766639
2188272	0.0536090225949113
8174645	0.0536034682468337
11812654	0.0535398139889257
11067879	0.0535374626817511
9154838	0.0535249428119516
1060086	0.0535241314739451
8548598	0.0535181556699326
1391806	0.05351166559204
9335340	0.0534983749558306
8354668	0.0534924821176752
7097184	0.0534867499276948
11299824	0.0534646611943071
11035098	0.053416235435027
11751285	0.0534129459068475
9036860	0.0533902056339601
8084608	0.0533580245973316
2521209	0.0533120509674803
10029184	0.0532954283756962
2493319	0.0532834203143439
10636921	0.0532831952071209
8012448	0.0532674470499435
9489765	0.0532653813893881
8513518	0.0532176077798768
8468373	0.0532132997944851
1406665	0.0531983787702544
2696503	0.0531972929251056
9064331	0.0531595092454115
12091301	0.0531078500857884
9712552	0.0531029590655475
11122084	0.0530742804026602
9084139	0.0530162089045486
6232316	0.0529858786532549
4009002	0.0529480232194666
8585930	0.0529260528947347
9794234	0.0529255599707597
7543307	0.0529223391270284
9199207	0.0528961707766839
9169922	0.0528822473497053
8491774	0.0528695240653456
9885246	0.0528500544812126
11821166	0.0528396283148949
11511367	0.0528301892973938
3095142	0.0527769374108571
7310278	0.0527696624015361
10597231	0.0527552365887367
10610030	0.0527516888148371
3510218	0.0527512396532385
11368443	0.0527503955572394
8466859	0.0527154754557749
11069025	0.0527141287655539
3785406	0.052713394395173
8787771	0.052711888959333
2732201	0.0527104258670454
9500798	0.0527095079609069
3077140	0.0527020339485135
11402340	0.052689207144855
3366881	0.0526691319179472
8760133	0.0526536910527993
10471318	0.0526528931008999
10880748	0.0526474473101351
8375477	0.0526323673042158
11549072	0.0526279549653292
10629614	0.0525978569947975
2170427	0.052580336554861
10632577	0.0525767071606853
9722616	0.0525753536505062
9363198	0.052574692315965
1660326	0.0525254407772343
3108052	0.0525068904094509
7554129	0.0524894515169364
1756144	0.0524870657652609
7626416	0.0524727514600279
10361141	0.0524662841061828
9851855	0.0524495341711585
11755468	0.0524423434296768
12463480	0.0524331327362252
8576175	0.0524152068393357
8666780	0.0524149865241082
7916679	0.0523993708336874
8918545	0.0523706003958265
6192935	0.052337892344054
11560925	0.0523235209422488
2963068	0.052313119424129
11807005	0.0523079116988409
172893	0.0522941680679889
11774322	0.0522920364895524
310418	0.0522908312734995
2017184	0.0522765390431295
8290595	0.0522715741361037
7263771	0.0522695158303326
1695153	0.0522592541569297
10602510	0.0522331750129834
11433031	0.0522266737962508
10597306	0.0522211384573174
6850590	0.0522165290179854
11573951	0.0521947270639976
9165115	0.0521775271348884
1719004	0.0521742059843883
9391088	0.0521364502705587
8692922	0.0520566326130329
8951067	0.0520534834719766
6245230	0.0520444213040637
2805087	0.0520338882785087
2958303	0.0519746841887714
8382780	0.0519607630622216
10779438	0.0519301538565549
1363084	0.0519257770111096
2806406	0.0519181569674331
1370949	0.0519163836331965
11074541	0.0519128931967428
11672527	0.0518762876063818
2896210	0.0518701007886035
7951100	0.0518651800030362
4017745	0.0518646636243456
8699115	0.0518553343042667
10917212	0.0518530320882207
11201281	0.0518501364353067
9649437	0.0518496167135622
7489723	0.0518321372956856
2471734	0.0517969658662314
1756487	0.0517929051711372
7556527	0.0517550022168423
2156720	0.0517457194335478
12115750	0.051716313186078
7703520	0.0517118853036881
8226731	0.0516845523143667
120608	0.0516812202664535
10996630	0.0516807993000076
2463989	0.0516428813011623
3337461	0.0516306666958804
2443366	0.0516040845997625
7848925	0.0515822744329395
11494360	0.0515679090860416
10964515	0.0515667875004851
8500168	0.0515597964912939
1688801	0.0515513753285318
12810698	0.0515502949146902
9596525	0.0515378840635278
10837919	0.0515318912771637
7890813	0.0515266484523913
12200043	0.0515162293986072
9811581	0.0515019371545675
11035919	0.0514922491000329
2871947	0.0514828210047334
2473082	0.0514771539185679
9671758	0.0514607869766419
3798014	0.0514435495293354
8536109	0.051432577892168
6592585	0.0514209603775691
6745335	0.0514064539115412
2949622	0.0513913308393769
12767064	0.0513492641156355
7593229	0.051331785444284
12874263	0.0513144876906763
333328	0.0512874951369991
11340580	0.0512867816006216
1506418	0.051273794865403
8003634	0.0512680519159696
10704394	0.0512322408439102
7852428	0.0512305596743938
7641795	0.051226451991443
12019152	0.0512178946454884
7962191	0.0511983622211927
2841612	0.051191872169209
7681434	0.0511845340120341
7957585	0.0511798094502347
12239176	0.0511777660697513
2554661	0.0511768761861151
11021598	0.0511658984766953
11466527	0.0511383120534961
11250893	0.0511333399419157
1697411	0.0511302381883583
10654825	0.0511261767647667
7636267	0.0511216911730484
8557769	0.0511187677755238
3785152	0.051112295516233
11913773	0.0511054973512735
8505377	0.0510838744850006
6585426	0.0510666502508142
7706770	0.0510464370731137
4078545	0.0510455386199376
11331279	0.0510444090674116
2285808	0.0510367776624382
9533884	0.0510284856143563
9602026	0.051027434020466
8125160	0.0510245080525098
4028022	0.0510202719047478
9412458	0.0510141896248838
9060662	0.0510082079541691
9180933	0.0509954141927753
2196182	0.0509754171514796
10966486	0.0509717801316842
6946508	0.0509683531259319
3490393	0.0509657811304773
190200	0.0509448027115581
1934078	0.0509264309890162
7531947	0.0509185777391196
8758966	0.0509146099916931
2333286	0.050911950250488
8317554	0.0509069714119382
6270005	0.0508944560612667
7787806	0.050875024621206
991215	0.0508698796654252
2806125	0.0508563674718753
9201516	0.0508522534367091
844098	0.0508492069263216
12930324	0.0508488249682067
2108173	0.0508480005656686
7540063	0.0508478343066347
10066379	0.050830269077876
2522393	0.0508172056286579
8760299	0.0508122022107214
10812060	0.0508019913633246
9485012	0.0508010461230529
7858253	0.0507998371488023
10623807	0.0507971893292374
12399111	0.0507782621673347
8905300	0.0507723308458105
11801570	0.050770217222761
2337309	0.0507285002027493
7453827	0.0507051079505355
9760995	0.0506860881558133
12832450	0.0506722260985857
7948474	0.0506571261055508
3144698	0.0506405549030889
8555995	0.0506376279525018
11672524	0.0506208097270658
7813637	0.0506195371361558
10572065	0.0505934470285063
7701617	0.050582608023834
2391010	0.0505585193396425
10360382	0.0505578980074469
8700507	0.0505542862772238
9490637	0.0505531821921538
12210842	0.0505429960636149
10781615	0.0505369882320145
8755542	0.0505295223228368
11062268	0.0505269751601245
12356774	0.050522003649574
7959588	0.0505206921150127
3308922	0.0505152340479384
10525335	0.0505148741429442
10920279	0.0504947880556838
7481521	0.0504885436737675
9636667	0.0504866476217704
3466682	0.0504837207368086
10411544	0.0504696750410814
2532359	0.0504669510106109
8227195	0.0504587186725849
7925279	0.0504537834669405
2002059	0.0504360178523517
7949181	0.0504329358692964
1371025	0.0504303134614121
573177	0.0504229832362051
1451660	0.0504129386394669
12810537	0.0504028840564411
2547372	0.0503993221823579
2539779	0.050351030851728
11964294	0.0503452731119003
11359814	0.0503388811459637
1673231	0.0503333342323695
7768964	0.0503192557022048
6751561	0.0503114537620106
10864471	0.0502919311100795
11589015	0.0502844894919687
1433965	0.0502775419625973
6776979	0.050276652787303
3477565	0.0502698537024453
3474304	0.0502668402252496
7008873	0.0502652211037642
1988286	0.0502555567553719
11070491	0.0502531775409233
7518738	0.0502390589703952
9731072	0.050235357687002
9537030	0.0502335618570633
6204096	0.0502222221414947
2542299	0.0502049995928455
1869819	0.050200581562323
99247	0.0501815906290538
10669736	0.0501778093385648
9062341	0.0501239594975371
2448777	0.0501239337183083
2311651	0.0501221657939336
7731722	0.0500661729580621
11004500	0.0500551763666568
2811766	0.0500441052117314
9732203	0.0500394403027497
1310321	0.0500298407117429
11892010	0.0500211988577075
1649198	0.0500207298441348
1719467	0.0499988972237017
8763871	0.049993636638017
11092806	0.0499731561531626
7903276	0.0499713144641452
10319731	0.0499682826242639
9045933	0.0499634173263842
12556500	0.0499504523247686
6146632	0.0499275833751975
2866766	0.0499043466477609
2484796	0.0498986935824649
221922	0.0498695615519534
7642720	0.0498577008736045
12221123	0.0498532742529519
10783385	0.0498370319998883
7635057	0.0498318552835127
6411746	0.0498312856055067
9242448	0.0498222358650073
1586735	0.0498184697833292
9851876	0.0498084699580082
1312850	0.0498015226233399
10861861	0.0497640740464195
1215007	0.0497626410166363
7686163	0.0497580547115652
6228720	0.0497352315246302
12682115	0.0496853973417009
10482993	0.049676007303378
11222370	0.0496734810742563
3676512	0.0496643602021586
7641806	0.049660437002404
11071759	0.0496561229524571
3594436	0.0496519966215475
9334281	0.0496265947110881
8916297	0.0496154636044066
12695164	0.0496041376610315
3748052	0.0495746187207
647116	0.0495604328643319
2070422	0.049559588380802
10597224	0.0495578246581765
3007377	0.0495543342223297
8920930	0.0495542376909325
9339761	0.0495492982422098
8336944	0.0495422573369304
3345316	0.0495324935101079
6830875	0.049530645718649
12700664	0.0495229562275199
9566900	0.0495169708948601
11694593	0.0495023135840137
11597737	0.0494856269517032
12762887	0.0494849370386388
11566625	0.0494799598330302
9373717	0.0494769002059739
9155653	0.0494618141895127
1636216	0.0494600239597597
2307706	0.0494576915085613
6841461	0.0494536785805117
2170539	0.0494497141753115
9632114	0.0494477626496515
1944389	0.0494256898237816
8543153	0.0494243372149884
2883852	0.0494192094007382
11292691	0.0494188475865369
12145306	0.0494176821032353
3077137	0.0494080199884504
8645022	0.049408016044201
6249180	0.0494057638086252
9351833	0.0494000516287046
10082571	0.04939855497714
6260817	0.0493938446262546
9473775	0.0493884744446618
11988839	0.0493831769379182
10437717	0.0493799047065141
1732746	0.0493792171184141
8167178	0.0493790105869388
9528956	0.0493708129200647
11928818	0.0493687795768818
12403838	0.0493626778504034
8806431	0.0493442627006078
9886271	0.0493396798316174
11356023	0.0493368227098083
8502485	0.0493246664280935
12067483	0.0493136553208144
7992848	0.0493097183298462
12843258	0.0493083884017301
10318765	0.0492894897091077
2391364	0.0492812078261471
9766636	0.0492789233934403
1358982	0.0492717749837734
1318479	0.0492708085261977
6315464	0.0492653021799647
8666791	0.0492617547627361
8135838	0.0492429713721126
6231067	0.0492324640823708
7759514	0.0492113136358792
2992943	0.0492050432329684
7986734	0.0492006616083999
6271270	0.0491945710948261
11532125	0.0491753256149313
9895321	0.0491663934984428
10683153	0.0491572493978082
9287144	0.0491557421281537
3115195	0.0491386891798257
10749939	0.0491214784990503
9257185	0.0491182807038572
12236587	0.0491172503633839
6699544	0.0491104657535225
8939725	0.0491078641100887
10946264	0.0491054309642313
7910456	0.0490953651545191
3954673	0.0490901717716721
10548519	0.0490894323723464
12477051	0.0490874973494634
1647291	0.0490833939671875
8985188	0.0490830417503024
12297580	0.0490792166364051
2290692	0.0490758009406689
1855484	0.0490750432593745
12829239	0.0490735485929264
1825055	0.0490713470032058
12175506	0.0490707077019831
2783328	0.0490550824189455
10987277	0.0490456613218159
11746824	0.049044597080139
10873667	0.0490339282219881
6601110	0.0490277406151801
11418670	0.0490132336847423
10781507	0.049009138488783
7307140	0.0490036915294596
8139006	0.0489979643613025
3582766	0.0489890657361352
2121685	0.0489873629524455
11853391	0.0489797171893374
6212625	0.0489745297543234
8500759	0.0489716166826589
9133443	0.0489620445100944
2204818	0.0489531735966417
12588842	0.048945046295612
8657150	0.0489305204388596
7628753	0.0489217032391311
1312665	0.0489207131477992
2173628	0.0489203082723635
9175776	0.0489192055952227
10733516	0.0489124456153671
7156134	0.0489099272492255
1660147	0.0489027038590279
7954873	0.0488876103892743
9194495	0.0488875501005801
2126951	0.0488699259763102
9558395	0.0488660701905763
3034407	0.0488644794845621
6950175	0.0488603886898423
10234812	0.0488402746423139
8530021	0.0488217414838013
9544577	0.0488082469110485
11290561	0.0488036624572127
8082719	0.0487918025948824
6174162	0.0487870738599919
12874296	0.0487862460657633
8157960	0.0487832271560954
1825056	0.0487829908838703
1724350	0.0487801296947158
1397098	0.0487791612788404
1027150	0.0487677581147089
11445547	0.0487669353186478
11516565	0.0487517043212213
2452013	0.0487407525656545
8483911	0.0487362741065706
10075853	0.0487302721544706
10834317	0.0487252481835196
2527859	0.0487220821519982
10819505	0.0487111269260909
8370120	0.0487101853792609
2445402	0.0487000716746272
6408489	0.048679651179779
9488046	0.0486778169022355
9716025	0.0486768277765239
12376560	0.0486479772205625
11489931	0.0486412815306407
2257630	0.0486351604347186
10891445	0.0486285219753079
1419068	0.048618041192742
1683839	0.0486167297337953
2192861	0.0486053278565878
11400171	0.0485956691268641
8185581	0.0485933175139781
12134078	0.0485840279018212
9766652	0.0485773915978876
11228745	0.0485558378695079
2513484	0.048554469766538
9444963	0.0485464374856426
2365732	0.0485445359464714
9409682	0.0485440089132866
3470144	0.0485421580033865
2140425	0.0485248170336884
1438242	0.0485212391729079
9837769	0.0485100797718019
10477741	0.0485089723000571
2111444	0.04850855470512
10084328	0.0485077305438702
3125248	0.0484957601502624
7954368	0.0484881147040923
11256609	0.0484879651989146
8766555	0.0484799757027187
2833426	0.0484607756704724
8125754	0.0484527950922602
1817697	0.0484515610585104
8219114	0.0484502546198657
2449955	0.0484320692534332
7837818	0.0484283168797079
8404535	0.0484051041892599
1649394	0.0483882843368303
12107189	0.0483827954459221
9391109	0.04837394436547
6480701	0.0483737666252414
8700536	0.0483607755085178
8247548	0.0483563228109803
10481942	0.0483536986760459
1333827	0.0483536971876569
11572993	0.0483505642668157
11161725	0.0483473488408481
9614222	0.0483371692456856
2960544	0.0483322236420992
10771484	0.0483288552363658
6943580	0.0483204747488518
9609734	0.0483190409420476
103885	0.0483133915585996
3027232	0.0483104794581632
1349249	0.0483087078084126
2219716	0.0482987120677513
11154226	0.0482817168021765
2219726	0.048277807687066
8414517	0.0482749290443042
9922076	0.0482744030866431
6221804	0.0482739960272201
9332499	0.0482708715051987
10486267	0.0482687347386536
10564273	0.0482629518971435
3041048	0.0482545069841365
9533939	0.048253641885874
8389144	0.0482505280826693
8464519	0.0482468989207649
12176034	0.0482426793654274
8799817	0.0482402841536481
12637977	0.0482304639754199
11964078	0.0482178650351882
10886508	0.0482142668500351
7045226	0.0482085963698046
10523323	0.048208293661635
10086344	0.0481933957948807
6213279	0.0481888491596255
2185468	0.0481847145510292
9480822	0.0481780780330211
6889471	0.0481745865216737
12105189	0.0481715242600402
10572055	0.048170170285638
7647016	0.0481695529802733
1406647	0.0481451495753419
10641600	0.048116603652063
6509180	0.0481145443826286
6411812	0.0481109890528048
9144477	0.0480827600640286
12701216	0.0480746566416134
11485331	0.0480705678491589
11756453	0.0480696207219465
9122200	0.0480644219271507
9585509	0.0480546792178438
9834207	0.048047768557639
6480710	0.0480434177637558
528869	0.0480402712949891
11089931	0.0480397852583187
2107969	0.0480395523963261
2526838	0.0480327845454194
2930836	0.048031332676603
12012330	0.0480203550803019
8413257	0.0480078114983454
11698837	0.0480015660096878
12384981	0.0480005271327467
9584833	0.0479889921874494
1708938	0.047978543382884
9531608	0.0479756950720394
9692557	0.047973148303372
9790920	0.0479680998522034
6876746	0.0479355249355816
1668609	0.0479318616460987
9139697	0.0479297863587328
10636919	0.0479286596720703
11877380	0.0479267450175709
12746906	0.0479246086360366
8399494	0.0479191062032346
11856745	0.0479162721693425
8799848	0.0478940336574826
3995185	0.0478918287374489
12599217	0.0478890047063536
10329848	0.0478787088816757
1540385	0.0478773655327929
9536289	0.0478772099341202
12566313	0.0478610832624264
8620517	0.0478478629935673
2437218	0.0478463657876755
12210746	0.0478446139513799
3106964	0.0478426632427907
7499840	0.0478350218272101
3116143	0.047810200162707
9622066	0.0477980258591678
10751182	0.047797345245337
2240607	0.0477945989895182
12176044	0.0477788690196012
4079982	0.0477740860577125
9023420	0.0477707982111026
8951085	0.0477548538503927
2933264	0.0477535001496091
8702931	0.0477456078929923
3135386	0.0477436685384934
9742103	0.0477362321603191
9188493	0.0477232397388099
1673055	0.0477135633663763
7655021	0.0477091432596837
7929316	0.0477071783222964
3049121	0.0477069548946664
3003227	0.0477058341093357
9159167	0.0477027294288192
10591621	0.0476896715160976
12413666	0.0476836911559999
9199206	0.0476833338450205
7696921	0.0476784989361304
2265248	0.0476742071643292
8522590	0.0476711866833894
10642309	0.0476682065430698
8330531	0.047666287755755
8989918	0.0476582255564619
12482992	0.0476543424669791
11073108	0.0476541393347632
8626693	0.0476416429387886
9142505	0.0476413543125877
8398702	0.0476167579269843
2156834	0.0476149165765966
6700586	0.0476119822013775
3930277	0.0476119296899938
10367907	0.0476106342091186
7495808	0.0476070067176999
9425288	0.0476048162229645
2010686	0.0476040435278536
11024028	0.0476023837400904
9070342	0.0475919876189493
3033931	0.0475894367480139
8104885	0.047584310741433
2645954	0.0475691082788492
10556828	0.0475653877326073
3875402	0.047562739517019
2496303	0.047561978442517
1358998	0.0475615476015937
11281825	0.0475449648000794
11697893	0.0475354436417538
1782862	0.0475323043170331
7929342	0.0475291296390364
8423785	0.0475211428363315
12643447	0.0475126650857662
6411485	0.047512350903047
7444720	0.0474966166602055
8759724	0.0474953482369377
240903	0.0474827602756228
12420310	0.0474800131438352
8822205	0.047477844131566
11916240	0.0474759623718909
2226216	0.0474689800956923
10098727	0.0474610899414204
7513523	0.0474563753971608
8241511	0.0474507289909868
2277000	0.0474427106172734
7572287	0.0474373228918267
7925025	0.0474331538074954
7926763	0.0474330484583969
1980119	0.0474329464875204
12923366	0.0474322500946051
11716543	0.0474251497394729
8950986	0.0474081246595876
11971965	0.0474067383152447
7680887	0.0474034381845809
8393477	0.0473986006179955
6609965	0.0473669693484137
9032021	0.0473637416467885
1399405	0.0473636118449246
317955	0.0473567671840615
12006980	0.0473430450823761
2367076	0.0473407703914567
8049489	0.0473379775183675
2314900	0.0473374129821864
8520515	0.0473225496127347
11599049	0.0473060890370027
8660820	0.0473011949934845
8853908	0.0472997036895543
10766267	0.047299634879778
8423236	0.0472886837979549
7869771	0.0472882092013926
6318999	0.0472728831016101
6665002	0.0472719154649064
3731082	0.0472681583320932
2560621	0.0472664439808348
11739743	0.0472600237900365
12055214	0.047258972078645
2138725	0.0472555085062011
7590895	0.0472535714516973
10837227	0.0472468721803006
10963879	0.0472295747195868
10910145	0.0472283930909779
3025659	0.047225170806822
7655747	0.047224652639914
8070407	0.0472070262611087
11564891	0.0472014869413703
11507098	0.0471970796014804
10597229	0.0471898554126301
8461465	0.0471870673221358
12590970	0.0471796032659974
6252099	0.0471745116343626
10478841	0.0471612436254367
8290270	0.0471604418186862
9730982	0.0471573308325972
10452836	0.0471526253946982
10927039	0.0471448180167953
3989910	0.0471423489585155
3141901	0.0471229332325643
9864173	0.0470894285011908
3670301	0.0470767251339552
6222123	0.047076355025661
3025632	0.0470762407140356
1311213	0.0470711327817111
8660826	0.0470663362296428
1899909	0.0470602627865628
6416671	0.0470540814346355
2842043	0.0470502523076954
3347206	0.0470452880651679
9865717	0.0470449787571959
9485042	0.0470413128938546
2511007	0.0470359855172995
7669689	0.0470354538877642
8513321	0.0470211354094698
6862107	0.0470127310849947
9268588	0.0470108778353363
9287346	0.0470049766351665
1647669	0.0470038390363807
8164694	0.047000104520166
389779	0.0469949205765248
12815071	0.0469907559558929
982597	0.0469848057371334
3428603	0.0469831319136488
432949	0.046974051722535
10648984	0.0469735014893252
3851809	0.0469698089278987
2875991	0.0469638997214119
10882109	0.0469531144346899
12637552	0.0469453647483473
12461297	0.046942906820632
11285617	0.0469392753535305
9250684	0.046931799668427
3782010	0.0469163465578802
66983	0.0468952084772032
10444275	0.0468923691706986
12165860	0.0468841589413267
2960541	0.0468774108312048
10066381	0.0468715562404567
2545732	0.0468701435782674
8165571	0.04686487376111
2123454	0.0468640620643797
10467356	0.0468595436029043
12193741	0.0468538132305738
12691739	0.0468526886401149
10925290	0.0468450200213184
1715024	0.0468351109753965
2222461	0.0468224679282233
1656368	0.0468184199086394
7947230	0.0468113945390115
10892885	0.0467974411956983
2442247	0.0467965889684521
3878788	0.0467895209669241
8898365	0.0467879864744853
2500250	0.0467869262280111
10420043	0.0467821213273973
6644299	0.0467786830826134
11880280	0.04677656762478
8155598	0.0467764338982019
6179077	0.0467753791805894
11986957	0.0467746225552249
3031476	0.0467728466243673
12874219	0.0467708758461208
10428044	0.0467666847701167
1102103	0.0467577964299579
9606990	0.0467571386433914
9415404	0.0467562665191719
11285235	0.0467474715583926
2541900	0.046740571675285
10425037	0.0467165328870432
9593702	0.0467106185814876
1730523	0.0467076830027761
11919392	0.0466982552517437
9489725	0.0466910334174458
10835324	0.0466765330835125
10537323	0.0466749317303089
2786724	0.0466748547213182
3018751	0.046674777737592
1687659	0.0466721419752582
1967269	0.0466582958690164
8206645	0.0466482224133896
9582276	0.0466460018848946
9774644	0.0466224506907808
9810710	0.0466200255044059
1708309	0.0466131419318862
8956011	0.0466067585050738
10363979	0.0465992211582964
11571274	0.0465924846041144
12761880	0.0465686003824775
9581554	0.0465675382590963
10446194	0.0465523922684891
9625259	0.0465441678531727
3900137	0.0465395307257678
8621459	0.046537504632304
12237293	0.0465374805572655
10446266	0.0465324513088805
7620321	0.0465323029017159
2198291	0.0465303222825826
8661438	0.0465265568508855
8635487	0.0465245430566661
3122028	0.0465227694570613
2349243	0.0465213552450859
8077704	0.046510735267503
7040419	0.0465105992731999
6986172	0.0464952578381962
6220813	0.0464924465554809
7690833	0.0464850441037699
11049996	0.0464800730464289
11241776	0.0464768753894302
12062172	0.0464720958498796
9038247	0.046470993653459
1376640	0.0464500080394688
9039979	0.0464494171621995
11832249	0.0464448553387903
11890999	0.0464328476081235
10504301	0.0464305469044991
12513782	0.046429625004533
1550865	0.0464051569593368
330882	0.0464024476134479
1292754	0.0463871692506343
11754820	0.0463829704352413
3312077	0.0463822059808329
8289787	0.0463749267465298
6139280	0.0463740790871139
11159920	0.0463648526022364
3155645	0.0463617914318293
8412991	0.046353520732808
11741327	0.0463468715337548
8611447	0.0463426750023845
12669106	0.0463407454708742
9454737	0.0463335801473197
9466702	0.0463271018052142
8380188	0.0463125021014183
11119626	0.0463090084928921
7917004	0.0463086855359583
12065428	0.0463062053080327
8382314	0.0462982391751143
720446	0.0462970423121585
3181398	0.0462852528886454
6159984	0.046276364376556
8861961	0.0462757242944759
1543551	0.0462749522771277
9332317	0.0462706307408231
8145293	0.0462694298953982
9657772	0.0462565638046479
6323584	0.046254264206854
9448008	0.0462531855842118
12368503	0.0462528417052113
3886167	0.046249096924344
1768655	0.0462483225100275
12847281	0.046239923061611
12091381	0.0462293270033716
3169146	0.0462231575430331
1508207	0.0462095594771345
2638265	0.0461857381459666
8326133	0.0461818542285934
536392	0.0461815004554258
7826380	0.0461768764844655
10383156	0.0461675143147334
8144878	0.0461663267163538
2808540	0.0461476846493439
9747876	0.0461447206777878
9735415	0.0461413220791657
7757406	0.0461364737511141
7919348	0.0461308780868029
7635060	0.0461290849200131
164566	0.0461257255028153
9524120	0.046119494528804
3536970	0.0461167084553583
3184985	0.0461165575962922
7790604	0.0461146556893694
8992982	0.0461102827174801
11438829	0.0461052039948967
1580555	0.0461038832025788
10640762	0.046099321563291
309973	0.0460989629139948
8822942	0.0460937126771612
2415974	0.0460897910457175
1991962	0.0460884670581437
12814950	0.0460866866190602
10953330	0.0460776339510257
8144938	0.0460682380924992
3142836	0.0460641613331873
7882977	0.0460631455993141
10942415	0.0460624063481655
9374425	0.0460585756962219
10373491	0.0460571850341825
9094103	0.0460547012408315
7526205	0.0460462824723183
11020803	0.0460462729874939
11402692	0.0460404605178642
11179234	0.0460396210542827
2476229	0.0460348726240314
3917856	0.0460309774019753
3362158	0.0460253928043739
6584186	0.0460174158431941
6297154	0.0460140576074676
7160963	0.0460118325875433
12531431	0.0460051931739342
3263151	0.0460024912580888
6190177	0.046000218493597
2229194	0.0459995038506301
6500159	0.0459980153595525
6186078	0.0459952011035961
2382264	0.0459941438370686
7803269	0.0459924563420977
12070040	0.0459891512107218
10411921	0.0459856195872627
8689028	0.0459814265659861
2649263	0.0459814009871335
9174060	0.0459804185592209
11448123	0.0459710644822918
6498823	0.0459699454709474
7535528	0.045969855238258
12689933	0.0459693983093344
6301686	0.0459599720929031
9551370	0.0459591785451327
1511746	0.0459533860393044
2433342	0.0459456947599421
1293440	0.0459426354256196
9792202	0.045941032051516
9546585	0.0459396307346213
11063130	0.0459353947245445
7460971	0.0459334120964336
9003805	0.0459317968296368
1678314	0.0459256898646892
8146186	0.0459245373443122
1838792	0.0459235421668684
1569099	0.0459150460109891
8302844	0.0459148870123843
10961893	0.045911982018223
10479455	0.0459066774705285
10509000	0.0458963033310901
12371610	0.0458958271449399
418413	0.0458841499888762
2693465	0.0458817723085388
8076529	0.0458764776821535
12440381	0.0458761390612583
8008744	0.0458700062362015
8099219	0.0458643933033988
10330153	0.0458579040616661
1739965	0.0458469135504806
1063123	0.0458451348931734
12000714	0.0458443995265253
1727386	0.0458433359444059
185060	0.0458426042643082
8824270	0.0458353125606034
12072445	0.0458257852244873
2038340	0.045825509293264
4086513	0.0458235857134956
12657603	0.0458207291014289
11135578	0.04582043293943
2216765	0.0458196151754934
6884296	0.0458179768735989
6199407	0.0458166332804838
9654031	0.0458089240537005
10398803	0.0458034078603808
8011538	0.0458028765580517
10861000	0.0457965888880066
12014830	0.0457772022552526
12616104	0.0457766843640573
8274452	0.0457687841321728
6219752	0.0457650960988894
1700790	0.0457603765541213
682597	0.045758764224465
9398847	0.045750860367024
10391897	0.0457485118380613
8873086	0.0457453241563152
9582277	0.0457445316465638
8225875	0.045732580675693
10065615	0.0457292562216545
178892	0.0457276107715955
9633828	0.045726744492668
3519542	0.0457258258446547
12844491	0.0457249392484473
7512596	0.0457195847710659
11746773	0.0457191956417108
6657777	0.0457188942816931
2822175	0.0457162575762483
1607017	0.0457149810706067
2992944	0.0457070320717314
10965149	0.0457018553875102
11956183	0.0456968651708338
6416837	0.0456943752059502
6770462	0.0456839803715044
12486136	0.0456757867795234
7651417	0.0456721493430197
7024469	0.0456688527008195
12193548	0.0456587912312668
8117278	0.0456550072112509
10890980	0.0456453884534633
1385460	0.0456453127706541
177199	0.0456295111812745
8600369	0.0456288831138719
2722855	0.0456277327713098
9321404	0.0456221279301677
2656292	0.0456164261935017
12244144	0.0456059673371987
8269986	0.0456016605879251
12077551	0.045582507286128
2820700	0.0455821110520266
8978696	0.0455803986649926
7486667	0.0455798702991393
7518563	0.0455795222868229
7691266	0.0455794169969944
9144485	0.0455790533958329
8920956	0.045572749401946
8564850	0.04557014847876
833547	0.0455698096619584
1194363	0.0455693340680687
8398690	0.0455616821263396
9950683	0.0455586445179758
3129502	0.0455557327725262
11756573	0.0455537188859661
11369702	0.0455486214471481
2612771	0.0455482812298978
3104029	0.0455482659222019
2472585	0.0455455583552926
1991327	0.0455444199118623
8507593	0.0455427322859157
9013730	0.0455405305398293
7865908	0.045540318245774
6901733	0.0455400106999164
11809911	0.0455237833875994
9096693	0.045523285622424
1276458	0.0455201010204192
1975504	0.0455200228399691
6281735	0.0455061943667565
11592084	0.0454975286945553
11472849	0.0454968464388868
2346588	0.0454939927030388
11350680	0.0454900649706293
12782009	0.0454804881663907
1449514	0.0454724082905486
8262974	0.0454673148172191
1397082	0.0454633144623212
67181	0.045461843711903
7723409	0.0454608008697928
553863	0.0454590973285627
2071544	0.0454506650144869
7935384	0.0454429975150577
11532880	0.0454386837898169
9618587	0.0454376557686187
528573	0.0454329247062499
11369325	0.0454312072038267
9443060	0.0454298329014391
11062503	0.0454265686773424
2117635	0.0454223313585575
8392613	0.0454216444457831
12435747	0.0454201163712959
6344647	0.0454125195500893
6089580	0.0454061379948838
3497095	0.0454044924381577
10077646	0.0454037013182849
458377	0.0454023377808394
8144618	0.0454019707849211
6840210	0.0454008154778217
7650030	0.0453980291594823
9850157	0.0453978286933873
3008058	0.045397403864488
2384757	0.0453862046921411
1861724	0.0453793574979194
8078939	0.0453727129252685
11861493	0.0453671059310415
11250165	0.0453635790369699
2061305	0.0453623720624498
8204669	0.0453598810659793
6692980	0.0453590531365536
9220014	0.0453574507399338
7094213	0.0453562289609137
2546157	0.0453529173038949
6323102	0.0453410921523343
12154097	0.0453387732765703
9345064	0.0453316672835134
3921654	0.0453316525045592
2570507	0.0453300505798222
12239173	0.0453252663177082
12714378	0.045321077005228
8832004	0.0453199677615607
1707018	0.0453189880671466
7804154	0.0453173558267795
8184017	0.0453089755090412
10375498	0.0453063991491387
11342456	0.0453040074261883
8628258	0.0453032181295855
11535539	0.0453022225774955
11575473	0.0452919025995879
7588066	0.0452872223858092
8765472	0.0452868115640822
12717387	0.0452861206929226
11207946	0.0452852684973701
2159530	0.0452817921773136
8107851	0.0452803456143533
2743839	0.0452750226504276
6321956	0.0452726742059364
12082154	0.0452697851975476
7621828	0.04524238754403
3051654	0.0452336704194458
9840457	0.0452308360258084
9765231	0.0452289666808703
10572099	0.0452229563617704
9135093	0.0452213025003596
3939313	0.0452189567770794
1701353	0.0452186503272342
12502572	0.0452184387924931
12429023	0.0452163995166903
9798921	0.0452143425020448
7529133	0.045212911690694
2556716	0.0452111806354035
10491270	0.0452101953251835
10752944	0.0452089346626559
8906873	0.0452074745712536
3168331	0.0452054652191421
9590239	0.0452054118986478
2430043	0.0452044516132823
8649809	0.0451977683667495
9466686	0.0451922778922026
8552033	0.0451855397866908
12041926	0.0451718156102415
8452819	0.0451708105223536
2298462	0.0451670552430505
9586641	0.045166956452159
8756638	0.0451661780607646
10391106	0.0451611927120368
10417490	0.0451528884876028
10445855	0.0451510757792009
7847809	0.0451504081679737
8818539	0.0451483692410444
6378378	0.0451434848343246
2428908	0.0451388023996109
10358083	0.0451377876047079
6150766	0.0451355356312691
3654786	0.0451312306266611
11850843	0.045124396143856
7450766	0.0451190647725635
7533192	0.0451110271884818
11849432	0.0451090317087561
1292015	0.0451053114094489
11177601	0.0451032799473856
9761794	0.0451031277043339
12682016	0.0451026804740101
2555704	0.0451026632533073
8462748	0.0450967283391081
3162096	0.0450952884695442
3171175	0.0450947586314821
13679421	0.0450904192863412
12419950	0.0450862316852434
3477819	0.0450861025329978
2221017	0.0450855581075399
10375871	0.0450802633052009
9088546	0.0450792497834353
10880750	0.0450721568772977
9560479	0.0450691875315335
2148798	0.0450572844229171
2153155	0.0450568842541132
9394729	0.0450557475327785
11023824	0.0450500748791765
8339934	0.0450419435845147
8235659	0.0450379284544259
2478227	0.0450368345743226
2018975	0.0450367378774597
6327875	0.0450347884597678
6319754	0.0450313593961851
12023356	0.0450290959629619
2153347	0.0450256452305931
11263344	0.0450116690150177
7515723	0.0450109328376835
12006648	0.0450049827373913
8408228	0.0450031434511763
10589682	0.0449993334369383
8157664	0.044997087084537
8136272	0.0449913975110112
2831405	0.0449908472522591
12115726	0.0449785215720475
2153708	0.0449782969474318
9058799	0.0449775615865026
1328864	0.0449726378166552
10229828	0.0449524503264416
9168140	0.0449489767331088
1657592	0.0449478043122531
2201680	0.0449471574032079
10516757	0.0449438894911409
12538492	0.0449378940590642
4005958	0.0449353114943365
11099500	0.0449348162345133
1658188	0.0449346263411611
2936601	0.0449296005506929
2169896	0.0449289248522898
8972211	0.0449278276323825
2538375	0.0449254050261046
6180059	0.04492518680831
9441776	0.0449167665648032
1280217	0.0449150553961005
10605929	0.044910054663868
8808636	0.0449071636150821
11046063	0.0448980541934625
11382917	0.0448939443083823
2838570	0.0448877540259078
10833409	0.0448734716364892
1968232	0.0448675679672457
12710932	0.0448637344380069
3050273	0.044854488006727
12477259	0.0448462405346633
7804153	0.0448457135986229
2554995	0.0448451433119666
667834	0.0448392429509598
10839371	0.0448331141639366
8636084	0.0448308315070152
316969	0.0448280061642102
10963042	0.0448242090540473
12640744	0.044819628866494
1359888	0.0448109787377139
11779211	0.0448093006071297
7769857	0.0448068202008968
11162238	0.0448008847493673
3008411	0.0447969436750752
11530866	0.0447925169402726
2394946	0.0447915711385813
11106661	0.0447899051666214
1385527	0.0447868952051214
10339420	0.0447847616895962
11702003	0.0447821737825685
8469237	0.0447791790797049
12620895	0.0447756824718601
10400755	0.0447688626273966
11213812	0.0447666418379818
8887579	0.0447590647378137
6361517	0.0447465948594683
12393400	0.0447421053259597
8311120	0.0447382461758055
10817806	0.0447378084771604
1661620	0.0447373943195326
11169462	0.0447350861479804
11043414	0.0447313573698979
8939933	0.0447306804651993
6243347	0.0447287105338132
3005303	0.0447281124090584
7777254	0.0447275784067286
7476999	0.0447269380910006
8603572	0.0447223537557208
9466818	0.0447189683874582
9463399	0.0447134187082484
2811305	0.0447047759582025
9344617	0.0447033018958181
9570546	0.044701734093229
12488364	0.0447015268104687
6980047	0.0447007214372569
12972617	0.0446986520658713
3019674	0.044693852727355
2538653	0.0446878757063191
10457018	0.0446875406186638
7964490	0.0446857665434781
12714589	0.0446750034371104
7371032	0.0446748746408874
10398688	0.0446704841096035
7852118	0.0446691577298591
1834862	0.0446636710530441
9565638	0.0446631572332214
10508864	0.0446607452056891
7546394	0.0446588923230539
3109929	0.0446542687022578
8440340	0.0446534401323875
1996121	0.0446532741906751
1505949	0.0446483729148252
2536404	0.0446476896592476
2770862	0.0446472040750625
1334256	0.0446422927556088
7636993	0.0446369745025454
2746000	0.0446315714393702
8607188	0.0446313197033437
8438574	0.0446258062350836
12374776	0.0446257733010306
12196531	0.0446233223570231
1318849	0.0446232312948842
4007263	0.0446206082220896
9585505	0.044618494968803
1354672	0.0446183970657783
11438725	0.0446146471998418
6401860	0.0446134753614115
11702004	0.0446129074950171
11830497	0.0446115826611705
9088535	0.044611370910644
11867623	0.0446089307676745
1591006	0.044607244020576
106062	0.044606425311254
9082618	0.0446023225421393
8430082	0.0446013239995904
569519	0.0446006509766711
9326669	0.0445970304155878
6380752	0.0445962379750981
10417352	0.0445951486215273
1601195	0.0445929973650099
9491898	0.0445912757646219
1658374	0.0445895323594203
2010034	0.0445880807169309
8467508	0.0445829956196542
1638699	0.0445770288434443
10597335	0.0445764901873387
2502039	0.0445681526717768
9268709	0.0445613341105303
6119154	0.0445573905417658
9878557	0.0445564293742328
10864910	0.0445544184039324
9490634	0.0445506713904285
2359351	0.0445506508108965
12050368	0.0445501593478245
10744634	0.0445416451711307
10713119	0.0445392924753956
7506267	0.044522363238763
1920623	0.0445179564522811
7623857	0.0445166140625666
11788346	0.0445165834121687
11171378	0.0445151217294072
11719395	0.0445135064449715
11442504	0.0445125216943839
2549042	0.0445101720147172
8491772	0.0445076996191406
6241002	0.0445063456590887
8645261	0.044500681129206
10201400	0.0444999060758596
368806	0.0444997052856608
1716088	0.0444961146223154
825296	0.0444919595596618
2265756	0.0444905045585203
10200281	0.0444878515388927
12154024	0.0444827660430168
10534420	0.0444825297620903
8698038	0.0444817693805766
12140260	0.0444750190814722
6434688	0.0444732239892095
9660504	0.0444702560116655
11861286	0.0444666928281913
3030857	0.0444628581716034
1835266	0.0444601732307603
3018552	0.0444597041511169
8972222	0.0444568380665313
9379037	0.0444503666860747
7381876	0.044445991348182
8576183	0.0444368891694416
9677369	0.0444362272892555
12743114	0.0444242467126609
11046154	0.0444233399663573
7672448	0.044422668732605
2104915	0.0444166187308624
70539	0.0444160475535411
8681802	0.0444128204939541
9136630	0.0444127284805507
9703982	0.0444049500166798
10213502	0.0444039955739126
12618336	0.0444015384246609
9438429	0.0444013577975175
11161829	0.0443965625311176
10502284	0.0443953066011874
3080750	0.0443948595381228
12538700	0.0443931358633972
10713182	0.0443920483324515
12782673	0.0443848559789738
7510990	0.0443792247406277
8964701	0.0443768473341961
8703014	0.0443760462889217
7720079	0.0443749240226389
7842752	0.0443741204354248
6842304	0.0443717205859087
9431801	0.044368501441677
8581004	0.0443671009692124
10438500	0.0443635843218886
3871419	0.0443618542153438
1140467	0.044360361831991
10544205	0.0443586756151094
9371610	0.0443569353315317
3943093	0.044352023312463
7541039	0.0443434179009502
9753327	0.0443418645145726
9621445	0.0443405891391744
7077225	0.0443369888950289
8589649	0.044335535146475
7813439	0.0443326024458787
10845915	0.0443301403618149
1572279	0.0443291344223081
12782575	0.0443260029896225
9661907	0.0443257697867684
6699098	0.0443233320921051
203532	0.044320595259514
11935319	0.044317077962318
8476793	0.0443147966282176
1884024	0.0443097307539553
9376600	0.0443040891324509
6421588	0.0443014689212003
8687498	0.0442984857221561
10395700	0.0442981172943328
9570019	0.0442963956827732
10428966	0.0442946861105398
10811854	0.0442880977343128
12534596	0.044284265868597
7543780	0.0442832612779897
6965296	0.0442821054909342
2850724	0.044273492037087
8383215	0.0442727706982101
390380	0.0442699038253105
1325214	0.0442683494287233
182365	0.0442643435908446
3949879	0.0442622841202513
7758003	0.0442538313948612
7935425	0.0442531758931805
10444572	0.044251066432568
10859238	0.0442374114775431
9766642	0.0442357815838821
8406693	0.0442303236795589
10899900	0.0442251697069368
9021745	0.0442240775750616
6084884	0.044223145420803
7680736	0.0442219815055973
6529753	0.0442198006613051
3600027	0.0442192169897579
11428967	0.0442133957199156
6389221	0.0442127562255705
6681343	0.0442005934396538
11928817	0.0441947393719815
8469241	0.0441927604769947
722237	0.0441850921404934
2550753	0.0441819232858822
1355611	0.0441763907575011
10980603	0.0441757990703059
8642260	0.044169500087404
11254406	0.0441647302960792
1406678	0.0441645632393826
10891484	0.0441562573427481
10449532	0.0441540442497938
11311247	0.0441486159419737
6268228	0.0441440092322939
12008952	0.0441427500853233
7358339	0.0441400616598501
12082635	0.0441303983205415
10207055	0.0441280610934848
11950947	0.0441261466954536
12902485	0.0441242426726424
12242032	0.0441217559077632
11553368	0.044118438791207
12643794	0.044116798099964
11463839	0.0441110279684662
7626415	0.0441084286038445
3025648	0.044107014971383
3480752	0.0441063968365487
12173053	0.0441060984341109
[truncated: 79,416 more rows]
