# Supplementary material for: Ranking the whole MEDLINE database according to a large training set using text indexing
Source: BMC Bioinformatics. 2005 Mar 24;6:75. doi: 10.1186/1471-2105-6-75 (PMC1274266; doi:10.1186/1471-2105-6-75)
Supplement: Additional File 4 — Subset of MEDLINE reference scoresA zip compressed file (file4.zip) containing lists in plain text format (paperscores-adjectives.txt, paperscores-nouns.txt, paperscores-nounsadjectives.txt, paperscores-verbs.txt) of 81,416 PMIDs of references randomly selected from MEDLINE and their scores according to nouns, adjectives, verbs, and combined nouns/adjectives. [file 1471-2105-6-75-S4.zip › paperscores-verbs.txt]

6548819	4.06062514076643
7980008	3.88773864881432
7073944	3.25341367587674
1281782	3.02142880950062
2735131	2.98645764511941
6708939	2.92385458114722
14507870	2.91405955062252
667814	2.88232928411389
6820306	2.84358083146439
7865776	2.83838747532463
3494085	2.82962051920319
7315537	2.81827122593985
10984264	2.78658119980203
1855484	2.75621768782185
11770433	2.75187722037551
8186766	2.74510920877017
3524852	2.68400094757846
11991194	2.68104511577936
1184360	2.59721831727983
10727867	2.59589296241844
6988261	2.58514798005379
2764727	2.57863180889452
7238643	2.57269572297541
9275698	2.57152535284319
6539239	2.55756950005239
3034407	2.5534971201724
10783743	2.54010460591048
1505047	2.53955971355568
10601313	2.53313564880518
1966486	2.53028997139287
12086583	2.52928634958381
9928004	2.51300768650473
9307326	2.50816640291709
11825450	2.50213792360179
8556575	2.4964785867969
2033088	2.49554191409498
9381174	2.4941241007696
221748	2.49236251083418
6163421	2.48508226215615
10993175	2.48488494974059
11454696	2.48320589535895
8286215	2.48204648240404
6971840	2.47898078918031
1148336	2.4748417056447
6378378	2.47319170613918
7650763	2.47238733233369
991215	2.46542937483727
10866365	2.46235612489497
12182388	2.46225965210813
992000	2.46137506962112
4061045	2.45032455120228
12902036	2.45031978678464
6603382	2.44432656186021
12682286	2.44327194140349
8467508	2.4426295898875
6850590	2.44073287977459
8209453	2.44050260117802
9211854	2.43960002907414
1629734	2.43369195253378
7780730	2.43014654578553
6297153	2.42903299367469
10677587	2.42215217289095
7759315	2.42171368014034
3722263	2.41429910275979
3117748	2.41131605163087
2267892	2.41080700253625
6321725	2.40464262003849
11333317	2.40425233896944
779483	2.39982828908503
10474163	2.3936386134894
11382917	2.39321251746897
11730936	2.39111881367771
11426941	2.38949345620055
10382318	2.38791401059106
2573433	2.38352521475761
1318479	2.37907346860102
11201086	2.37866586101975
7168800	2.37460800239704
9552716	2.36825622960884
3765595	2.36214536191235
3902900	2.3614011126644
12054542	2.35908038097783
6320853	2.35898575288119
802412	2.35813396229823
11159825	2.34955810100929
8939725	2.34929729233626
1682234	2.34860809340721
7104226	2.34717615345131
2785955	2.34484945727364
8753070	2.34461885166349
1328386	2.33825534311224
2431625	2.33583634144748
573177	2.33290646368683
12704792	2.33210852791903
1703201	2.32355500542514
7904757	2.32316374135245
6868135	2.3226300413003
10022865	2.32039157606381
6627408	2.31758810160219
10746727	2.31638982833058
4058791	2.31343431865288
2553252	2.30979808491194
3719517	2.30829170794019
8389144	2.30764544485166
2629878	2.30512772512958
11023128	2.29905287507017
10611323	2.29767756166534
7840637	2.29719329084545
11897658	2.2969165783861
12719914	2.29292510582897
1754517	2.29215555153877
10654169	2.28946742994993
1315221	2.2834117646394
12207048	2.28241271810918
9382784	2.28000000895835
2725562	2.27530908628189
7727514	2.26956005057023
2889666	2.26902955726297
3208746	2.2662320858697
11182794	2.26542224178542
3251555	2.26410392286773
539843	2.26257212727537
11774659	2.26108376029505
1551404	2.26059510841468
11573951	2.25791006226534
11201281	2.25095502912303
6183695	2.24945422478751
3084562	2.2473155962585
11702004	2.24554708124259
11525648	2.24063865585996
6677540	2.23868194221202
95024	2.23760162790061
2038340	2.23608647916608
1389533	2.23585143094684
8869009	2.23525135395198
1386557	2.23455653389792
11937167	2.23394330581405
8841576	2.23162744739739
8355119	2.23078690244292
1682506	2.2301031392516
7528440	2.22444922104496
12633093	2.22414339958896
11324536	2.22389428434588
2842286	2.22190254966693
2823256	2.22081879349076
3111722	2.2202573466846
1719962	2.22011177830173
1712576	2.21771376344881
8815077	2.21686988766553
8397441	2.21544418190763
11405931	2.21387986884535
12316823	2.21214066027596
12003309	2.21046409343608
10956386	2.20748841011227
2696503	2.20657736651419
9472944	2.20505238607341
12115750	2.20440136583691
1916893	2.19728285707243
654045	2.19534201347993
1184034	2.19512239059042
2621610	2.19296116501705
1326789	2.18810040969708
11409692	2.18653888652767
11259364	2.18585183068195
1702827	2.1848677554189
8689028	2.18408900803816
7977763	2.1827267381668
9414455	2.18024525079
1905842	2.17970467668442
1125333	2.17963459890607
215518	2.1794359118613
11291074	2.17920055664075
3312077	2.17619447210864
8075394	2.17587836432487
6500159	2.17467740321399
415460	2.17328318108978
8391202	2.17240343506288
10482993	2.17183696515794
66950	2.1701459345852
3258795	2.16546548010046
2312855	2.16531657617783
10493929	2.16470146891748
9331915	2.16403388630126
6978610	2.16313004922709
8822204	2.16278283026547
9234177	2.1624636416933
12826084	2.15976526552054
1203228	2.1585935591971
11901050	2.15809283599744
6163786	2.15777510153362
9806417	2.15651944637396
11726691	2.15433496582189
8077739	2.15333242277438
3315626	2.15330603532827
9109495	2.15206932556934
10683300	2.15122470872743
6376639	2.15053536154848
7796464	2.14964063490339
10556032	2.14844096905775
8548302	2.14645854381958
12055203	2.14598661062879
9618288	2.14567409435747
7657521	2.14560893508511
11178127	2.141477537104
1064044	2.14071635705937
9543390	2.14042917877639
10861838	2.14039247130441
2647165	2.13896764558357
8620092	2.13890160117785
9716453	2.13842836034186
3019286	2.13725970535736
12529951	2.1348886621558
2416366	2.13443049222691
6454492	2.13319186402266
6769783	2.1325978388617
3902781	2.13202271230859
3881189	2.1283588324032
31112	2.12750250747828
1370441	2.12714874007556
7557259	2.12642052827291
12151158	2.12634299430343
653764	2.12462349594037
904066	2.12434290996028
12032827	2.12360114321056
11735426	2.12156038880592
9299175	2.12153416652349
665052	2.12087954385095
7308125	2.11858564088287
2693451	2.11810331704467
864738	2.11770414972156
275850	2.11570475413484
1354400	2.11452452884752
1066345	2.11438035824471
11135066	2.11296399667588
10079100	2.11219293782149
8593443	2.11164325068136
8375471	2.11156665234454
12546731	2.11075547718604
3607886	2.1106330951165
12506996	2.10977762001941
6302128	2.10800439961659
1531306	2.10766448902255
199257	2.10646276276756
11125471	2.10450290010406
11560954	2.10425561877524
11849429	2.10363221345588
12691739	2.10276481842957
11158059	2.10233093063481
8979494	2.10203567949134
2861862	2.10130192548158
6160403	2.09958829866987
6296517	2.09804579516976
9180933	2.09605588204851
8481466	2.09556247231936
2749761	2.09484027316231
10818081	2.09350777984101
12944917	2.09259060562944
9661907	2.09158173736949
3407763	2.09113209756271
11012835	2.09111395620701
6458543	2.09108889330496
11313915	2.09015616250337
1086299	2.08999835828397
10524622	2.08995168818417
8666430	2.08802272616125
2036660	2.08730374600285
12196997	2.08727926002571
1476448	2.08679745236821
7805397	2.08672042638668
7537276	2.08670082700714
8064230	2.08619159730074
12435635	2.08570925714505
9115204	2.08496821069044
11749625	2.08493913400438
9840803	2.08411670177415
3521927	2.08309886801333
9755091	2.082308698979
1333122	2.08156889679981
12241228	2.0811057245809
3437178	2.08082035614648
12829239	2.07973981013817
6130854	2.07960548025776
6880619	2.07864745149013
1934078	2.07863465951556
8146186	2.07849005038978
8585424	2.07805708876583
3035335	2.07801747815894
2937473	2.07664151202496
10527453	2.07660016963544
8954917	2.07624256768249
8794328	2.07608686798379
11485974	2.07585729878716
2155426	2.07584183789279
9816109	2.07451394170667
2143358	2.07396516492972
11782489	2.07373086684739
6414194	2.07317357087267
2853460	2.0698316573562
3772205	2.06921415731828
8690159	2.06911927334903
9339566	2.06911201246506
9768759	2.0690996406374
10380886	2.06848394637924
9108786	2.0683575660042
2784845	2.06832018761779
2145196	2.06816759623949
6966660	2.06689695829997
11672527	2.06678416267109
597702	2.06643615494036
10605818	2.06632119291168
2111281	2.06597696111232
736797	2.06580733196641
1448558	2.06549203050576
10617998	2.06459071156306
9415280	2.06427048049119
2268449	2.0633127699189
8500168	2.06328088210065
9684877	2.06153406099309
2945787	2.06121341528714
7680870	2.06075156078236
10088494	2.06048786429556
7715093	2.06040720406099
11238106	2.05987561451718
2435664	2.05937639443233
11937071	2.05800086510391
9230189	2.05735148481042
10403916	2.05722349507589
3481686	2.05606556792154
2449644	2.05583661015881
7381363	2.0540099724251
2492329	2.05326127962617
1314781	2.05186943177695
9556129	2.05160240808656
1735134	2.05133495871553
2536770	2.05051629028736
3184985	2.05037919574272
6946723	2.04982978360771
1696206	2.04969792672873
6407996	2.04587283990213
11234426	2.04579387461397
1375394	2.04570775492917
1367807	2.04564479183937
7686927	2.04500422234231
6088263	2.04489230869147
8805224	2.04469781605619
2987037	2.04406202721573
10342828	2.04390053380715
10928415	2.04281787946455
7513666	2.04269126614519
3518875	2.0422061348015
11960188	2.04167168941996
11038941	2.03999025847668
2421801	2.03980173480913
9244528	2.03978067349582
9435260	2.03970751514765
3350161	2.03876769879337
11071759	2.03663397562755
1321860	2.03650390731261
12208500	2.03602750564804
10868052	2.03601573043989
3453781	2.03337647661857
7691660	2.03279287779813
11000999	2.03269798091162
9575107	2.03269511690731
10101022	2.03047881734592
7406952	2.03031864137063
9781858	2.03022865095858
7239933	2.03011884661774
9466686	2.02933205450514
7929413	2.02924817312068
1059110	2.02922384809982
8339934	2.02901945876187
1710869	2.02859863218752
824273	2.02843379496608
10382275	2.02831221179427
12782575	2.0281740676474
9404513	2.02802679881726
1569064	2.02794133892009
173887	2.02748350479567
11161725	2.02632265692045
11720474	2.02577500915252
10980603	2.02574369097474
7116232	2.0256208068732
3746232	2.02540579285209
12693962	2.02519396846579
2836512	2.02443619869093
6383840	2.02388816778427
221922	2.02319958126242
10429448	2.0231563151974
10902734	2.0229046946723
10319409	2.02237296091177
12949533	2.02180828380244
7713770	2.02161370703194
4031789	2.02143565279926
1182307	2.02132529377193
9462717	2.02119370766306
1767868	2.02089283781316
8642582	2.02077573850174
9609734	2.02047228423151
8130159	2.02043944684064
2871947	2.0201996549423
12967561	2.02011243853465
8277265	2.02003441166642
11208082	2.01994601261188
9679154	2.01916673277769
3022739	2.0189346805878
7398994	2.01885822556164
11287958	2.01878803371706
10652579	2.01750530736678
8822942	2.01746746334458
10527072	2.01690401115534
990467	2.0164497396301
8833194	2.01642620142859
7720099	2.01637883102147
6582344	2.01585427601641
10540750	2.01561920692917
7982718	2.01519556759166
2959624	2.01504488495292
8453615	2.01499483937515
8787351	2.01457779092433
8132748	2.01406428812716
10629614	2.01389065000331
1384472	2.01359578056986
2520608	2.01337570515439
1394457	2.01333411613292
10698364	2.01323808733035
8527903	2.01321091572914
6234054	2.0122916034745
11086056	2.01198430971985
1713868	2.01179977788913
1399388	2.01171838991342
12147314	2.01106535824304
1523682	2.01071472514647
10770198	2.0104478872389
8069537	2.01032149880041
14506475	2.0091631753823
10853794	2.0083833388401
6781730	2.00837102488157
8698488	2.00812734643991
12163473	2.00795187868142
7795370	2.00776745965073
2817434	2.00726087883935
7591034	2.00663394315073
7649282	2.00629151441352
12784738	2.00616674042796
6098816	2.00606717045665
2169896	2.00574580010097
10746163	2.00547871392682
10426997	2.00546952196486
8649410	2.00546248459713
8469029	2.00533854874056
11179234	2.004658259621
7543307	2.00403694837601
7910483	2.00376719696924
6682163	2.00358686382707
12242343	2.00313027855655
1873852	2.00289893383296
8382114	2.00288942896016
12786977	2.00107541312154
10477735	2.00017070794475
3924684	1.99990696161159
2227492	1.9993709652842
11821801	1.99871296480806
3298468	1.99846933716291
11063683	1.99840035269452
3497095	1.99721635721665
3182981	1.99720432943574
10358083	1.997043754483
9485518	1.99662823628651
7328045	1.99563412893262
8418195	1.99433667328504
12235127	1.99298419944233
11901191	1.99297064957457
101739	1.99226457976682
11934839	1.9918209532634
2139071	1.99171356253214
12878389	1.99160539899855
11389832	1.99093101689955
3709774	1.99072535504944
3861237	1.99067125956796
8268599	1.99042184714882
6731738	1.98976406858347
9766636	1.98939443280017
1701980	1.98907228187765
7970876	1.98900607660511
12054351	1.98875916416146
11672504	1.9886806543116
12480928	1.98782141119457
11823488	1.98736053955146
355597	1.98685651150152
10347071	1.98655034919729
9485042	1.9859338904057
9406387	1.98573538376073
1465435	1.98569338229798
8045474	1.98549083793849
11746773	1.98525804906672
1819744	1.98516701852236
6227983	1.98411624261531
7499840	1.98393144937363
2412824	1.98368049581166
9633882	1.98359664763263
2798058	1.98205568846167
12351703	1.98087500482725
8855287	1.98073888450985
1876835	1.98071243448554
7533000	1.98050638763613
11836241	1.97976089944938
10514092	1.97940695491003
8506608	1.97882697555861
9199874	1.97791688500541
2666633	1.97772206403503
1723275	1.97767922417738
2511714	1.97745151939092
9873484	1.97730891271016
10831129	1.97723861797641
2829438	1.97717330043653
8349770	1.976894461093
1782672	1.97551303285965
8612272	1.97426610435669
2945203	1.97401819779197
9870533	1.97359215688216
7646039	1.97357671256182
8384026	1.97332126509024
11959828	1.9733211246282
10372557	1.97325421957081
8755542	1.97302160101928
6177801	1.97286669137111
380975	1.97250251135947
2556716	1.97227407228596
12486477	1.97214463495223
8380144	1.97195932187905
9865717	1.97166662678795
8690713	1.97135251264939
99946	1.9709775905153
3284786	1.9705993280792
7686909	1.97017100268109
3742600	1.97015612767291
10465258	1.9697794322229
10683372	1.96941497708608
35572	1.96859874658434
7669000	1.968385499661
1579814	1.96837138452437
10830297	1.96832169334935
2999538	1.96763831046278
10766430	1.96743028352455
1701353	1.96725958495584
12679634	1.96657349481252
11458501	1.96635102662671
6796622	1.966267865587
10329848	1.96608277015677
926016	1.96600256873532
12420310	1.96486065484556
6730896	1.96455760089734
7205788	1.96428886813206
10172207	1.96420453905859
10203181	1.9627756062146
3106077	1.96234585428717
10825478	1.96216800444156
9202237	1.96183028672699
11978861	1.96178482062013
1369489	1.96125310823606
11438981	1.96064890579679
10653358	1.96062853575609
11402340	1.96043636863381
9488046	1.96026077013
9624184	1.96008564907115
11135578	1.95994730622648
3170647	1.95989506298279
1618918	1.95979669114497
11130076	1.95966043149987
2522927	1.95859700124888
8182610	1.95858296659842
2389255	1.95850998323763
921053	1.95825587460309
6334364	1.95812920897375
12462521	1.95688833912571
7536864	1.95657917177078
6310131	1.95656548322747
1897493	1.95529358968309
9814655	1.95485173187796
11505318	1.95450714640103
7639324	1.95449793198089
8452819	1.95426564893726
8290270	1.95422247068263
12902443	1.95418424018095
1996121	1.95402763402977
2933264	1.95384997560864
11817523	1.95206285700595
1370949	1.95119116827283
6585426	1.95072220443896
10686343	1.95046082407243
2250162	1.95026966656131
8274020	1.95026531891956
3939313	1.94981509910562
1166648	1.94967871418081
8266082	1.9493874714044
2646305	1.9490136984851
2490067	1.94873874026652
10636921	1.94860062568158
11673987	1.94794460837523
8576285	1.94781103607264
8136102	1.94761283548586
10400071	1.9475464648288
4040655	1.94713208785486
8076529	1.94691224075076
7850765	1.94689225708888
8959566	1.94688037763391
1832112	1.94682856075039
458377	1.94655656374876
12109217	1.9464644773806
8927697	1.94639588853664
12437858	1.94603646976825
2083228	1.94540864812454
7103488	1.94514840671769
8074658	1.94424283072453
8235659	1.94369606067363
7678716	1.94349902608012
7565643	1.94334519702943
11572993	1.94229269473399
2788672	1.94176200750418
2040369	1.94140976685673
9753648	1.94126384189711
7876207	1.94025950067033
6299539	1.94014473808942
9417065	1.94008294134347
12666133	1.93975678868631
3536970	1.93953002763336
9395540	1.93840985096852
1530651	1.93838235999132
7430931	1.9383527083437
2607668	1.93779412087727
3856230	1.93736187479374
1338571	1.9373098473533
6184748	1.93726819698901
3986683	1.93705425682728
2534567	1.93696086290149
6270005	1.9368833027062
8712727	1.93657822761533
9343304	1.93567174942026
11025147	1.9354397220416
8902389	1.93506568498552
7723369	1.93478758300865
2669914	1.93470190469023
11751586	1.93359051266396
11146662	1.93353991767842
6807870	1.93278895817
11459830	1.93233407048327
10864868	1.93184644029726
9627687	1.93171534852206
11083848	1.93114869172602
1385310	1.93113824823144
2879792	1.93108536158714
6906153	1.93107859823895
7640359	1.93068901236027
7910456	1.93064548905311
9178041	1.93046959600359
2126949	1.92966893513909
1002125	1.92952189650261
1730411	1.92933329988697
2575966	1.92919153675634
10475063	1.92826666488296
3957568	1.92790321483111
12626656	1.92781190512641
9581843	1.92665295756148
7541313	1.92634735907011
9870587	1.92623920857485
3871419	1.92587522898838
11549072	1.92573512100203
2206906	1.92566270043319
11420928	1.92423290827355
6327875	1.9240106064555
2185258	1.92393603282947
10331401	1.92255352098747
2163581	1.92108458866524
1458685	1.92061296153943
1821684	1.92058609474655
9116215	1.92046385820948
11801570	1.91981601262675
6301880	1.91940865942716
8894139	1.91907637438073
9657735	1.91854096321373
11457889	1.91760199482302
9500798	1.91741894030759
10552187	1.91740710719027
10564540	1.91738675938484
11771655	1.91735756161014
3038759	1.91723983841272
9491889	1.91711780679751
10644987	1.91655618925538
3257506	1.91643446560459
11709787	1.91638591811637
6827146	1.91629632981729
3221408	1.91593441506722
3095434	1.9157914292774
2912591	1.91555428743208
11104585	1.91546302043127
6268393	1.9153199882735
3880767	1.91515786650334
7894722	1.9146893003035
6301584	1.91427289483264
12369405	1.91385760575786
7126871	1.9137802667852
2062869	1.91268047949491
2410160	1.91263698132435
9179921	1.91246522527984
12531549	1.91229892927783
12504008	1.91229058823666
8675192	1.9120144281169
1331352	1.91154639534494
1010029	1.91151523713018
1586284	1.91068693159979
11859122	1.91060169192782
10849342	1.91046672631676
2350355	1.91041516208665
12805214	1.91036182029331
8633084	1.91031351454258
10779714	1.91024408976867
9872839	1.91013482280066
6582522	1.90998276079343
1688450	1.90947047883963
9405454	1.90885677833615
7350098	1.90853897045027
6932802	1.90764326398792
973103	1.9076021631236
12950024	1.9075531122606
7733260	1.9075422860494
12599217	1.9070756863239
9371754	1.9059396528784
11106405	1.90573768954341
8381162	1.90501746019733
9759503	1.90483190998179
2004647	1.90478378690607
8175728	1.90456118220829
11784295	1.90440044417715
12446678	1.90396416387629
8496166	1.90378591989167
11488592	1.90370732649384
7895062	1.90362434535962
9811585	1.90359533748364
8125160	1.90355554141919
396767	1.90350634991816
11478777	1.90328393867113
2869966	1.90312130761391
8510505	1.9029118324218
9264034	1.90291146082709
2912118	1.90283476966608
10195877	1.90253666206634
330204	1.90246963201723
10682435	1.90225596784508
8897128	1.90223746633759
2066381	1.90218805172425
9854475	1.90213823439591
6843672	1.90195875176365
8644511	1.90182430930148
9406815	1.90169035863465
2476229	1.9012427909274
1886159	1.90111868269735
8344985	1.90068138515156
9583486	1.90052609383772
9541954	1.90034884312876
2985056	1.90031927437405
8461328	1.89978771972831
9033626	1.89959329049425
11230566	1.8984803281025
7849558	1.89820962813604
2794056	1.89807878473702
9006350	1.89804515508437
9918116	1.89801455685904
8371077	1.89792014782023
10354147	1.89784403469577
6187590	1.89693581707032
1387884	1.89683402344219
10458275	1.89554107116521
11399053	1.89511234258078
9162266	1.89501478632488
2217120	1.89496581574963
11845329	1.89486301059247
8884986	1.89455520997122
3829549	1.89450094067849
12361581	1.89398459536866
12957147	1.89384039674839
7678530	1.89344159268619
7687244	1.89327922196671
7879381	1.89312559858933
1847744	1.89307444387551
10468771	1.89276664925219
6266208	1.89269179437088
9096323	1.89248648859857
1847355	1.89193271158698
2447991	1.89188185016972
6174162	1.89177631505338
2452013	1.89172794146418
7673357	1.89168912544236
62687	1.89105206931966
6326117	1.89083611426731
2603557	1.89082259451174
10918063	1.89076898405957
10080942	1.890563186848
198780	1.89010128617668
9098723	1.89003600511366
8338873	1.88951830093341
11003842	1.88940985170693
2715291	1.88940534424379
1374452	1.88938919008688
8206754	1.88913336582358
12176034	1.88894068913442
1719399	1.88872729012939
12515609	1.88844815857752
10405115	1.8881928795375
2501004	1.88816931704815
9750345	1.88808270857236
2122910	1.88805383036773
9449127	1.88795273706162
10516256	1.88784710446727
3470144	1.88782377563708
8603702	1.88761793360385
10486267	1.8875742765761
3145163	1.88747076661334
1899909	1.8874230618128
9491887	1.88733831161994
9389649	1.88731443603797
8671612	1.8871885418325
7696959	1.88706708724396
6100146	1.88700779524763
6841006	1.88679451386759
8616263	1.88653073219443
2725934	1.88649551748988
7603842	1.88641503083741
8985199	1.88624506880555
7783431	1.88608116693902
10453942	1.88569435167034
1371997	1.88562718983356
11694593	1.88511521702243
8179900	1.88494319818172
7238512	1.88418162771106
10364340	1.8833947173465
11159916	1.88325208686051
1927246	1.88319594742594
11694445	1.88274536111143
2830621	1.88252346028775
317499	1.88246920334263
12270548	1.88238083179908
2123122	1.8823300777751
1721831	1.88227783348686
7718516	1.88159552836665
8317167	1.88154501281909
9862255	1.88153663774474
7281992	1.88133901416761
11806248	1.88126339093894
9399649	1.88089036340106
8469241	1.8794118198766
12637318	1.87899396492307
9823338	1.87873275372259
2903104	1.87779829401541
9588825	1.87768890539554
460256	1.87701985623983
11566625	1.87688232848219
2053299	1.87683737995441
10793290	1.87671771405883
7035632	1.87636924138067
6299513	1.87614848498159
6897668	1.87596802456339
6547914	1.87565042768898
168862	1.87463719585253
2401356	1.87434507134014
7980435	1.87418614326495
9949188	1.87412697056445
2384096	1.8741235637446
1081581	1.87382390479926
63139	1.87365016831047
10984433	1.87288091552822
9811581	1.87278108524338
2174057	1.87272326326453
9639690	1.87269488743851
783136	1.87265156148247
2206226	1.87231600174995
12834743	1.87224867625007
12146920	1.87209808766589
10761010	1.87197136453935
10022339	1.87105194059461
11258620	1.87072534918953
2924818	1.87005087610579
3876225	1.87002384474566
8064258	1.87001202314201
6120953	1.86989870112306
12526323	1.86977777077156
12566313	1.86963631328177
8621459	1.86919373457548
6746616	1.86894232375789
12605492	1.86862415393464
11145952	1.86853238950211
185060	1.868361969518
11798798	1.86827404403087
3878788	1.8680185529483
12600818	1.86782400222272
9371508	1.86775401156288
11311496	1.86768832222142
12591146	1.86752102790667
10646807	1.86749607641848
12588720	1.86744806100124
10788517	1.86739384462564
6221804	1.86733102693553
127176	1.86700182830799
8179821	1.86676510437823
1737344	1.86658985299903
1340063	1.8664052792363
9454230	1.86555740675363
8056331	1.86518135612485
10230404	1.86509992969917
8139052	1.86508355532147
9075614	1.86488099453391
10597217	1.86486815836779
6370422	1.86481536106892
8825991	1.86472514477353
7999785	1.86464095308712
9697825	1.86451778376994
11767050	1.86430940333344
6147068	1.86427811083849
49880	1.86403232318606
11812654	1.86400419995893
2833627	1.86389945484217
3840716	1.86378849415684
7527558	1.86329925752188
9403691	1.86326633112753
1318347	1.86285538121354
3392442	1.862841987296
6300249	1.86281765936566
2316593	1.86278014302523
1688801	1.86212566884845
3758198	1.8620954623053
10899886	1.86191416635851
10828845	1.86188419200567
1373425	1.86182946173672
9067702	1.86173254217935
2471659	1.86171849464437
2121169	1.86132325459734
8547869	1.86108319655223
12175684	1.86091297499733
2302174	1.86077938827327
9212587	1.86029128986899
10914859	1.85999614167172
2701164	1.85997385790179
11374887	1.8598078783418
10465529	1.85968475050658
10959991	1.85957191856644
2846493	1.85850739029557
8241974	1.85816979955184
1689379	1.85801153750996
9850964	1.85796941810365
2454475	1.85790849514957
2463478	1.85788132891184
8593797	1.85773544253353
9399355	1.85743104787371
9489725	1.85736126386542
6178134	1.85735145435718
12105189	1.85719931882347
9851876	1.85650254257813
7559662	1.85619064892914
6084884	1.85604241604969
8445368	1.85598887125645
3668529	1.85597238476459
7518563	1.85594314744355
2152713	1.85589008437922
6224318	1.85554313776542
10064606	1.85543167528418
7840204	1.85515928223768
11577000	1.85513133096366
9229096	1.8550038375428
7619319	1.854895613128
12643447	1.85471226343498
7867593	1.85456143797135
1562533	1.85440535417519
12163181	1.85420275769034
2798932	1.85378177915698
12694259	1.85367195600165
9712552	1.85365475943253
8527397	1.85350891324012
9201516	1.85292652186736
11099659	1.85273871479715
6975307	1.85272031295879
2776886	1.85252643649951
2207658	1.85239876925894
160249	1.85220563977653
12646634	1.85182804948789
2068097	1.85157372304864
1394082	1.85149776846327
3936553	1.85148311100897
1427373	1.85136811788119
2040433	1.85118697323963
9986901	1.85096565181218
7655021	1.85071351237239
1858116	1.85059908678278
3938397	1.85057400306951
3153144	1.8502210834872
6404279	1.85004473126286
7698290	1.8485930886929
240903	1.84837617889631
10468049	1.84826320329432
2150855	1.84823733588737
10376933	1.84817581927901
11425039	1.8480607910423
10446266	1.84798076538702
11879800	1.8479720837215
6297838	1.84765780359517
1314063	1.84760965647102
1745409	1.84743469397179
11062503	1.84725850585057
2537241	1.84708179363779
6804630	1.84642545618605
9245696	1.84632599551731
6751285	1.84611624858456
3132408	1.84579253755188
3975479	1.845745465146
7021526	1.84535159761918
11350688	1.84532644281913
9379494	1.84529966842677
9842906	1.84525940264459
3305119	1.8448350841448
11698239	1.84405083848536
2274266	1.84385605164667
11413163	1.84375643266928
12957377	1.84373562384019
8774697	1.84360990618494
2708455	1.84358401421062
12788662	1.84349600440766
12230575	1.84334081543756
1791425	1.84331144098364
11166649	1.84321327336763
11579380	1.84300673097354
1367489	1.84263732876635
6202401	1.84259550048635
8288572	1.84247670426282
7800859	1.84240595900256
7527668	1.84240379360618
8895754	1.84193255672063
7906892	1.84173773356875
9780200	1.84172825683455
7490145	1.84142103450777
12147229	1.84118384337321
2413003	1.84115366073687
3489740	1.84114782486036
2601604	1.84114520096228
11396096	1.84093379130429
10688889	1.84054760033321
8206645	1.84041783123425
2474496	1.84040156740715
12401124	1.84039514037044
6823569	1.84019523459368
8023892	1.83970344953069
2224863	1.83942744119229
211067	1.83935566971555
11143371	1.83929887060372
11336703	1.83922628186733
7711747	1.83894640359162
12800240	1.83860151185044
12054609	1.83856021051981
2721182	1.83836130558083
12549214	1.83812892859209
10195174	1.83807437151977
219131	1.83793036989782
10654825	1.83791771676813
8925407	1.83767496156188
7599836	1.8372700009856
2228027	1.83719930087977
8414517	1.83717488492213
7441116	1.83671052071235
187268	1.83666698132317
1624435	1.83659636871106
9287328	1.83637082006442
10024050	1.83635001606742
9321387	1.83606072153945
28945	1.83582759361609
8170359	1.83577495283059
1873724	1.83565614559517
979676	1.83550225581846
10801807	1.83544327619266
1016220	1.83512727979611
3889456	1.83508814859102
10754304	1.83481124648345
12902485	1.83462139186198
11507098	1.83448612161328
9106619	1.83433413844612
10712416	1.8342518231975
8995446	1.83410521972277
9737342	1.83401224628349
7700380	1.83398418940972
3803582	1.83380534690458
6830875	1.83362560229703
6267095	1.83334234820763
164673	1.83328336899672
8595876	1.83300684740781
12074567	1.8328328463916
2312677	1.83259998855629
2240160	1.83244439704902
6174407	1.83214648498326
12356882	1.83206103391925
8224840	1.83136899571035
9475739	1.83095323808218
1620162	1.83085714550022
10903879	1.83084381496633
8340384	1.83083515036401
11872658	1.8307887656558
8799848	1.83066578843101
44598	1.83064038922207
3875966	1.83054745583995
1708390	1.83048713616496
9797041	1.83018939803333
2940982	1.82992079344638
1866603	1.82931129835848
8695865	1.82925620594321
11572964	1.82916609510543
10839371	1.82899148797974
93955	1.82895721132514
12376560	1.8284708408782
11194877	1.82819152437817
6988521	1.82809518832719
1719467	1.82805056430413
2369725	1.82731138314031
1972640	1.82716512868896
12120518	1.82682803050235
2557657	1.82677438318204
8014474	1.82655826373835
8231730	1.82644049006294
9281341	1.82599568098431
3061079	1.82583926371307
9685032	1.82566836361877
12815071	1.82530604414943
3512908	1.82520900790559
12799287	1.82500578485241
12832450	1.82490993355436
8876559	1.82445460405241
10125936	1.8243633010112
8799817	1.82429159805359
147116	1.82414129249328
7242696	1.82403985178433
8585432	1.82398493664587
11466204	1.82347011438053
9107035	1.82303028051832
8912634	1.82298459320917
9395235	1.82294034408257
8548598	1.82255521952996
11549726	1.82250115389844
3998737	1.82223835595399
10321714	1.82211329015819
9523591	1.82197693408991
10616204	1.82133642380607
11702001	1.82131395097882
9768837	1.82121864858384
10687542	1.82096966740068
8898362	1.82066966614102
12200157	1.82029663338179
217955	1.81996519768142
9168447	1.81984447655525
11501986	1.81943029486797
2013093	1.81912224326392
2226657	1.818888887854
3169994	1.81888685293755
8311120	1.81887687640796
8839778	1.81884739884292
8393477	1.818771390518
1928228	1.81846707915669
11909817	1.81843143144173
8207597	1.81831332703623
1385828	1.81810967576949
2854452	1.81808944146158
9071984	1.81792750924329
1423647	1.81792475435488
2451431	1.81779678895837
9870534	1.8177644620229
6204674	1.81749788410146
1438155	1.81722211892326
6856971	1.81711308763803
7526499	1.81707214621265
9762547	1.81707131798622
12634956	1.81682312760827
1651364	1.81664184775893
12887594	1.81653085587046
9032406	1.81636648217743
2924086	1.81615730827716
6310255	1.81610282969078
7274632	1.81602305484863
6699098	1.81576062330146
11559760	1.81566699536623
15465	1.81518874899058
9453299	1.81512852655279
11517434	1.81491498371496
3770465	1.81489619245927
11044445	1.81471826819563
11254618	1.8143032143214
1313673	1.8141494260515
1963323	1.81408913966722
2440311	1.81382613242857
9119069	1.81367219085626
6980746	1.81366283706457
1732635	1.81338003497076
10645411	1.81335649499955
12779158	1.81331968516406
6095886	1.81328758815109
1707677	1.81324663649777
10358166	1.81303087949158
11856745	1.8129043623723
1541655	1.8128842652649
4083680	1.8127197938991
7650452	1.81247069415121
967678	1.81241337254709
7543052	1.81233479129291
851944	1.81199035453848
2692614	1.81182954445386
7529133	1.81181090938379
1701591	1.81175449142995
10385424	1.81171879062503
11684659	1.81170764893376
10683153	1.81155716540399
10436165	1.81151713879668
8999914	1.8113638782054
11431473	1.81136223205767
11451748	1.81128915712451
8476563	1.81122514006616
10821117	1.81120856448416
3583159	1.81118615434487
8541224	1.81099588439005
2998445	1.81079395850077
2893819	1.81079018844998
627257	1.81055568916356
10712011	1.81052063897147
11914179	1.81050164773892
1159315	1.81019141717159
1701750	1.81013874217444
3116143	1.81012540471366
8411190	1.809523661747
1990234	1.80926245242583
11799369	1.8092032217737
10482042	1.80911470883336
12584187	1.80906663537001
10497284	1.80891594461826
8875942	1.80864570373755
12182447	1.80853613615076
9133962	1.80815720207087
8954766	1.80805941113477
8669476	1.80770160821616
11331279	1.80733207642276
620650	1.80701363610158
11360187	1.80683748494684
11729123	1.80683566949851
3697145	1.80644991322122
10733925	1.80607784930394
7580875	1.80605023678282
10720933	1.80591315586393
11221894	1.80588709258715
1587605	1.80586062492183
8349857	1.80567877793339
10579924	1.80567371631313
11105306	1.8056155621105
11983020	1.8055768794398
10561490	1.80529503984664
1472120	1.80514173519782
1302185	1.80504769772137
11857436	1.80486609188245
9425273	1.80456502155582
8339769	1.80450494370712
12435747	1.80449601664166
8922667	1.80402945050602
11809858	1.8038504795816
95989	1.80362505454587
3375573	1.80339335801569
9363918	1.80313649679875
11155236	1.80288883318838
2972698	1.80263519871951
12810041	1.80236775109389
8402883	1.80229226360403
9451447	1.80217410914104
3493229	1.80216012215035
10799612	1.80215228246521
7377571	1.80196366367733
302276	1.80164637067569
178672	1.80154578742126
845745	1.80141843026242
1832599	1.80124893922468
1649407	1.80121800449984
1282033	1.80093394539128
2549170	1.80079309857573
12468451	1.8007419293623
10520744	1.80068479982458
7815083	1.80059658170384
11282273	1.80052874052713
6095109	1.80052144474212
12591724	1.80044083803886
7862649	1.80027540030693
8731226	1.80025716630731
12842287	1.80017393753568
9850157	1.80014485244798
11290561	1.8000734376188
6768713	1.79989032957043
8632015	1.79976061975775
12800233	1.79969647703855
11567106	1.79966018381135
9464414	1.79963271629203
7757406	1.79955418737499
8987966	1.79936963382895
2720482	1.79910092443518
6231067	1.79902197910279
2541900	1.79895740182706
3106013	1.79891280256549
3594427	1.79874569040142
2683130	1.79869137572547
1851371	1.79862359268648
163946	1.79839227890065
2812167	1.79838330530122
9351833	1.79835639404371
11880280	1.79802881760192
12223191	1.79774589304089
3875402	1.79771422988678
185623	1.79770855868626
9169922	1.7977052242593
10880011	1.79725037527204
12875695	1.79663570112224
9112401	1.79650681881064
8007978	1.79650098184635
8075084	1.79632781131734
1833820	1.79605983248894
3610861	1.79605249894265
3095225	1.79586658171241
8587253	1.79586498538874
11970900	1.79578404115812
12654790	1.79552012281051
12020352	1.79519814107684
2580730	1.79488418899269
8994295	1.79450009994191
11975846	1.79445413430121
8968069	1.79422328433264
10418711	1.79405228332858
1062787	1.79386621653559
10229828	1.79378339980413
11735345	1.7937289837303
220014	1.79367507594272
7536678	1.7935406480204
8863159	1.79338079657924
7946354	1.79330395048515
8757506	1.79289255543847
12468797	1.79279771119152
2775822	1.79258410582648
8586624	1.7925633178118
11106407	1.7924235415701
8621603	1.79234625062219
9186943	1.79217396923494
3542713	1.79204965232924
12117807	1.79200622972187
9252578	1.79187779503515
8982084	1.79184849763392
8636084	1.79156057467483
11206970	1.79136752751245
8481899	1.79099358967242
1340348	1.79089128660383
2421480	1.79058277765537
8714368	1.79052921333382
11190277	1.79050175252101
7706239	1.79043376226665
308080	1.79016299778025
10849421	1.79001613647606
8556394	1.78973859052778
10591621	1.78965805029224
7321909	1.78948558603448
8309547	1.78934564143095
11034900	1.78934305375505
11973142	1.78931895584119
1371451	1.78925074283775
10224067	1.78922908528571
12364326	1.78917518529605
3335793	1.78912926408818
3144806	1.78911841619858
9524120	1.78902693489399
9831865	1.78902577497763
1363054	1.78894087256859
9703762	1.78891946586951
11375949	1.78876667209189
2888776	1.78875838553362
8083202	1.7887135091283
1824862	1.7886052459416
832500	1.78837666012971
1594243	1.7883381299284
3039032	1.78818362202839
1736539	1.78815276614157
9338785	1.78806557509848
10084610	1.78790857860691
7298194	1.7879036035454
2981551	1.78768314421429
9136630	1.787663626324
12354711	1.7876040003446
6341205	1.78748464052081
9590219	1.78732416350397
8851690	1.78728448964422
11368443	1.78723368452576
2201680	1.7871554140713
2972357	1.78715410622051
10066381	1.78715286149389
12642901	1.78705998620114
2958303	1.78703780824023
11054567	1.78693283513508
8500881	1.78669687590015
1102103	1.78667420075381
9363901	1.78658637083199
10548519	1.78650170912634
7945252	1.78641977924752
8188946	1.78637527335844
2006162	1.78635263337507
7616484	1.7863038486248
11684186	1.78614132720261
10461854	1.78584141576079
12162730	1.78566086307635
7285017	1.78545841533234
12753504	1.78539358156065
11703945	1.78526806897252
11546762	1.78499649480702
3410293	1.78474775205472
2844968	1.78472523010449
9681217	1.78469080632775
2108173	1.78463130635027
12539	1.78451104981495
3119406	1.7843907579815
7745745	1.78418237810962
10923689	1.78414478932641
8940364	1.7839321544165
2513484	1.7837325490506
11390500	1.78337963955772
6209180	1.7830868127996
1446258	1.78297307899423
2318878	1.78264618476243
12730092	1.78224581588796
10544064	1.78212989182649
9472077	1.78204021548222
6737589	1.78196561821672
1212814	1.78191294986791
102461	1.78181347573222
6086759	1.78154043576291
1633896	1.78147676891838
8635509	1.78105850539568
1774604	1.78097647438956
7807587	1.78083836023553
2469641	1.78079917861429
10344662	1.78074127614788
2841935	1.7807239656701
9767182	1.78070979827536
9603203	1.7806502490829
11411220	1.78046871300837
6178594	1.77983342459472
10579355	1.77983147008709
11489190	1.77972398624368
10912186	1.77958387173433
9507011	1.77957493957895
10938565	1.77936154073443
9207449	1.77933809050965
8190084	1.77914904653302
8226379	1.77914163831329
10229707	1.77908822773903
1835597	1.77898046065993
8544820	1.7788739158695
6324928	1.77885758228981
3040912	1.77853317725265
9400971	1.7783064661667
12032337	1.77818452367271
3095320	1.77802657986822
12521133	1.77772678570634
1723977	1.77754662848759
9620307	1.77726360366648
10788449	1.77696663778381
8511595	1.77694380965938
10529282	1.77677431642786
9059512	1.77673412277772
6584006	1.77631263300912
12119423	1.77611663739019
1976652	1.77602880474479
7999359	1.77564018291009
11162244	1.77559219395818
10928418	1.77553745267569
10722720	1.77550559921903
12934017	1.77550289417115
8639027	1.77537009569088
9843717	1.77529538552415
162822	1.77519668380504
12689299	1.77515058311125
2188062	1.77498425110942
991213	1.77463795758162
10469285	1.77452139493375
3578840	1.7745179999622
12477245	1.77442710609862
1658706	1.77441110198596
2995423	1.77436366007956
2506273	1.77426798139321
9367986	1.77385917062107
7645209	1.77370903828519
7783951	1.77358384904913
293721	1.77343008768572
3171170	1.77332821267748
12399106	1.77328529272399
8536612	1.77290805041522
8342024	1.77275196692229
8550185	1.77258162819259
9674429	1.77249006171367
1714474	1.77240713680583
3030273	1.77219603178355
10233047	1.77204060762525
8724695	1.77200893444268
3140770	1.7719878909101
3405336	1.77173320321017
7957662	1.7716357701344
2923915	1.77155035422496
11680846	1.77152104354385
336598	1.77151153278446
1701126	1.77133074488337
9747328	1.7713277579775
8842442	1.77123237443734
2463006	1.7712181089173
2629046	1.77093819859093
3555697	1.77076274223382
10197775	1.77059289259576
10686400	1.77051579638045
2136635	1.77048999985752
9432975	1.77042118087019
9545852	1.77036521234187
191180	1.77034430647393
9069281	1.77027757100032
1697460	1.77013429648617
1384697	1.77012835863642
7637534	1.7699403392091
12385889	1.76993457285365
7251936	1.76964827918935
1769973	1.76961512799906
2320202	1.76955029545402
8698384	1.76938973478691
8702672	1.76931798955228
11756186	1.76907061634242
2146276	1.7690525086445
12231630	1.76904631097126
9167636	1.76891843559206
1836836	1.76884114207011
197830	1.76883826806465
10525335	1.76871879101464
9878524	1.76852324806432
7890758	1.76836160996186
8078909	1.76823023293702
11093126	1.76811514965179
6988324	1.76804437435666
8120002	1.76791938066581
8898947	1.76764732374012
9040011	1.76749965848359
177199	1.76749342119889
10381268	1.76722207450334
11446765	1.76720628127649
10516760	1.76701172578453
11438174	1.76701071378864
8306959	1.76687519917635
7512214	1.76678108584276
1716056	1.76677585369274
7070571	1.76654485789131
12384983	1.76652210334235
3000779	1.76638773539237
8900102	1.76638104673692
12210556	1.76623728242909
542809	1.76604866351776
1975504	1.76590720494463
2836244	1.7658361595751
12115726	1.76581095942928
1568864	1.76580433777055
12505171	1.76575306591666
7690375	1.76548869011432
1327298	1.7654021059565
1009090	1.76535182698607
10632611	1.76533013972999
9797312	1.76533004678216
11593437	1.76530398972014
12767064	1.76522449592499
2108450	1.76508329243277
11688465	1.76502263966439
9832559	1.76491778286055
7821214	1.7648916702353
11685456	1.76487750758278
1338256	1.76479236240694
7637807	1.76476519299044
8152443	1.7644729547814
8783149	1.76437700045111
6426504	1.76405860968897
2544524	1.7639926044827
12371662	1.76391588080095
1324162	1.76384824794894
8415618	1.76382666096971
12160532	1.76379612815729
12781693	1.76377703398418
2432592	1.76360599186855
10418131	1.76351005452326
6957274	1.7634471456431
2537034	1.76334798103905
120344	1.76332098651287
1836337	1.76299260414234
2685515	1.76291400649589
10516398	1.76281401578693
8415805	1.76205238035041
81763	1.76174289497702
708788	1.76170993513147
2653313	1.76146091072485
7499871	1.76144560786071
9863245	1.76144509486423
11817538	1.76139012495596
1850355	1.76128105072444
9817752	1.76124950056438
10821841	1.76122924805711
9753235	1.76094076018417
9275042	1.76088412612089
2560270	1.76080401152797
10336074	1.76064161509732
10048770	1.76063740455784
3929776	1.76058977934471
8368947	1.76048266502463
11305411	1.76037925678431
292688	1.76033220989088
8700882	1.7598888371403
8688335	1.75987008910115
7761128	1.75953504469508
9589461	1.75943510978677
11716755	1.75934676665084
7682165	1.75930712966608
3910102	1.75902939785638
11154271	1.75898340040466
12754744	1.75893239400617
10451220	1.75893114256478
8996797	1.75871124130834
10068636	1.75860054057769
7735295	1.75840698992571
2917126	1.7581981029707
7540063	1.757985582722
12100469	1.75794036708603
2026451	1.75791738504452
7588070	1.7578866621668
3109929	1.75782766532434
8420036	1.75778022766162
12139011	1.75771808882525
1310552	1.75761464741605
8908198	1.75739756740195
1713228	1.75723491335017
11845977	1.756823534856
8759724	1.7563744825958
6980916	1.75632434023012
8760133	1.75622526755886
8555466	1.75615679777089
12220226	1.75613063218518
6871718	1.75596498026298
3466682	1.75586860213958
7768964	1.75576583246961
16983	1.75559818447822
9307968	1.75517740132938
7679387	1.75507035243737
9142216	1.75498101051808
7546559	1.75491506775382
8440485	1.75485904707256
11607545	1.75482576463168
12477259	1.75473817299153
11340579	1.75471293298901
2522844	1.75439733670962
3519836	1.75430278140862
9886855	1.75426613983457
1673231	1.75423133311355
3087759	1.75422720377464
2961804	1.75414474741455
1520491	1.75413184759749
12619303	1.75411243873472
6970180	1.75410921322369
11316847	1.7540222957479
1636732	1.75390990264225
9404274	1.75387156004107
3060260	1.75382100743693
11537353	1.75378569172976
1727058	1.75364565691535
8477646	1.75362397936893
9313952	1.75338049057438
11860526	1.7531703314951
9221728	1.7531254456138
2992122	1.75301051157966
7036460	1.75273694766436
3304981	1.75259250152173
310418	1.75256937839759
8056047	1.75253582328874
8722011	1.75231003285714
8134431	1.7520938513153
11776476	1.75202557898024
2439120	1.7518874351915
7929316	1.75177953556201
6541820	1.7515057649673
7558314	1.75133561894239
9502080	1.75132211264611
8830504	1.75128659050142
7934633	1.75103419068211
2112954	1.75088575480362
7925253	1.75088030415701
6139339	1.75087254871942
12860994	1.75080540314932
8344996	1.7505276853082
8665318	1.75052659495851
3084369	1.75018683270323
9673287	1.75014569587798
10475273	1.75004840894893
8989823	1.74996995495499
8148237	1.7499125680621
6408221	1.74985129154737
2759717	1.749811188012
9606021	1.74962067893789
11959378	1.74937653933804
1966535	1.74934839528939
9004286	1.74930767675493
2378878	1.74926318315556
1847859	1.74921426144468
12215683	1.74917809042637
2797027	1.749117027159
12213224	1.74908640917322
9676859	1.74889320245821
7626490	1.74886648084522
9751751	1.74873154394998
11473361	1.74870616807712
10066260	1.74835050748378
10366617	1.74830051180759
11029756	1.74816207013025
216340	1.74813591446838
7451964	1.74810664390342
6831243	1.74794872889686
12673048	1.74774802881933
10759172	1.747717865539
2306094	1.74759566263786
12594268	1.74746578172002
6477929	1.74718670820997
11702947	1.74713091034125
7159408	1.74699843663849
7957045	1.74698452417128
10606232	1.74694600994326
9199207	1.74667797817107
3782715	1.74647495024302
12871216	1.74636381847905
10970805	1.74622418460049
9653099	1.74614636758964
11100817	1.74608885814022
7745621	1.74602176469396
6273168	1.74583526244389
8232857	1.74579057157077
12950680	1.7456396528511
10597306	1.74549173782904
7705111	1.74545255711587
237558	1.7453506436941
1173226	1.74534456742396
2704721	1.74530368007105
10498146	1.74530113321273
12000714	1.7452634490532
1534762	1.74514178626686
6623011	1.744917861139
1914014	1.74489246698226
12391246	1.7448818760808
1982217	1.74451563751351
197262	1.74410556228925
8053155	1.74400212831389
183806	1.74396159192118
9683293	1.74394913654011
12915673	1.74392210985467
1722283	1.74382507210442
8381559	1.74379013789522
12165079	1.74367627551923
8842427	1.74357488520295
11733583	1.74352808905433
11500385	1.74347220565507
8384986	1.74340133624989
10216124	1.74339635709569
10760998	1.74333412461712
3418128	1.74326017619111
2303790	1.74323674644118
10583406	1.743184291107
11891274	1.74311045876706
10626839	1.74309702498962
9671758	1.74286072685009
11017925	1.74285228220752
11299824	1.74284255943959
12575557	1.74278507943686
9797044	1.74273650887983
2449819	1.74270958103716
12009318	1.74269436147733
8256923	1.74264037366894
2175717	1.7425438446221
10962198	1.74231763913086
11239914	1.74213718166053
9154838	1.74202404851168
2174444	1.74175290610038
2411717	1.74174436626263
3522732	1.7417007095488
10197448	1.74161822325433
8552027	1.74145773559929
9875158	1.7414040213618
10442477	1.74132231750708
12624430	1.74111050102305
1989367	1.74107646750143
3019491	1.74101146245843
2412192	1.74098752207192
6356925	1.74085022521898
8405748	1.74081051337307
12810537	1.74060339243137
7516599	1.740453986395
11064341	1.73997688608019
3122028	1.7398460841378
10976921	1.7396991605983
10520728	1.73969517892265
9438385	1.73961545232177
1851216	1.73948626040461
10069959	1.73948539199044
6150844	1.73946324031666
3927917	1.73941701536848
8640157	1.73933540808054
10773345	1.73918113858517
1381967	1.73910627189925
2985796	1.73909055103915
2588328	1.73902095517233
657254	1.73890735275656
8408290	1.73883408318052
8151120	1.7387171508716
1533623	1.73871163209187
10698930	1.73839530245867
3146624	1.73835369063364
11775875	1.73829007826212
3231597	1.73814529378415
8179996	1.73803772741759
6149619	1.73800507871428
3552279	1.73777787392957
9890664	1.73749368535237
2312505	1.73741889273352
10707576	1.73740671836256
12940753	1.73707884797536
11238594	1.73696640835961
3359687	1.73691563233241
10356297	1.73691466800818
11899032	1.73684921435093
9798532	1.7367683168484
10751182	1.73669790935643
10602510	1.73662196145015
10672934	1.73659117492313
1433299	1.73658829549105
12580919	1.73643607243324
9248866	1.73642899314187
7108585	1.73634260394943
1895748	1.73628384192459
9810705	1.73620268023841
10508441	1.73618617915193
2009536	1.73611438590255
11341968	1.73597491985936
11039908	1.73586713080056
10438500	1.73582870587352
11959773	1.73572858473475
8356398	1.73563052147668
2493326	1.7355969490526
1706278	1.73557282122405
6805450	1.73537886002046
2808540	1.73533630853968
8258946	1.73532396186435
10022994	1.73526237062478
2978786	1.73495010996608
7682521	1.73493920112865
7519475	1.7347576009931
12816346	1.73472156545348
12810698	1.73455252806155
11230361	1.73441613608018
663276	1.73435599427823
10861216	1.73424861901017
9822646	1.73417819356355
1849112	1.73415630615878
3567669	1.73407913148286
12470739	1.73394937547527
11168949	1.73383112970639
11292691	1.73377089792619
1649854	1.7337193904729
3002673	1.73363638667883
9670968	1.73346329736111
3630853	1.73343889302634
6159467	1.73339077326071
9078440	1.73323957571216
12427554	1.73300940684802
7987710	1.7328639686734
12023356	1.73285937227655
8178442	1.73279711111915
8992982	1.73232601589193
12615221	1.73203243392272
12939230	1.73198071265391
1465480	1.73191268664383
8061625	1.73185548620603
3005036	1.73182847609891
10774454	1.7317826771282
8950986	1.73166036140838
9094103	1.73164010314865
2138725	1.73163252611889
10679771	1.73157819409962
12154097	1.73156821491449
9774140	1.7313622614539
9465032	1.73130849869659
12401202	1.73130008501108
7444714	1.73112512637617
3107563	1.73110979258303
10670939	1.73109267388493
8058324	1.7309780566228
9152011	1.73093972937093
7660604	1.73086340943563
11699221	1.7307335320986
12941696	1.73068490684643
7700024	1.7306480297085
24677	1.73060730422436
10729768	1.73058437415505
2547372	1.73048124221457
12853459	1.73043878038899
1568170	1.73039700067697
12435363	1.73007063485852
7566489	1.73004650897372
8977225	1.72995287990597
2691741	1.7298447888365
11996938	1.72972176300477
9915890	1.72971798533993
10580156	1.72965198644045
9389543	1.72960514452682
667933	1.72947975432321
9111582	1.7293369067836
10397936	1.72911134043144
8219114	1.72894001982479
1499718	1.72886325161216
669487	1.72885256085724
8066129	1.72881683982684
8033126	1.72846063236485
1938604	1.72845071010455
7922273	1.72829730801836
11178946	1.72827124435843
12376313	1.72824229142255
7706254	1.72787028256862
2436816	1.7278119220799
10531432	1.72778339295022
11559573	1.72776624236882
2703884	1.72772192000946
9531608	1.72769846527217
8362308	1.7275506398521
384006	1.7273387237956
3162675	1.72725157120837
1782687	1.72715994353588
2407705	1.72681260670248
1351502	1.72680384886501
1837497	1.72664657930391
12757706	1.72662781503857
6742586	1.72645797238963
1354521	1.72638721619899
9555962	1.72637537806697
12086466	1.7263478109817
9551927	1.72622711678456
10572090	1.72613147955874
8604140	1.72581462770999
7810182	1.725736806847
10727865	1.7256975984366
9382795	1.72560606585708
9150756	1.72551257972131
2899381	1.72549644467342
2294017	1.72545407439374
6421588	1.72539368907716
10558883	1.7253761255901
8370120	1.72524011388819
9209090	1.7251597553286
9714776	1.72506595053316
3643816	1.72490637683018
6173958	1.72477282744284
10967854	1.72440866577293
8760726	1.72435544586532
1894018	1.72431558330502
12604337	1.72427133764348
2792085	1.7241811157595
8232912	1.72410506351701
3702405	1.7240396774339
6188531	1.72376165374356
6577970	1.72373769855697
10036768	1.72372567537021
196968	1.72355592205851
7665532	1.72343739370658
1279907	1.72333615862918
9348075	1.72330316365945
3513820	1.72325042411395
8103677	1.72314879484948
1010035	1.72310845172714
11179452	1.72292050011288
11226890	1.7227777798185
10440634	1.7227381296996
3537150	1.72272802691275
12139486	1.72266670739581
8602507	1.72261997932669
11879647	1.72251999677169
11095653	1.72245780877322
8457230	1.72243115088668
3046368	1.72226169459115
11096100	1.72222835227186
3093079	1.72217298304084
1333562	1.72164763200746
8754811	1.72150498865169
11781232	1.72142619266364
2568228	1.72137356928856
6497857	1.72123066757002
8587659	1.72101797734629
8573180	1.72099953056395
8932824	1.72088648299055
12091381	1.72077608987714
[truncated: 79,413 more rows]
